# Supplementary material for: Impact of ROS-Induced Damage of TCA Cycle Enzymes on Metabolism and Virulence of Salmonella enterica serovar Typhimurium
Source: Front Microbiol. 2019 Apr 24;10:762. doi: 10.3389/fmicb.2019.00762 (PMC6491894; doi:10.3389/fmicb.2019.00762)
Supplement: TABLE S1 — Quantitative proteomics of STM WT and ΔsodAB. [file Table_1.XLSX]

## Sheet: WT vs. sodAB
Accession	Entry	Description	ΔsodAB replicate 1 normalized abundance	ΔsodAB replicate 2 normalized abundance	ΔsodAB replicate 3 normalized abundance	average ΔsodAB normalized abundance		WT replicate 1 normalized abundance	WT replicate 2 normalized abundance	WT replicate 3 normalized abundance	WT replicate 4 normalized abundance	average WT normalized abundance		ratio ΔsodAB/WT	two-tailed t-test p-value ΔsodAB/WT	i-value with 5% FDR
P0A2R4	RPOC_SALTY	DNA-directed RNA polymerase subunit beta' OS=Salmonella typhimurium (strain LT2 / SGSC1412 / ATCC 700720) GN=rpoC PE=3 SV=1	0.0894822	0.046999	0.0327556	0.0564122		0.406052	0.300194	0.334284	0.395851	0.359095		0.157096	0.000261527	0.00257353
P06179	FLIC_SALTY	Flagellin OS=Salmonella typhimurium (strain LT2 / SGSC1412 / ATCC 700720) GN=fliC PE=1 SV=4	0.311669	0.65123	1.35109	0.771331		3.42327	2.84318	5.53341	6.07389	4.46844		0.172618	0.0123087	0.0137255
P02911	ARGT_SALTY	Lysine/arginine/ornithine-binding periplasmic protein OS=Salmonella typhimurium (strain LT2 / SGSC1412 / ATCC 700720) GN=argT PE=1 SV=2		0.0845322	0.034803	0.0596676		0.23002	0.284068	0.352546	0.336292	0.300731		0.198408	0.00553425	0.0112745
P0A1D3	CH60_SALTY	60 kDa chaperonin OS=Salmonella typhimurium (strain LT2 / SGSC1412 / ATCC 700720) GN=groL PE=3 SV=2	0.952822	0.701202	0.577913	0.743979		3.43452	3.10761	3.41886	3.71345	3.41861		0.217626	2.06347e-05	0.000490196
Q8ZPT5	Q8ZPT5_SALTY	Phosphofructokinase OS=Salmonella typhimurium (strain LT2 / SGSC1412 / ATCC 700720) GN=pfkB PE=3 SV=1	0.0451667	0.0301878	0.021586	0.0323135		0.158882	0.11237	0.152002	0.147564	0.142704		0.226437	0.000454596	0.00379902
Q7CP99	Q7CP99_SALTY	Putative entericidin B OS=Salmonella typhimurium (strain LT2 / SGSC1412 / ATCC 700720) GN=ecnB PE=4 SV=1	0.392263	0.317197	0.346208	0.351889		1.79222	1.08062	1.57375	1.58361	1.50755		0.233418	0.00134548	0.00551471
P06173	RPOB_SALTY	DNA-directed RNA polymerase subunit beta OS=Salmonella typhimurium (strain LT2 / SGSC1412 / ATCC 700720) GN=rpoB PE=3 SV=2	0.12769	0.0661899	0.0515531	0.0818109		0.3431	0.274092	0.344424	0.348017	0.327408		0.249874	0.000359849	0.00306373
Q9ZFV8	MAO2_SALTY	NADP-dependent malic enzyme OS=Salmonella typhimurium (strain LT2 / SGSC1412 / ATCC 700720) GN=maeB PE=3 SV=2	0.073341	0.0459473	0.0376387	0.052309		0.234489	0.189871	0.172393	0.177722	0.193619		0.270164	0.000688276	0.00428922
P0A2H7	FADA_SALTY	3-ketoacyl-CoA thiolase OS=Salmonella typhimurium (strain LT2 / SGSC1412 / ATCC 700720) GN=fadA PE=1 SV=1	0.0271033	0.0156802		0.0213917		0.0892291	0.0762662	0.0688045	0.0653504	0.0749126		0.285556	0.00349544	0.00943627
Q7CQP6	Q7CQP6_SALTY	Scaffolding protein for murein-synthesizing holoenzyme OS=Salmonella typhimurium (strain LT2 / SGSC1412 / ATCC 700720) GN=mipA PE=4 SV=1	0.143092	0.158058	0.169546	0.156899		0.430524	0.544586	0.565968	0.53308	0.51854		0.302578	0.000171968	0.00196078
Q8ZND6	PTA_SALTY	Phosphate acetyltransferase OS=Salmonella typhimurium (strain LT2 / SGSC1412 / ATCC 700720) GN=pta PE=1 SV=1	0.0187143	0.0261483	0.00932879	0.0180638		0.0658602	0.0638917	0.0449315	0.0519271	0.0566526		0.318852	0.00296094	0.00833333
Q8ZNA5	FADL_SALTY	Long-chain fatty acid transport protein OS=Salmonella typhimurium (strain LT2 / SGSC1412 / ATCC 700720) GN=fadL PE=3 SV=2	0.319194	0.297278	0.265057	0.293843		0.881306	0.805294	1.0301	0.969344	0.921511		0.318871	0.000135826	0.00171569
Q8ZP45	Q8ZP45_SALTY	Aldehyde-alcohol dehydrogenase OS=Salmonella typhimurium (strain LT2 / SGSC1412 / ATCC 700720) GN=adhE PE=3 SV=1	0.147575	0.0697655	0.0630861	0.0934754		0.310551	0.289055	0.283262	0.288124	0.292748		0.319303	0.00039773	0.00343137
O85140	FABD_SALTY	Malonyl CoA-acyl carrier protein transacylase OS=Salmonella typhimurium (strain LT2 / SGSC1412 / ATCC 700720) GN=fabD PE=1 SV=3	0.0486176	0.0301733	0.0110704	0.0299538		0.117072	0.0728206	0.0797477	0.102779	0.0931049		0.321721	0.00871257	0.0129902
Q02755	MCPC_SALTY	Methyl-accepting chemotaxis citrate transducer OS=Salmonella typhimurium (strain LT2 / SGSC1412 / ATCC 700720) GN=tcp PE=3 SV=1	0.0274621	0.0386608	0.0486351	0.0382527		0.0913424	0.102061	0.133345	0.144248	0.117749		0.324867	0.00389037	0.00980392
Q7CQ97	Q7CQ97_SALTY	3-oxoacyl-[acyl-carrier-protein] synthase I OS=Salmonella typhimurium (strain LT2 / SGSC1412 / ATCC 700720) GN=fbaB PE=4 SV=1	0.200563	0.163135	0.0940459	0.152581		0.444466	0.466056	0.515199	0.423335	0.462264		0.330074	0.000305687	0.00294118
Q7CPT7	Q7CPT7_SALTY	Periplasmic L-asparaginase II OS=Salmonella typhimurium (strain LT2 / SGSC1412 / ATCC 700720) GN=ansB PE=3 SV=1	0.180104	0.17816	0.28881	0.215691		0.683937	0.564302	0.683011	0.645923	0.644293		0.334772	0.000219902	0.00245098
Q7CQJ0	SRA_SALTY	Stationary-phase-induced ribosome-associated protein OS=Salmonella typhimurium (strain LT2 / SGSC1412 / ATCC 700720) GN=sra PE=3 SV=1	0.0492748	0.0823312	0.048059	0.0598883			0.161208	0.179409	0.177736	0.172784		0.346607	0.000868995	0.00465686
H9L460	H9L460_SALTY	Catalase OS=Salmonella typhimurium (strain LT2 / SGSC1412 / ATCC 700720) GN=katE PE=3 SV=1	0.0623216	0.0578049	0.0493367	0.0564877		0.155771	0.206566	0.142774	0.146489	0.1629		0.346764	0.0018812	0.0067402
Q7CPA1	Q7CPA1_SALTY	Aspartate ammonia-lyase OS=Salmonella typhimurium (strain LT2 / SGSC1412 / ATCC 700720) GN=aspA PE=3 SV=1	0.227361	0.100435	0.0885373	0.138778		0.372696	0.282552	0.500626	0.373659	0.382383		0.362929	0.0131431	0.0142157
P0A249	PT1_SALTY	Phosphoenolpyruvate-protein phosphotransferase OS=Salmonella typhimurium (strain LT2 / SGSC1412 / ATCC 700720) GN=ptsI PE=3 SV=1	0.137563	0.0859952	0.0676903	0.0970827		0.303753	0.235463	0.231736	0.253151	0.256026		0.379191	0.00178448	0.00637255
Q7CPE1	ATPA_SALTY	ATP synthase subunit alpha OS=Salmonella typhimurium (strain LT2 / SGSC1412 / ATCC 700720) GN=atpA PE=3 SV=1	0.357611	0.196787	0.163745	0.239381		0.643896	0.470133	0.631239	0.718178	0.615861		0.388693	0.00518391	0.0107843
Q7CQ36	Q7CQ36_SALTY	3-oxoacyl-[acyl-carrier-protein] synthase I OS=Salmonella typhimurium (strain LT2 / SGSC1412 / ATCC 700720) GN=fabB PE=3 SV=1	0.0710992	0.0680352	0.0598311	0.0663218		0.130414	0.217858	0.167436	0.166455	0.170541		0.388892	0.0046373	0.0105392
Q8ZP21	Q8ZP21_SALTY	Glutamate dehydrogenase OS=Salmonella typhimurium (strain LT2 / SGSC1412 / ATCC 700720) GN=STM1795 PE=3 SV=1	0.221193	0.135994	0.0890887	0.148759		0.357545	0.374809	0.385796	0.368072	0.371556		0.400367	0.00109753	0.00514706
P30752	LOLB_SALTY	Outer-membrane lipoprotein LolB OS=Salmonella typhimurium (strain LT2 / SGSC1412 / ATCC 700720) GN=lolB PE=3 SV=2	0.0230855	0.0108441	0.0246443	0.0195246		0.0509122		0.0484778	0.0468431	0.0487444		0.400552	0.00295124	0.00821078
Q7CPM0	Q7CPM0_SALTY	Acetyl CoA carboxylase OS=Salmonella typhimurium (strain LT2 / SGSC1412 / ATCC 700720) GN=accC PE=4 SV=1	0.080264	0.0529075	0.0331848	0.0554521		0.147698	0.142007	0.145783	0.11812	0.138402		0.40066	0.00196122	0.00686275
P06202	OPPA_SALTY	Periplasmic oligopeptide-binding protein OS=Salmonella typhimurium (strain LT2 / SGSC1412 / ATCC 700720) GN=oppA PE=1 SV=2	0.109633	0.189292	0.193202	0.164042		0.460558	0.346706	0.365088	0.41684	0.397298		0.412895	0.0016825	0.00612745
Q8ZLW8	Q8ZLW8_SALTY	Putative glutathione S-transferase OS=Salmonella typhimurium (strain LT2 / SGSC1412 / ATCC 700720) GN=yqjG PE=4 SV=1	0.0193542	0.0271028	0.0217965	0.0227512		0.0550295		0.0547486		0.0548891		0.414494	0.00166288	0.0060049
Q7CPP7	RL21_SALTY	50S ribosomal protein L21 OS=Salmonella typhimurium (strain LT2 / SGSC1412 / ATCC 700720) GN=rplU PE=3 SV=1	0.253017	0.235988	0.142272	0.210426		0.624478	0.537686	0.353872	0.511682	0.50693		0.415098	0.00956381	0.0131127
P58696	SYN_SALTY	Asparagine--tRNA ligase OS=Salmonella typhimurium (strain LT2 / SGSC1412 / ATCC 700720) GN=asnS PE=3 SV=2	0.095675	0.0707089	0.0593278	0.0752372		0.191548	0.204438	0.141997	0.174501	0.178121		0.422394	0.00248741	0.00759804
Q8ZN83	TALA_SALTY	Transaldolase A OS=Salmonella typhimurium (strain LT2 / SGSC1412 / ATCC 700720) GN=talA PE=3 SV=1	0.119283	0.0818145	0.044982	0.0820264		0.198404	0.210219	0.190481	0.17283	0.192983		0.425044	0.00273339	0.00796569
P65702	PGK_SALTY	Phosphoglycerate kinase OS=Salmonella typhimurium (strain LT2 / SGSC1412 / ATCC 700720) GN=pgk PE=3 SV=2	0.476556	0.388438	0.328944	0.397979		0.83385	1.01495	0.843037	0.995277	0.921779		0.431751	0.000568175	0.00416667
Q7CQP4	Q7CQP4_SALTY	Putative oxidoreductase OS=Salmonella typhimurium (strain LT2 / SGSC1412 / ATCC 700720) GN=ydjA PE=4 SV=1	0.0518722	0.0313985	0.0368543	0.0400417		0.0907624	0.100167	0.0929367	0.0856208	0.0923717		0.433484	0.000395798	0.00330882
Q8ZPS3	Q8ZPS3_SALTY	Phosphoenolpyruvate synthase OS=Salmonella typhimurium (strain LT2 / SGSC1412 / ATCC 700720) GN=pps PE=3 SV=1	0.090137	0.0533599	0.049186	0.0642276		0.148258	0.157466	0.148514	0.134117	0.147089		0.436659	0.00108966	0.00502451
P0A1H3	EFG_SALTY	Elongation factor G OS=Salmonella typhimurium (strain LT2 / SGSC1412 / ATCC 700720) GN=fusA PE=3 SV=2	0.545682	0.367711	0.251818	0.388404		0.981723	0.679747	0.923135	0.923046	0.876913		0.442922	0.00600234	0.0116422
Q8ZKB4	Q8ZKB4_SALTY	Succinate dehydrogenase iron-sulfur subunit OS=Salmonella typhimurium (strain LT2 / SGSC1412 / ATCC 700720) GN=frdB PE=3 SV=1	0.0280447		0.0255712	0.026808			0.05876	0.0607284		0.0597442		0.448713	0.00229498	0.00710784
P64105	FABA_SALTY	3-hydroxydecanoyl-[acyl-carrier-protein] dehydratase OS=Salmonella typhimurium (strain LT2 / SGSC1412 / ATCC 700720) GN=fabA PE=3 SV=2	0.0377003	0.0281739	0.0409509	0.0356083		0.0833067	0.0893621		0.0649745	0.0792144		0.449518	0.0062092	0.0118873
Q8ZQP0	YBHG_SALTY	UPF0194 membrane protein YbhG OS=Salmonella typhimurium (strain LT2 / SGSC1412 / ATCC 700720) GN=ybhG PE=3 SV=1	0.0498967	0.0219937	0.0315151	0.0344685		0.0658359	0.0777179	0.0826213		0.0753917		0.457192	0.0129604	0.0140931
P02941	MCP2_SALTY	Methyl-accepting chemotaxis protein II OS=Salmonella typhimurium (strain LT2 / SGSC1412 / ATCC 700720) GN=tar PE=1 SV=3	0.0500286	0.0912894	0.112724	0.0846806		0.168098	0.149985	0.207047	0.209743	0.183718		0.460927	0.00802069	0.0125
Q8ZK80	RL9_SALTY	50S ribosomal protein L9 OS=Salmonella typhimurium (strain LT2 / SGSC1412 / ATCC 700720) GN=rplI PE=3 SV=1	0.264564	0.343401	0.340279	0.316081		0.635366	0.793244	0.72138	0.582643	0.683158		0.462676	0.00158236	0.0057598
Q7CQU5	Q7CQU5_SALTY	Thioredoxin reductase OS=Salmonella typhimurium (strain LT2 / SGSC1412 / ATCC 700720) GN=trxB PE=3 SV=1	0.0849697	0.08041	0.0661613	0.0771803		0.168824	0.15945	0.186585	0.148982	0.16596		0.465053	0.000391174	0.00318627
Q8ZNW0	KPYK2_SALTY	Pyruvate kinase II OS=Salmonella typhimurium (strain LT2 / SGSC1412 / ATCC 700720) GN=pykA PE=3 SV=3	0.0660677	0.0458946	0.0338471	0.0486031		0.116667	0.0783043	0.114914	0.105643	0.103882		0.467869	0.0083482	0.0127451
Q9L6L5	FADB_SALTY	Fatty acid oxidation complex subunit alpha OS=Salmonella typhimurium (strain LT2 / SGSC1412 / ATCC 700720) GN=fadB PE=3 SV=1	0.0472027	0.035629	0.0258684	0.0362333		0.0775302	0.0709719		0.0829513	0.0771511		0.469641	0.00443417	0.0104167
Q7CPJ3	Q7CPJ3_SALTY	Putative inner membrane lipoprotein OS=Salmonella typhimurium (strain LT2 / SGSC1412 / ATCC 700720) GN=STM3580 PE=4 SV=1	0.0610605	0.0292565	0.0301902	0.0401691		0.082313	0.0952242	0.0917784	0.0724308	0.0854366		0.470162	0.00805179	0.0126225
P07800	CHEZ_SALTY	Protein phosphatase CheZ OS=Salmonella typhimurium (strain LT2 / SGSC1412 / ATCC 700720) GN=cheZ PE=1 SV=1	0.0128929	0.0196844	0.0287786	0.020452		0.0366783	0.0363383	0.0469247	0.0526363	0.0431444		0.474035	0.013764	0.0143382
P66313	RL6_SALTY	50S ribosomal protein L6 OS=Salmonella typhimurium (strain LT2 / SGSC1412 / ATCC 700720) GN=rplF PE=3 SV=2	0.20922	0.220946	0.250982	0.227049		0.524581	0.526286	0.452685	0.411092	0.478661		0.474342	0.000818846	0.00453431
P58480	HTPG_SALTY	Chaperone protein HtpG OS=Salmonella typhimurium (strain LT2 / SGSC1412 / ATCC 700720) GN=htpG PE=3 SV=1	0.205666	0.200221	0.235525	0.213804		0.429798	0.5462	0.422107	0.389842	0.446987		0.478323	0.00246527	0.00723039
P37432	OMPF_SALTY	Outer membrane protein F OS=Salmonella typhimurium (strain LT2 / SGSC1412 / ATCC 700720) GN=ompF PE=1 SV=2	0.14279	0.227762	0.197327	0.189293		0.345676	0.417136	0.282194	0.44667	0.372919		0.507599	0.0127015	0.0139706
Q8ZKQ0	LSRF_SALTY	Uncharacterized aldolase LsrF OS=Salmonella typhimurium (strain LT2 / SGSC1412 / ATCC 700720) GN=lsrF PE=2 SV=1	0.0564931	0.0448192	0.0347515	0.0453546		0.0796925	0.0952423	0.082731	0.0835081	0.0852935		0.531747	0.00181466	0.00661765
Q8ZRT2	Q8ZRT2_SALTY	Pyruvate dehydrogenase E1 component OS=Salmonella typhimurium (strain LT2 / SGSC1412 / ATCC 700720) GN=aceE PE=4 SV=1	0.150606	0.114097	0.0889605	0.117888		0.240205	0.182115	0.225317	0.238524	0.22154		0.532129	0.00522532	0.0109069
Q8ZJZ3	Q8ZJZ3_SALTY	Putative NAD-dependent aldehyde dehydrogenase OS=Salmonella typhimurium (strain LT2 / SGSC1412 / ATCC 700720) GN=STM4519 PE=3 SV=1	0.186895	0.166428	0.138274	0.163866		0.297393	0.275635	0.353601	0.30198	0.307152		0.533501	0.00150577	0.00563725
Q8ZP52	ACNA_SALTY	Aconitate hydratase A OS=Salmonella typhimurium (strain LT2 / SGSC1412 / ATCC 700720) GN=acnA PE=1 SV=1	0.0860587	0.0531718	0.0522651	0.0638319		0.120411	0.126674	0.11701	0.110349	0.118611		0.538161	0.00293112	0.00808824
Q8ZM09	Q8ZM09_SALTY	Putative oxidoreductase OS=Salmonella typhimurium (strain LT2 / SGSC1412 / ATCC 700720) GN=yghA PE=1 SV=1	0.169336	0.140971	0.100987	0.137098		0.248435	0.260068	0.234694	0.275186	0.254596		0.538492	0.00179511	0.0064951
P0A7K0	RL11_SALTY	50S ribosomal protein L11 OS=Salmonella typhimurium (strain LT2 / SGSC1412 / ATCC 700720) GN=rplK PE=3 SV=2	0.22661	0.222418	0.144035	0.197687		0.3071	0.394958	0.393594	0.287972	0.345906		0.571506	0.014224	0.0145833
Q7CPV8	Q7CPV8_SALTY	Putative lipoprotein OS=Salmonella typhimurium (strain LT2 / SGSC1412 / ATCC 700720) GN=ygdI PE=1 SV=1	0.67198	0.672744	0.729397	0.691374		1.32792	0.932419	1.29788	1.20169	1.18998		0.580996	0.00567313	0.0115196
P0A7W4	RS5_SALTY	30S ribosomal protein S5 OS=Salmonella typhimurium (strain LT2 / SGSC1412 / ATCC 700720) GN=rpsE PE=1 SV=2	0.454161	0.435387	0.502017	0.463855		0.734975	0.833361	0.77442	0.76017	0.775732		0.597958	0.000136295	0.00183824
P0A297	RL10_SALTY	50S ribosomal protein L10 OS=Salmonella typhimurium (strain LT2 / SGSC1412 / ATCC 700720) GN=rplJ PE=3 SV=2	0.502103	0.410252	0.332608	0.414988		0.684846	0.685104	0.710068	0.611521	0.672885		0.616729	0.00303773	0.00857843
Q8ZNM8	Q8ZNM8_SALTY	Putative ABC superfamily transport protein (Bind_prot) OS=Salmonella typhimurium (strain LT2 / SGSC1412 / ATCC 700720) GN=yehZ PE=4 SV=1	0.0764841	0.0753507	0.0821582	0.0779976		0.120805	0.107959	0.133675	0.133917	0.124089		0.628563	0.00168825	0.00625
Q8ZRN1	METQ_SALTY	D-methionine-binding lipoprotein MetQ OS=Salmonella typhimurium (strain LT2 / SGSC1412 / ATCC 700720) GN=metQ PE=3 SV=1	0.0862786	0.0941772	0.135253	0.105236		0.172605	0.167531	0.163851	0.161768	0.166438		0.632283	0.0053139	0.0110294
Q8ZQW9	Q8ZQW9_SALTY	Phosphoglucomutase OS=Salmonella typhimurium (strain LT2 / SGSC1412 / ATCC 700720) GN=pgm PE=1 SV=1	0.0865016	0.08083	0.0577612	0.0750309		0.114436	0.105858	0.103673	0.104773	0.107185		0.700015	0.00966884	0.0132353
Q8ZML4	Q8ZML4_SALTY	Putative inner membrane protein OS=Salmonella typhimurium (strain LT2 / SGSC1412 / ATCC 700720) GN=ygaM PE=4 SV=1	0.242459	0.24792	0.249085	0.246488		0.319035	0.279923	0.303466	0.3191	0.305381		0.807148	0.00314697	0.00870098
P0A2M5	UPP_SALTY	Uracil phosphoribosyltransferase OS=Salmonella typhimurium (strain LT2 / SGSC1412 / ATCC 700720) GN=upp PE=3 SV=1	0.0715609	0.0740288	0.0715954	0.072395		0.0889169	0.0850416	0.0885101	0.0912258	0.0884236		0.81873	0.000200651	0.00220588
Q8ZPL8	Q8ZPL8_SALTY	Putative periplasmic protein OS=Salmonella typhimurium (strain LT2 / SGSC1412 / ATCC 700720) GN=ydgA PE=4 SV=1	0.0880193	0.0770519	0.0910781	0.0853831		0.0423411	0.0688163	0.058489	0.0588697	0.057129		1.49457	0.0123749	0.013848
P0A1R6	DBHA_SALTY	DNA-binding protein HU-alpha OS=Salmonella typhimurium (strain LT2 / SGSC1412 / ATCC 700720) GN=hupA PE=3 SV=1	2.17683	2.24183	2.42486	2.28118		1.55954	1.19102	1.55946	1.4241	1.43353		1.5913	0.000884079	0.00477941
Q7CPK0	UGPB_SALTY	sn-glycerol-3-phosphate-binding periplasmic protein UgpB OS=Salmonella typhimurium (strain LT2 / SGSC1412 / ATCC 700720) GN=ugpB PE=3 SV=1	0.192285	0.17313	0.193295	0.186237		0.111609	0.0992921	0.10887	0.132666	0.113109		1.64652	0.000738405	0.00441176
Q8ZN72	Q8ZN72_SALTY	Outer membrane protein assembly factor BamC OS=Salmonella typhimurium (strain LT2 / SGSC1412 / ATCC 700720) GN=nlpB PE=3 SV=1	0.11648	0.124565	0.15055	0.130532		0.0768043	0.0916259	0.0773405	0.0706415	0.079103		1.65015	0.0037606	0.00955882
P0A283	PTGA_SALTY	Glucose-specific phosphotransferase enzyme IIA component OS=Salmonella typhimurium (strain LT2 / SGSC1412 / ATCC 700720) GN=crr PE=3 SV=2	0.794048	0.923796	0.922301	0.880048		0.623354	0.599476	0.406175	0.460474	0.52237		1.68472	0.00424768	0.0102941
Q8ZQU0	Q8ZQU0_SALTY	Succinyl-CoA ligase [ADP-forming] subunit alpha OS=Salmonella typhimurium (strain LT2 / SGSC1412 / ATCC 700720) GN=sucD PE=3 SV=1	0.28549	0.270733	0.299573	0.285265		0.165977	0.21067	0.147226	0.147883	0.167939		1.69863	0.00160223	0.00588235
Q7CR87	SURA_SALTY	Chaperone SurA OS=Salmonella typhimurium (strain LT2 / SGSC1412 / ATCC 700720) GN=surA PE=3 SV=1	0.129207	0.105415	0.123538	0.119387		0.077928	0.0761486	0.0423556	0.0789591	0.0688478		1.73407	0.00859501	0.0128676
Q8ZLZ4	Q8ZLZ4_SALTY	Outer membrane channel OS=Salmonella typhimurium (strain LT2 / SGSC1412 / ATCC 700720) GN=tolC PE=4 SV=1	0.152096	0.19956	0.194465	0.18204		0.09907	0.114318	0.0789456	0.0901125	0.0956115		1.90396	0.00247087	0.00735294
P67912	HLDD_SALTY	ADP-L-glycero-D-manno-heptose-6-epimerase OS=Salmonella typhimurium (strain LT2 / SGSC1412 / ATCC 700720) GN=hldD PE=3 SV=1	0.105219	0.106103	0.0805811	0.0973009		0.0545629	0.0604015	0.0494032	0.0387419	0.0507774		1.91623	0.00332955	0.00906863
Q7CR26	Q7CR26_SALTY	Cytochrome o ubiquinol oxidase subunit II OS=Salmonella typhimurium (strain LT2 / SGSC1412 / ATCC 700720) GN=cyoA PE=4 SV=1	0.356559	0.360445	0.357246	0.358083		0.142328	0.206936	0.16422	0.22206	0.183886		1.94731	0.00050636	0.00392157
Q7CQW0	Q7CQW0_SALTY	Glutamine high-affinity transporter OS=Salmonella typhimurium (strain LT2 / SGSC1412 / ATCC 700720) GN=glnH PE=3 SV=1	0.442514	0.636499	0.676964	0.585326		0.278563	0.31779	0.294135	0.284113	0.29365		1.99328	0.00510229	0.0106618
P0DM78	PHOP_SALTY	Virulence transcriptional regulatory protein PhoP OS=Salmonella typhimurium (strain LT2 / SGSC1412 / ATCC 700720) GN=phoP PE=1 SV=1	0.346043	0.332134	0.432001	0.370059		0.197077	0.192794	0.116952	0.193077	0.174975		2.11493	0.00248174	0.00747549
P65534	NDK_SALTY	Nucleoside diphosphate kinase OS=Salmonella typhimurium (strain LT2 / SGSC1412 / ATCC 700720) GN=ndk PE=3 SV=2	0.395644	0.29035	0.275657	0.32055		0.159356	0.148532	0.137777	0.157518	0.150796		2.12572	0.0032447	0.00882353
Q7CPL7	RL17_SALTY	50S ribosomal protein L17 OS=Salmonella typhimurium (strain LT2 / SGSC1412 / ATCC 700720) GN=rplQ PE=3 SV=1	0.340469	0.33819	0.382318	0.353659		0.164504	0.151919	0.143886	0.201238	0.165387		2.13837	0.000188432	0.00208333
P0A2A1	RL19_SALTY	50S ribosomal protein L19 OS=Salmonella typhimurium (strain LT2 / SGSC1412 / ATCC 700720) GN=rplS PE=3 SV=2	0.322147	0.274764	0.333701	0.310204		0.21177	0.138088	0.115875	0.105134	0.142717		2.17357	0.00345116	0.00931373
Q7CQN4	LPP1_SALTY	Major outer membrane lipoprotein 1 OS=Salmonella typhimurium (strain LT2 / SGSC1412 / ATCC 700720) GN=lpp1 PE=3 SV=1	1.84776	1.59199	1.70236	1.71404		0.467154	0.753077	0.959828	0.914924	0.773746		2.21524	0.0013282	0.00539216
P23988	PAGC_SALTY	Virulence membrane protein PagC OS=Salmonella typhimurium (strain LT2 / SGSC1412 / ATCC 700720) GN=pagC PE=3 SV=2	0.0917113	0.0904049	0.119332	0.100483		0.0621301	0.042169	0.0293221		0.0445404		2.25599	0.0140437	0.0144608
Q8ZPZ0	Q8ZPZ0_SALTY	Isocitrate dehydrogenase [NADP] OS=Salmonella typhimurium (strain LT2 / SGSC1412 / ATCC 700720) GN=icdA PE=3 SV=1	0.704904	0.654312	0.44097	0.600062		0.289608	0.212076	0.252206	0.308332	0.265556		2.25965	0.00567084	0.0113971
Q8ZQT5	TOLB_SALTY	Protein TolB OS=Salmonella typhimurium (strain LT2 / SGSC1412 / ATCC 700720) GN=tolB PE=3 SV=1	0.133005	0.145813	0.152335	0.143718		0.0705776	0.0719276	0.0631745	0.0394319	0.0612779		2.34534	0.0004483	0.00355392
Q8ZLM1	RS13_SALTY	30S ribosomal protein S13 OS=Salmonella typhimurium (strain LT2 / SGSC1412 / ATCC 700720) GN=rpsM PE=3 SV=3	0.373017	0.391702	0.394375	0.386365		0.169567	0.187887	0.15296	0.134659	0.161268		2.39579	2.07874e-05	0.000612745
P25077	MDH_SALTY	Malate dehydrogenase OS=Salmonella typhimurium (strain LT2 / SGSC1412 / ATCC 700720) GN=mdh PE=3 SV=2	2.04855	2.06849	1.89009	2.00237		0.71006	0.905578	0.835265	0.673983	0.781222		2.56313	2.1111e-05	0.000735294
Q7CPU8	Q7CPU8_SALTY	Putative periplasmic immunogenic protein OS=Salmonella typhimurium (strain LT2 / SGSC1412 / ATCC 700720) GN=yggE PE=4 SV=1	0.0422709	0.0501192	0.0557181	0.0493694			0.0167082	0.0171039	0.022797	0.0188697		2.61633	0.00221256	0.00698529
Q8ZLQ5	Q8ZLQ5_SALTY	Stringent starvation protein A OS=Salmonella typhimurium (strain LT2 / SGSC1412 / ATCC 700720) GN=sspA PE=3 SV=1	0.119982	0.128273	0.0911153	0.113123		0.0317556	0.075301	0.036305	0.0291969	0.0431396		2.62226	0.00700554	0.0120098
P28354	SYK1_SALTY	Lysine--tRNA ligase OS=Salmonella typhimurium (strain LT2 / SGSC1412 / ATCC 700720) GN=lysS PE=3 SV=3	0.104305	0.162086	0.110031	0.125474		0.0392825	0.0548997	0.0486977	0.0426106	0.0463726		2.70578	0.00420504	0.0101716
Q8ZRC9	YAJQ_SALTY	UPF0234 protein YajQ OS=Salmonella typhimurium (strain LT2 / SGSC1412 / ATCC 700720) GN=yajQ PE=3 SV=2	0.167945	0.194918	0.209069	0.190644		0.0754676	0.0716842	0.0649216	0.0679292	0.0700006		2.72346	8.54726e-05	0.00110294
Q8XG72	Q8XG72_SALTY	Arginine transport system OS=Salmonella typhimurium (strain LT2 / SGSC1412 / ATCC 700720) GN=artI PE=3 SV=1	0.113497	0.133021	0.0950655	0.113861		0.044576	0.0465208		0.0337695	0.0416221		2.73559	0.00344451	0.00919118
P0A1C3	ACCA_SALTY	Acetyl-coenzyme A carboxylase carboxyl transferase subunit alpha OS=Salmonella typhimurium (strain LT2 / SGSC1412 / ATCC 700720) GN=accA PE=3 SV=2	0.120136	0.100432	0.0922792	0.104283		0.0221239	0.0594722	0.0233813	0.0424249	0.0368506		2.82987	0.00301369	0.00845588
P0A2H9	DSBA_SALTY	Thiol:disulfide interchange protein DsbA OS=Salmonella typhimurium (strain LT2 / SGSC1412 / ATCC 700720) GN=dsbA PE=1 SV=1	0.141964	0.149006	0.176185	0.155718		0.0281555	0.0273958	0.0612201	0.100623	0.0543487		2.86517	0.0061118	0.0117647
P66643	RS9_SALTY	30S ribosomal protein S9 OS=Salmonella typhimurium (strain LT2 / SGSC1412 / ATCC 700720) GN=rpsI PE=1 SV=2	0.240344	0.22758	0.283556	0.250493		0.0496021	0.0661691	0.107523	0.122193	0.0863718		2.90017	0.00115512	0.00526961
Q7CP96	Q7CP96_SALTY	Protein HflC OS=Salmonella typhimurium (strain LT2 / SGSC1412 / ATCC 700720) GN=hflC PE=3 SV=1	0.123955	0.101646	0.12676	0.117454		0.0347066	0.0425433	0.0383564	0.0434052	0.0397529		2.9546	0.000107827	0.00147059
Q8ZL67	MTLD_SALTY	Mannitol-1-phosphate 5-dehydrogenase OS=Salmonella typhimurium (strain LT2 / SGSC1412 / ATCC 700720) GN=mtlD PE=3 SV=1	0.0707467	0.0604462	0.0527048	0.0612992		0.0165745		0.0242874		0.0204309		3.00031	0.0114027	0.0134804
O68926	BFR_SALTY	Bacterioferritin OS=Salmonella typhimurium (strain LT2 / SGSC1412 / ATCC 700720) GN=bfr PE=3 SV=1	0.153209	0.155138	0.24523	0.184526		0.0563985	0.0918739	0.0533215	0.0442139	0.0614519		3.00276	0.0073205	0.0122549
P0A9Y9	CSPC_SALTY	Cold shock-like protein CspC OS=Salmonella typhimurium (strain LT2 / SGSC1412 / ATCC 700720) GN=cspC PE=3 SV=2	0.564222	0.511217	0.567831	0.547757		0.18503	0.134801	0.202278	0.202584	0.181173		3.02339	2.33793e-05	0.000857843
P0A2F6	SSB1_SALTY	Single-stranded DNA-binding protein 1 OS=Salmonella typhimurium (strain LT2 / SGSC1412 / ATCC 700720) GN=ssb PE=3 SV=2	0.112474	0.133132	0.159992	0.1352		0.0450224	0.0440495		0.0414827	0.0435182		3.10674	0.00266222	0.00784314
Q8ZPI6	Q8ZPI6_SALTY	Putative periplasmic protein OS=Salmonella typhimurium (strain LT2 / SGSC1412 / ATCC 700720) GN=ydeI PE=1 SV=1	0.113059	0.152805	0.148718	0.138194		0.0471965			0.041654	0.0444252		3.11071	0.0106634	0.0133578
P0A6B1	ACP_SALTY	Acyl carrier protein OS=Salmonella typhimurium (strain LT2 / SGSC1412 / ATCC 700720) GN=acpP PE=3 SV=2	0.948132	1.04526	1.08741	1.02693		0.170593	0.378101	0.323249	0.443192	0.328784		3.12343	0.000272387	0.00281863
P0AA02	NUSG_SALTY	Transcription termination/antitermination protein NusG OS=Salmonella typhimurium (strain LT2 / SGSC1412 / ATCC 700720) GN=nusG PE=3 SV=2	0.088737	0.122491	0.11364	0.108289		0.0384345		0.0211035	0.041435	0.0336577		3.21738	0.00332684	0.00894608
Q7CPU6	Q7CPU6_SALTY	Fructose-bisphosphate aldolase OS=Salmonella typhimurium (strain LT2 / SGSC1412 / ATCC 700720) GN=fba PE=4 SV=1	0.486613	0.39523	0.342442	0.408095		0.110663	0.111378	0.131176	0.142516	0.123933		3.29286	0.000554504	0.00404412
Q8ZPY6	Q8ZPY6_SALTY	Putative molecular chaperone (Small heat shock protein) OS=Salmonella typhimurium (strain LT2 / SGSC1412 / ATCC 700720) GN=STM1251 PE=3 SV=1	0.603187	0.881862	1.08274	0.855931		0.184835	0.445041	0.179337	0.219424	0.257159		3.32841	0.00750863	0.0123775
Q8ZP03	Q8ZP03_SALTY	Mannose-specific enzyme IIAB OS=Salmonella typhimurium (strain LT2 / SGSC1412 / ATCC 700720) GN=manX PE=4 SV=1	0.292587	0.381343	0.373837	0.349256		0.118078	0.188221	0.0529171	0.0591836	0.1046		3.33897	0.00264267	0.00772059
Q8ZMW8	Q8ZMW8_SALTY	Outer membrane protein assembly factor BamD OS=Salmonella typhimurium (strain LT2 / SGSC1412 / ATCC 700720) GN=yfiO PE=3 SV=1	0.033728	0.0360287	0.0420324	0.037263				0.0106389	0.011263	0.010951		3.40272	0.00377983	0.00968137
Q8ZK81	RS18_SALTY	30S ribosomal protein S18 OS=Salmonella typhimurium (strain LT2 / SGSC1412 / ATCC 700720) GN=rpsR PE=3 SV=3	0.172904	0.143544	0.157728	0.158059		0.0430062	0.0449965	0.0489695		0.0456574		3.46185	0.000202969	0.00232843
Q8ZND4	Q8ZND4_SALTY	Putative transketolase OS=Salmonella typhimurium (strain LT2 / SGSC1412 / ATCC 700720) GN=STM2341 PE=4 SV=1	0.151275	0.11422	0.114959	0.126818		0.0242656	0.0518783		0.0193233	0.0318224		3.98519	0.00392533	0.00992647
Q8ZLL6	Q8ZLL6_SALTY	Peptidyl-prolyl cis-trans isomerase OS=Salmonella typhimurium (strain LT2 / SGSC1412 / ATCC 700720) GN=fkpA PE=4 SV=1	0.31999	0.293094	0.3683	0.327128		0.0834691	0.0622234	0.0511634	0.10926	0.0765289		4.27457	0.000134525	0.00159314
O33921	AGP_SALTY	Glucose-1-phosphatase OS=Salmonella typhimurium (strain LT2 / SGSC1412 / ATCC 700720) GN=agp PE=3 SV=2	0.202638	0.183657	0.210854	0.19905			0.0460789	0.0406862	0.0495289	0.0454313		4.38133	5.39544e-05	0.000980392
Q7CPX8	Q7CPX8_SALTY	Fur regulated Salmonella iron transporter OS=Salmonella typhimurium (strain LT2 / SGSC1412 / ATCC 700720) GN=sitA PE=3 SV=1	0.748212	0.831575	0.990753	0.856847		0.18617	0.203355	0.170077	0.193667	0.188317		4.55002	0.000102398	0.00134804
Q7CPH8	SECB_SALTY	Protein-export protein SecB OS=Salmonella typhimurium (strain LT2 / SGSC1412 / ATCC 700720) GN=secB PE=3 SV=1	0.212988	0.175959	0.168211	0.185719		0.0392886	0.0521667	0.0284033	0.0347069	0.0386414		4.80623	9.439e-05	0.00122549
Q8ZQS2	GPMA_SALTY	2,3-bisphosphoglycerate-dependent phosphoglycerate mutase OS=Salmonella typhimurium (strain LT2 / SGSC1412 / ATCC 700720) GN=gpmA PE=3 SV=3	0.862922	0.950338	0.965521	0.92626		0.202229	0.117754	0.1914	0.237225	0.187152		4.94924	8.52189e-06	0.000245098
P60626	RL24_SALTY	50S ribosomal protein L24 OS=Salmonella typhimurium (strain LT2 / SGSC1412 / ATCC 700720) GN=rplX PE=3 SV=2	0.134021	0.111194	0.195371	0.146862		0.0326219	0.0514181	0.0230902	0.00869351	0.0289559		5.07192	0.0040804	0.010049
P0AA13	RL13_SALTY	50S ribosomal protein L13 OS=Salmonella typhimurium (strain LT2 / SGSC1412 / ATCC 700720) GN=rplM PE=3 SV=1	0.283107	0.321237	0.358232	0.320859		0.0611748	0.0557926		0.0532024	0.0567233		5.65657	0.000266887	0.00269608
O68901	SODC_SALTY	Superoxide dismutase [Cu-Zn] 2 OS=Salmonella typhimurium (strain LT2 / SGSC1412 / ATCC 700720) GN=sodC PE=3 SV=1	0.192382	0.405487	0.389349	0.329073		0.0698273	0.025231	0.0456042	0.074572	0.0538086		6.11561	0.0054629	0.011152
Q8ZP20	TREA_SALTY	Periplasmic trehalase OS=Salmonella typhimurium (strain LT2 / SGSC1412 / ATCC 700720) GN=treA PE=3 SV=1	0.155191	0.155787	0.167331	0.159437		0.0307273	0.0214025	0.0305841	0.0182101	0.025231		6.31908	1.37686e-06	0.000122549
Q7CPZ4	GRPE_SALTY	Protein GrpE OS=Salmonella typhimurium (strain LT2 / SGSC1412 / ATCC 700720) GN=grpE PE=3 SV=1	0.352987	0.321484	0.386773	0.353748		0.0618848	0.0534026	0.0456951	0.0609204	0.0554757		6.37663	9.21173e-06	0.000367647
Q8ZP84	USPE_SALTY	Universal stress protein E OS=Salmonella typhimurium (strain LT2 / SGSC1412 / ATCC 700720) GN=uspE PE=1 SV=3	0.186508	0.19481	0.137729	0.173016				0.0211166	0.0245099	0.0228132		7.58401	0.00731578	0.0121324
Q7CPB2	YJBJ_SALTY	UPF0337 protein YjbJ OS=Salmonella typhimurium (strain LT2 / SGSC1412 / ATCC 700720) GN=yjbJ PE=3 SV=1	0.433537	0.374268	0.716241	0.508016		0.0371164	0.0503089		0.0607299	0.0493851		10.2868	0.0122748	0.0136029
P67093	USPG_SALTY	Universal stress protein G OS=Salmonella typhimurium (strain LT2 / SGSC1412 / ATCC 700720) GN=uspG PE=3 SV=1	0.40222	0.614792	0.614035	0.543683		0.0540967	0.0792245	0.0318718	0.0428673	0.0520151		10.4524	0.000453697	0.00367647
Q7CQ55	Q7CQ55_SALTY	Putative inner membrane protein OS=Salmonella typhimurium (strain LT2 / SGSC1412 / ATCC 700720) GN=elaB PE=4 SV=1	0.432864	0.36987	0.532996	0.445243		0.0303379		0.0317232	0.0442522	0.0354378		12.5641	0.00100859	0.00490196
Q8ZP10	Q8ZP10_SALTY	Site-determining protein OS=Salmonella typhimurium (strain LT2 / SGSC1412 / ATCC 700720) GN=minD PE=3 SV=1	0.190134	0.130036	0.131909	0.150693		0.254561	0.337217	0.242809	0.239247	0.268459		0.561328	0.0142604	0.0147059
P0DM81	RPOS_SALTY	RNA polymerase sigma factor RpoS OS=Salmonella typhimurium (strain LT2 / SGSC1412 / ATCC 700720) GN=rpoS PE=3 SV=1	0.034298		0.0516977	0.0429979		0.154728	0.244789	0.148811	0.175631	0.18099		0.237571	0.0145825	0.0148284
Q7CPN8	Q7CPN8_SALTY	Sugar specific PTS family enzyme IIA OS=Salmonella typhimurium (strain LT2 / SGSC1412 / ATCC 700720) GN=ptsN PE=4 SV=1		0.0199725	0.0100118	0.0149922		0.0788205			0.0931579	0.0859892		0.174349	0.0147817	0.014951
Q9L6M9	DLHH_SALTY	Putative carboxymethylenebutenolidase OS=Salmonella typhimurium (strain LT2 / SGSC1412 / ATCC 700720) GN=ysgA PE=3 SV=1	0.0391183	0.0447337	0.0435826	0.0424782		0.0260788			0.0163684	0.0212236		2.00146	0.0152915	0.0150735
P66738	RRF_SALTY	Ribosome-recycling factor OS=Salmonella typhimurium (strain LT2 / SGSC1412 / ATCC 700720) GN=frr PE=3 SV=1	0.248781	0.241476	0.234112	0.241456		0.108116	0.147977	0.207508	0.155477	0.154769		1.5601	0.0163943	0.0151961
Q7CPE2	ATPB_SALTY	ATP synthase subunit beta OS=Salmonella typhimurium (strain LT2 / SGSC1412 / ATCC 700720) GN=atpD PE=3 SV=1	0.714692	0.521664	0.494026	0.576794		1.20158	0.763743	1.01049	1.13097	1.02669		0.561798	0.0168616	0.0153186
Q8ZQX1	FLAV_SALTY	Flavodoxin-1 OS=Salmonella typhimurium (strain LT2 / SGSC1412 / ATCC 700720) GN=fldA PE=1 SV=3	0.168159	0.120563	0.0950304	0.127918		0.0591547	0.0752061	0.0465558	0.0267012	0.0519045		2.46448	0.0170566	0.0154412
Q8ZLQ2	Q8ZLQ2_SALTY	Putative periplasmic protein OS=Salmonella typhimurium (strain LT2 / SGSC1412 / ATCC 700720) GN=yhcB PE=4 SV=1	0.133792	0.127721	0.168541	0.143351		0.226044	0.218381	0.168433	0.220751	0.208402		0.687859	0.0191771	0.0155637
P64052	EFTS_SALTY	Elongation factor Ts OS=Salmonella typhimurium (strain LT2 / SGSC1412 / ATCC 700720) GN=tsf PE=3 SV=1	0.296865	0.248616	0.189406	0.244962		0.39742	0.489957	0.324855	0.418006	0.407559		0.601047	0.0193094	0.0156863
P52616	FLJB_SALTY	Phase 2 flagellin OS=Salmonella typhimurium (strain LT2 / SGSC1412 / ATCC 700720) GN=fljB PE=3 SV=2	0.00632473	0.0317915	0.00673433	0.0149502		0.0544385	0.0370584	0.0693046	0.0449167	0.0514295		0.290692	0.019842	0.0158088
Q7CQR3	Q7CQR3_SALTY	Glutaredoxin 2 OS=Salmonella typhimurium (strain LT2 / SGSC1412 / ATCC 700720) GN=grxB PE=1 SV=1	0.219244	0.374838	0.318949	0.304344		0.466164	0.400811	0.451961	0.470119	0.447264		0.680457	0.0200507	0.0159314
Q7CPM2	Q7CPM2_SALTY	Putative oxidoreductase OS=Salmonella typhimurium (strain LT2 / SGSC1412 / ATCC 700720) GN=yhdH PE=1 SV=1	0.0213989	0.0156183	0.0133179	0.0167784		0.0307152		0.0358714		0.0332933		0.503957	0.0201927	0.0160539
Q8ZL72	Q8ZL72_SALTY	Aldehyde dehydrogenase B OS=Salmonella typhimurium (strain LT2 / SGSC1412 / ATCC 700720) GN=aldB PE=3 SV=1	0.326949	0.300334	0.190302	0.272528		0.412181	0.582205	0.434863	0.436554	0.466451		0.584259	0.020341	0.0161765
Q7CPR3	Q7CPR3_SALTY	Putative inner membrane protein OS=Salmonella typhimurium (strain LT2 / SGSC1412 / ATCC 700720) GN=yqjD PE=4 SV=1	0.654147	0.562208	0.657081	0.624479		0.453646		0.288439	0.442178	0.394754		1.58194	0.0204159	0.016299
Q8ZPM7	Q8ZPM7_SALTY	Glutathionine S-transferase OS=Salmonella typhimurium (strain LT2 / SGSC1412 / ATCC 700720) GN=gst PE=3 SV=1	0.158231	0.128164	0.139075	0.141823		0.093756	0.123247	0.0822134	0.0755615	0.0936944		1.51368	0.0209231	0.0164216
P0A1H5	EFTU_SALTY	Elongation factor Tu OS=Salmonella typhimurium (strain LT2 / SGSC1412 / ATCC 700720) GN=tufA PE=3 SV=2	3.5991	3.29578	2.0227	2.97253		5.53975	3.84591	5.10605	5.28196	4.94342		0.60131	0.0220272	0.0165441
P51066	ACEA_SALTY	Isocitrate lyase OS=Salmonella typhimurium (strain LT2 / SGSC1412 / ATCC 700720) GN=aceA PE=3 SV=2	0.105174	0.0738877	0.0499145	0.0763255		0.144531	0.158945	0.109504	0.130629	0.135902		0.561621	0.0224904	0.0166667
Q8ZLX9	Q8ZLX9_SALTY	Putative methyl-accepting chemotaxis protein OS=Salmonella typhimurium (strain LT2 / SGSC1412 / ATCC 700720) GN=STM3216 PE=4 SV=1	0.0123315	0.0094546	0.0224488	0.0147449		0.081319	0.248352	0.135377	0.13141	0.149114		0.0988836	0.0237868	0.0167892
Q8ZRQ2	Q8ZRQ2_SALTY	Outer membrane protein receptor / transporter for ferrichrome, colicin M, and phages T1, T5, and phi80 OS=Salmonella typhimurium (strain LT2 / SGSC1412 / ATCC 700720) GN=fhuA PE=3 SV=1	0.0350188	0.0300235	0.0240254	0.0296892		0.0906001	0.0623496	0.0445625	0.0833463	0.0702146		0.422835	0.0238016	0.0169118
P0A1F8	DHAS_SALTY	Aspartate-semialdehyde dehydrogenase OS=Salmonella typhimurium (strain LT2 / SGSC1412 / ATCC 700720) GN=asd PE=1 SV=1	0.0452452	0.0421513	0.0358408	0.0410791		0.126445	0.151495	0.136066	0.0585791	0.118146		0.347697	0.0250785	0.0170343
P58537	SUHB_SALTY	Inositol-1-monophosphatase OS=Salmonella typhimurium (strain LT2 / SGSC1412 / ATCC 700720) GN=suhB PE=3 SV=1	0.0284672	0.0301641	0.0256579	0.0280964		0.0194384	0.0201488	0.0137844	0.0241816	0.0193883		1.44914	0.0252517	0.0171569
P0A1P0	G3P_SALTY	Glyceraldehyde-3-phosphate dehydrogenase OS=Salmonella typhimurium (strain LT2 / SGSC1412 / ATCC 700720) GN=gapA PE=3 SV=2	1.33679	1.39832	1.04949	1.26153		0.536721	0.922272	0.920656	0.87769	0.814335		1.54916	0.0255399	0.0172794
Q7CPE4	ATPF_SALTY	ATP synthase subunit b OS=Salmonella typhimurium (strain LT2 / SGSC1412 / ATCC 700720) GN=atpF PE=3 SV=1	0.117062	0.124891	0.16348	0.135145			0.0851951	0.0125417	0.0419634	0.0465667		2.90217	0.0255462	0.017402
Q8ZPU9	ASTB_SALTY	N-succinylarginine dihydrolase OS=Salmonella typhimurium (strain LT2 / SGSC1412 / ATCC 700720) GN=astB PE=2 SV=1	0.0560196	0.0346421	0.0259944	0.0388854		0.0694945	0.0589581	0.0605666	0.0731017	0.0655302		0.593396	0.0257726	0.0175245
Q7CPM1	Q7CPM1_SALTY	AcetylCoA carboxylase, BCCP subunit OS=Salmonella typhimurium (strain LT2 / SGSC1412 / ATCC 700720) GN=accB PE=4 SV=1	0.0997266	0.143918	0.114156	0.119267		0.0925311	0.0803337	0.0607345	0.0759994	0.0773997		1.54092	0.0259354	0.0176471
O54296	RS11_SALTY	30S ribosomal protein S11 OS=Salmonella typhimurium (strain LT2 / SGSC1412 / ATCC 700720) GN=rpsK PE=3 SV=2	0.157719	0.151768	0.145017	0.151501		0.120585	0.140334	0.0989746	0.104635	0.116132		1.30456	0.0267305	0.0177696
P0A1G7	DNAJ_SALTY	Chaperone protein DnaJ OS=Salmonella typhimurium (strain LT2 / SGSC1412 / ATCC 700720) GN=dnaJ PE=3 SV=2	0.0231428	0.0281429	0.03296	0.0280819		0.0475536	0.0810464	0.0832101	0.121308	0.0832794		0.337201	0.027868	0.0178922
Q7CPZ7	Q7CPZ7_SALTY	Signal recognition particle protein OS=Salmonella typhimurium (strain LT2 / SGSC1412 / ATCC 700720) GN=ffh PE=3 SV=1	0.0242138	0.0249318	0.0219286	0.0236914		0.0508027	0.0595131		0.0939001	0.0680719		0.348035	0.0281661	0.0180147
Q7CPL4	RL16_SALTY	50S ribosomal protein L16 OS=Salmonella typhimurium (strain LT2 / SGSC1412 / ATCC 700720) GN=rplP PE=3 SV=1	0.226655	0.279691	0.254009	0.253452		0.189561	0.197858	0.186077	0.110069	0.170891		1.48312	0.0294687	0.0181373
Q8ZML1	Q8ZML1_SALTY	Glycine/betaine/proline transport protein OS=Salmonella typhimurium (strain LT2 / SGSC1412 / ATCC 700720) GN=proX PE=4 SV=1	0.112194	0.127665	0.155712	0.131857			0.0654655		0.025502	0.0454838		2.89899	0.0300548	0.0182598
Q8ZKB1	PSD_SALTY	Phosphatidylserine decarboxylase proenzyme OS=Salmonella typhimurium (strain LT2 / SGSC1412 / ATCC 700720) GN=psd PE=3 SV=1	0.0363277	0.0331172	0.0354384	0.0349611		0.0286099		0.0204434	0.014496	0.0211831		1.65042	0.0305218	0.0183824
Q7CR42	Q7CR42_SALTY	Putative thiol-alkyl hydroperoxide reductase OS=Salmonella typhimurium (strain LT2 / SGSC1412 / ATCC 700720) GN=STM0402 PE=4 SV=1	0.201097	0.188034	0.237418	0.20885		0.168922	0.0986335	0.125488	0.164228	0.139318		1.49909	0.0306462	0.0185049
Q7CQZ5	Q7CQZ5_SALTY	RNA chaperone, negative regulator of cspA transcription OS=Salmonella typhimurium (strain LT2 / SGSC1412 / ATCC 700720) GN=cspE PE=1 SV=1	0.20109	0.185006	0.21647	0.200855		0.162265		0.15914	0.119447	0.146951		1.36682	0.03091	0.0186275
Q7CQV8	Q7CQV8_SALTY	Outer membrane protease, receptor for phage OX2 OS=Salmonella typhimurium (strain LT2 / SGSC1412 / ATCC 700720) GN=ompX PE=4 SV=1	0.708602	0.896678	1.0195	0.874928		0.352203	0.595824	0.662807	0.580402	0.547809		1.59714	0.0311123	0.01875
P02910	HISJ_SALTY	Histidine-binding periplasmic protein OS=Salmonella typhimurium (strain LT2 / SGSC1412 / ATCC 700720) GN=hisJ PE=1 SV=1	0.194391	0.219947	0.229214	0.214517		0.269456	0.369804	0.306327	0.265998	0.302896		0.708221	0.0313595	0.0188725
P0A1X0	SLYB_SALTY	Outer membrane lipoprotein SlyB OS=Salmonella typhimurium (strain LT2 / SGSC1412 / ATCC 700720) GN=slyB PE=1 SV=1	0.182663	0.120122	0.14683	0.149872		0.18619	0.286647	0.222741	0.265463	0.24026		0.623788	0.03148	0.0189951
Q7CQI9	Q7CQI9_SALTY	Alcohol dehydrogenase OS=Salmonella typhimurium (strain LT2 / SGSC1412 / ATCC 700720) GN=adhP PE=3 SV=1	0.425746	0.341507	0.31111	0.359454		0.604301	0.515283	0.421991	0.51843	0.515001		0.697968	0.0315674	0.0191176
Q8ZJV7	DEOD_SALTY	Purine nucleoside phosphorylase DeoD-type OS=Salmonella typhimurium (strain LT2 / SGSC1412 / ATCC 700720) GN=deoD PE=3 SV=1	0.101635	0.0574671	0.0439663	0.0676896		0.13703	0.164528	0.0957841	0.135673	0.133254		0.507975	0.0317294	0.0192402
Q8ZRP4	DAPD_SALTY	2,3,4,5-tetrahydropyridine-2,6-dicarboxylate N-succinyltransferase OS=Salmonella typhimurium (strain LT2 / SGSC1412 / ATCC 700720) GN=dapD PE=3 SV=1	0.10192	0.0833389	0.0663324	0.0838636		0.0502045	0.0437879	0.0555381	0.0659737	0.053876		1.5566	0.0326426	0.0193627
Q7CR46	IRAP_SALTY	Anti-adapter protein IraP OS=Salmonella typhimurium (strain LT2 / SGSC1412 / ATCC 700720) GN=iraP PE=2 SV=2	0.133623	0.140804	0.193433	0.155953		0.099788	0.0639099	0.100605	0.117696	0.0954999		1.63302	0.0329237	0.0194853
P0A2A3	RL1_SALTY	50S ribosomal protein L1 OS=Salmonella typhimurium (strain LT2 / SGSC1412 / ATCC 700720) GN=rplA PE=3 SV=1	0.512247	0.504885	0.638552	0.551895		1.29821	1.2726	0.981559	0.685655	1.05951		0.520898	0.0331197	0.0196078
Q7CPQ3	Q7CPQ3_SALTY	Putative ABC superfamily transport protein OS=Salmonella typhimurium (strain LT2 / SGSC1412 / ATCC 700720) GN=yhbS PE=4 SV=1	0.0438358	0.0295842	0.0464027	0.0399409		0.070095			0.0633662	0.0667306		0.598539	0.0338354	0.0197304
Q8ZPA9	Q8ZPA9_SALTY	Methyl-accepting chemotaxis protein III OS=Salmonella typhimurium (strain LT2 / SGSC1412 / ATCC 700720) GN=trg PE=4 SV=1		0.0196815	0.0238292	0.0217554		0.0416839	0.0720811	0.0858179	0.0864819	0.0715162		0.304202	0.0343754	0.0198529
Q8ZLQ1	Q8ZLQ1_SALTY	Serine endoprotease OS=Salmonella typhimurium (strain LT2 / SGSC1412 / ATCC 700720) GN=degQ PE=4 SV=1	0.0578844	0.10142	0.102083	0.0871289		0.0437648	0.0481714	0.0466983	0.0602591	0.0497234		1.75227	0.0343968	0.0199755
P65882	PURA_SALTY	Adenylosuccinate synthetase OS=Salmonella typhimurium (strain LT2 / SGSC1412 / ATCC 700720) GN=purA PE=3 SV=2	0.0940881	0.0621267	0.103779	0.0866647		0.0307475		0.0149297		0.0228386		3.79466	0.0344408	0.020098
Q8ZK73	Q8ZK73_SALTY	Putative transcriptional regulator OS=Salmonella typhimurium (strain LT2 / SGSC1412 / ATCC 700720) GN=ytfJ PE=4 SV=1	0.0594101	0.0459236	0.0654306	0.0569214		0.0307273			0.0277931	0.0292602		1.94535	0.0348575	0.0202206
Q8ZLF6	Q8ZLF6_SALTY	Putative outer membrane protein OS=Salmonella typhimurium (strain LT2 / SGSC1412 / ATCC 700720) GN=yhhA PE=4 SV=1	0.115645	0.12245	0.165193	0.134429		0.209573	0.198449	0.181227	0.158789	0.187009		0.718837	0.035724	0.0203431
Q7CQN7	Q7CQN7_SALTY	Glutathione peroxidase OS=Salmonella typhimurium (strain LT2 / SGSC1412 / ATCC 700720) GN=btuE PE=3 SV=1	0.0274927		0.0259766	0.0267347		0.114574	0.0622952	0.0664458	0.0857275	0.0822605		0.325	0.036061	0.0204657
Q8ZRP0	BAMA_SALTY	Outer membrane protein assembly factor BamA OS=Salmonella typhimurium (strain LT2 / SGSC1412 / ATCC 700720) GN=bamA PE=3 SV=1	0.0697628	0.0673093	0.063346	0.066806		0.0973622	0.0783765	0.108967		0.0949018		0.703949	0.0367832	0.0205882
P69936	YDFG_SALTY	NADP-dependent 3-hydroxy acid dehydrogenase YdfG OS=Salmonella typhimurium (strain LT2 / SGSC1412 / ATCC 700720) GN=ydfG PE=3 SV=1	0.0539231	0.0676795	0.0576252	0.0597426		0.0860569	0.130065	0.09526	0.0807769	0.0980398		0.609371	0.0369321	0.0207108
P66073	RL15_SALTY	50S ribosomal protein L15 OS=Salmonella typhimurium (strain LT2 / SGSC1412 / ATCC 700720) GN=rplO PE=3 SV=1	0.338761	0.367619	0.294288	0.333556		0.200059	0.297281	0.247494	0.258023	0.250714		1.33042	0.038199	0.0208333
P65692	PFKA_SALTY	ATP-dependent 6-phosphofructokinase OS=Salmonella typhimurium (strain LT2 / SGSC1412 / ATCC 700720) GN=pfkA PE=3 SV=1	0.0548104	0.0380325	0.0251407	0.0393279		0.0851605	0.0857048	0.159217	0.08445	0.103633		0.379491	0.0385771	0.0209559
Q8ZKF6	ACSA_SALTY	Acetyl-coenzyme A synthetase OS=Salmonella typhimurium (strain LT2 / SGSC1412 / ATCC 700720) GN=acs PE=1 SV=1	0.136854	0.116576	0.080284	0.111238		0.132211	0.202453	0.173422	0.188385	0.174118		0.638866	0.039205	0.0210784
Q7CQP3	Q7CQP3_SALTY	Transcriptional activator of ntrL protein OS=Salmonella typhimurium (strain LT2 / SGSC1412 / ATCC 700720) GN=osmE PE=4 SV=1	0.29592	0.318678	0.533978	0.382859			0.191116	0.141395	0.101009	0.144507		2.64942	0.0410583	0.021201
P40783	QOR_SALTY	Quinone oxidoreductase OS=Salmonella typhimurium (strain LT2 / SGSC1412 / ATCC 700720) GN=qor PE=3 SV=2	0.0325305	0.0417487	0.0410934	0.0384575		0.0965834	0.0599728	0.051681	0.0890418	0.0743197		0.517461	0.0414869	0.0213235
Q7CQT1	Q7CQT1_SALTY	Putative cytoplasmic protein OS=Salmonella typhimurium (strain LT2 / SGSC1412 / ATCC 700720) GN=STM1078 PE=4 SV=1	0.0770573	0.064668	0.0482821	0.0633358		0.0227932	0.0293575			0.0260753		2.42895	0.0431807	0.0214461
P0CL07	GSA_SALTY	Glutamate-1-semialdehyde 2,1-aminomutase OS=Salmonella typhimurium (strain LT2 / SGSC1412 / ATCC 700720) GN=hemL PE=3 SV=1	0.0352756	0.0147309		0.0250033		0.07721	0.0662727	0.0524319		0.0653049		0.38287	0.0438905	0.0215686
Q7CQX4	Q7CQX4_SALTY	Dihydrolipoyllysine-residue succinyltransferase component of 2-oxoglutarate dehydrogenase complex OS=Salmonella typhimurium (strain LT2 / SGSC1412 / ATCC 700720) GN=sucB PE=3 SV=1	0.881307	1.09471	1.15862	1.04488		0.450166	0.83071	0.799918	0.757358	0.709538		1.47262	0.0440227	0.0216912
P65748	IPYR_SALTY	Inorganic pyrophosphatase OS=Salmonella typhimurium (strain LT2 / SGSC1412 / ATCC 700720) GN=ppa PE=3 SV=2	0.12191	0.0884954	0.129057	0.113154		0.0690363	0.0924644	0.0300276	0.0652574	0.0641964		1.76262	0.0455064	0.0218137
O54297	RS4_SALTY	30S ribosomal protein S4 OS=Salmonella typhimurium (strain LT2 / SGSC1412 / ATCC 700720) GN=rpsD PE=1 SV=3	0.345455	0.338416	0.339891	0.341254		0.337722	0.277448	0.295636	0.28652	0.299331		1.14005	0.0458621	0.0219363
P60428	RL2_SALTY	50S ribosomal protein L2 OS=Salmonella typhimurium (strain LT2 / SGSC1412 / ATCC 700720) GN=rplB PE=3 SV=1	0.152739	0.14856	0.153945	0.151748		0.171246	0.255612	0.212406	0.192339	0.207901		0.729905	0.0463634	0.0220588
Q7CQJ1	Q7CQJ1_SALTY	Putative resistance protein OS=Salmonella typhimurium (strain LT2 / SGSC1412 / ATCC 700720) GN=osmC PE=4 SV=1	0.20411	0.182975	0.149198	0.178761		0.238063	0.266002	0.23127	0.352332	0.271917		0.657411	0.0470842	0.0221814
P58683	APHA_SALTY	Class B acid phosphatase OS=Salmonella typhimurium (strain LT2 / SGSC1412 / ATCC 700720) GN=aphA PE=1 SV=1	0.0464245	0.044014	0.0608156	0.050418		0.0244847	0.042656	0.0365896	0.0326751	0.0341013		1.47848	0.0485595	0.0223039
Q8ZRB8	Q8ZRB8_SALTY	Peptidylprolyl isomerase OS=Salmonella typhimurium (strain LT2 / SGSC1412 / ATCC 700720) GN=cypD PE=4 SV=1	0.0838052	0.0799397	0.0774648	0.0804032		0.112314	0.128207	0.0829705	0.122564	0.111514		0.721014	0.0488262	0.0224265
Q8ZPD4	Q8ZPD4_SALTY	Putative NADP-dependent oxidoreductase OS=Salmonella typhimurium (strain LT2 / SGSC1412 / ATCC 700720) GN=yncB PE=4 SV=1	0.0502838	0.049661	0.0404662	0.0468037		0.0716728	0.0644059	0.0520499	0.0832271	0.0678389		0.689924	0.0498708	0.022549
Q8ZPL0	Q8ZPL0_SALTY	NAD(P) transhydrogenase subunit alpha OS=Salmonella typhimurium (strain LT2 / SGSC1412 / ATCC 700720) GN=pntA PE=3 SV=1	0.0194987	0.027808	0.00582649	0.0177111		0.0341875	0.0360812		0.0493624	0.039877		0.444142	0.0501323	0.0226716
Q8ZP65	TPX_SALTY	Probable thiol peroxidase OS=Salmonella typhimurium (strain LT2 / SGSC1412 / ATCC 700720) GN=tpx PE=3 SV=1	0.361745	0.330918	0.343548	0.345403		0.204407	0.341402	0.17913	0.197112	0.230513		1.49841	0.050419	0.0227941
Q8ZNW4	Q8ZNW4_SALTY	2-keto-3-deoxygluconate 6-phosphate aldolase OS=Salmonella typhimurium (strain LT2 / SGSC1412 / ATCC 700720) GN=eda PE=4 SV=1	0.0569461	0.0736702	0.0481127	0.0595763		0.0342868		0.0282866	0.0437738	0.035449		1.68062	0.0509139	0.0229167
P55900	SERC_SALTY	Phosphoserine aminotransferase OS=Salmonella typhimurium (strain LT2 / SGSC1412 / ATCC 700720) GN=serC PE=1 SV=2	0.0475222	0.0266094	0.0260767	0.0334028		0.0542385	0.0496235	0.0447697	0.0493483	0.049495		0.674871	0.0518936	0.0230392
Q8ZM06	DKGA_SALTY	2,5-diketo-D-gluconic acid reductase A OS=Salmonella typhimurium (strain LT2 / SGSC1412 / ATCC 700720) GN=dkgA PE=3 SV=1	0.130371	0.0984463	0.0847834	0.104534		0.063045	0.0794857	0.076965	0.0759422	0.0738595		1.4153	0.0523584	0.0231618
Q8ZLT3	PNP_SALTY	Polyribonucleotide nucleotidyltransferase OS=Salmonella typhimurium (strain LT2 / SGSC1412 / ATCC 700720) GN=pnp PE=1 SV=1	0.133611	0.106811	0.0887439	0.109722		0.129233	0.148311	0.136101	0.149263	0.140727		0.779677	0.0535245	0.0232843
Q04866	WZZB_SALTY	Chain length determinant protein OS=Salmonella typhimurium (strain LT2 / SGSC1412 / ATCC 700720) GN=wzzB PE=1 SV=1	0.0418696	0.0343187	0.0407672	0.0389852		0.0513788	0.0526	0.0431192	0.0440141	0.047778		0.815965	0.0539638	0.0234069
P0A2B3	RS7_SALTY	30S ribosomal protein S7 OS=Salmonella typhimurium (strain LT2 / SGSC1412 / ATCC 700720) GN=rpsG PE=1 SV=2	0.264769	0.543223	0.598666	0.468886				0.0447243	0.0698613	0.0572928		8.18403	0.054196	0.0235294
Q7CP97	Q7CP97_SALTY	Fumarate reductase flavoprotein subunit OS=Salmonella typhimurium (strain LT2 / SGSC1412 / ATCC 700720) GN=frdA PE=3 SV=1	0.0336463	0.0279578		0.0308021		0.0760091	0.113686	0.0807251	0.0533881	0.0809522		0.380497	0.0554108	0.023652
Q8ZRT0	Q8ZRT0_SALTY	Dihydrolipoyl dehydrogenase OS=Salmonella typhimurium (strain LT2 / SGSC1412 / ATCC 700720) GN=lpdA PE=4 SV=1	0.715688	0.605694	0.417515	0.579632		0.422882	0.341348	0.374037	0.426295	0.391141		1.4819	0.0575115	0.0237745
Q7CR66	ERPA_SALTY	Iron-sulfur cluster insertion protein ErpA OS=Salmonella typhimurium (strain LT2 / SGSC1412 / ATCC 700720) GN=erpA PE=3 SV=2	0.0310701	0.0275523	0.018386	0.0256695		0.0344309		0.0508754	0.0625454	0.0492839		0.520849	0.0583607	0.0238971
P0A1R8	DBHB_SALTY	DNA-binding protein HU-beta OS=Salmonella typhimurium (strain LT2 / SGSC1412 / ATCC 700720) GN=hupB PE=3 SV=1	0.127979	0.230953	0.142984	0.167305				0.0190713	0.0552531	0.0371622		4.50202	0.0583687	0.0240196
Q8ZKP3	GLPK_SALTY	Glycerol kinase OS=Salmonella typhimurium (strain LT2 / SGSC1412 / ATCC 700720) GN=glpK PE=3 SV=3	0.0889302	0.0602553	0.0537079	0.0676311		0.0226308	0.0465567		0.0327323	0.0339733		1.99072	0.0588194	0.0241422
Q8ZQ40	NQOR_SALTY	NAD(P)H dehydrogenase (quinone) OS=Salmonella typhimurium (strain LT2 / SGSC1412 / ATCC 700720) GN=STM1119 PE=3 SV=3	0.327283	0.326969	0.328756	0.32767		0.330412	0.455305	0.444421	0.506586	0.434181		0.754684	0.0598976	0.0242647
Q7CPR9	HLDE_SALTY	Bifunctional protein HldE OS=Salmonella typhimurium (strain LT2 / SGSC1412 / ATCC 700720) GN=hldE PE=3 SV=1	0.0420204	0.0311723	0.0114277	0.0282068		0.0650571	0.0593191	0.034286	0.0655122	0.0560436		0.503302	0.0602791	0.0243873
Q8ZM72	Q8ZM72_SALTY	Proline aminopeptidase P II OS=Salmonella typhimurium (strain LT2 / SGSC1412 / ATCC 700720) GN=pepP PE=4 SV=1	0.0444663		0.0387532	0.0416097		0.0305631	0.0274812			0.0290221		1.43372	0.0605127	0.0245098
Q8ZKY4	YIDC_SALTY	Membrane protein insertase YidC OS=Salmonella typhimurium (strain LT2 / SGSC1412 / ATCC 700720) GN=yidC PE=3 SV=1	0.0711927	0.075471	0.0743401	0.0736679		0.11461	0.0756708	0.0953763	0.113009	0.0996666		0.739144	0.0615774	0.0246324
Q8ZQR3	Q8ZQR3_SALTY	Pectinesterase OS=Salmonella typhimurium (strain LT2 / SGSC1412 / ATCC 700720) GN=ybhC PE=3 SV=1	0.0377277	0.0640923	0.0539123	0.0519108		0.0271862	0.0198332			0.0235097		2.20806	0.0700219	0.0247549
P0A1G5	DKSA_SALTY	RNA polymerase-binding transcription factor DksA OS=Salmonella typhimurium (strain LT2 / SGSC1412 / ATCC 700720) GN=dksA PE=3 SV=1	0.0716512	0.0847333	0.0935651	0.0833165		0.0462249	0.0664262	0.0678337		0.0601616		1.38488	0.0703638	0.0248775
Q8ZQL1	Q8ZQL1_SALTY	D-alanyl-D-alanine carboxypeptidase penicillin-binding protein 6a OS=Salmonella typhimurium (strain LT2 / SGSC1412 / ATCC 700720) GN=dacC PE=3 SV=1	0.06989	0.051227	0.0563184	0.0591451		0.0362969	0.0451591	0.0547097	0.0388895	0.0437638		1.35146	0.0708369	0.025
Q7CQR0	Q7CQR0_SALTY	Uncharacterized protein OS=Salmonella typhimurium (strain LT2 / SGSC1412 / ATCC 700720) GN=ycfF PE=4 SV=1	0.0885172	0.109193	0.0785112	0.0920739			0.0487937	0.0455753	0.0793539	0.0579076		1.59001	0.0718718	0.0251225
Q8ZND5	Q8ZND5_SALTY	Putative transketolase OS=Salmonella typhimurium (strain LT2 / SGSC1412 / ATCC 700720) GN=STM2340 PE=4 SV=1	0.0686683	0.053921	0.0689373	0.0638422		0.0543237	0.048771		0.0502903	0.0511283		1.24867	0.0719266	0.0252451
P55890	DSBC_SALTY	Thiol:disulfide interchange protein DsbC OS=Salmonella typhimurium (strain LT2 / SGSC1412 / ATCC 700720) GN=dsbC PE=1 SV=2	0.0321623		0.0332073	0.0326848		0.0314575	0.0314274	0.0304516		0.0311121		1.05055	0.0723773	0.0253676
Q7CQF9	Q7CQF9_SALTY	Putative cytoplasmic protein OS=Salmonella typhimurium (strain LT2 / SGSC1412 / ATCC 700720) GN=yciF PE=4 SV=1	0.113943	0.133508	0.16335	0.136934		0.171457	0.353894	0.318454	0.196836	0.26016		0.526345	0.0726101	0.0254902
Q7CPH6	Q7CPH6_SALTY	Putative rhodanese-related sulfurtransferases OS=Salmonella typhimurium (strain LT2 / SGSC1412 / ATCC 700720) GN=yibN PE=4 SV=1	0.0448541	0.0343086		0.0395814		0.0555771		0.0641256	0.0807529	0.0668185		0.592371	0.0777016	0.0256127
P37409	BTUB_SALTY	Vitamin B12 transporter BtuB OS=Salmonella typhimurium (strain LT2 / SGSC1412 / ATCC 700720) GN=btuB PE=3 SV=2	0.0364604	0.0382147	0.0596726	0.0447826		0.0308289	0.037691	0.0150075	0.0189378	0.0256163		1.74821	0.0813954	0.0257353
Q8ZRB9	Q8ZRB9_SALTY	Lon protease OS=Salmonella typhimurium (strain LT2 / SGSC1412 / ATCC 700720) GN=lon PE=2 SV=1	0.0358872	0.0313777	0.0161437	0.0278029		0.0607086	0.0482073		0.0372147	0.0487102		0.570782	0.0818065	0.0258578
Q8ZMM1	Q8ZMM1_SALTY	4-aminobutyrate aminotransferase OS=Salmonella typhimurium (strain LT2 / SGSC1412 / ATCC 700720) GN=gabT PE=3 SV=1	0.153882	0.0847347	0.0472296	0.0952821		0.151325	0.195571	0.136574	0.153017	0.159122		0.5988	0.0877588	0.0259804
P0AA07	PTHP_SALTY	Phosphocarrier protein HPr OS=Salmonella typhimurium (strain LT2 / SGSC1412 / ATCC 700720) GN=ptsH PE=1 SV=1		0.117634	0.155588	0.136611		0.717743	0.605709	0.298341		0.540598		0.252704	0.0887571	0.0261029
Q8ZRU0	Q8ZRU0_SALTY	Cell division protein FtsZ OS=Salmonella typhimurium (strain LT2 / SGSC1412 / ATCC 700720) GN=ftsZ PE=3 SV=1	0.0769332	0.0811239	0.0829114	0.0803228		0.0927502	0.139364	0.118518	0.0888612	0.109873		0.731049	0.0898044	0.0262255
P60726	RL4_SALTY	50S ribosomal protein L4 OS=Salmonella typhimurium (strain LT2 / SGSC1412 / ATCC 700720) GN=rplD PE=1 SV=1	0.332493	0.379474	0.384631	0.365533		0.489793	0.353587	0.581001	0.559351	0.495933		0.737061	0.0903291	0.026348
Q7CQ15	Q7CQ15_SALTY	Putative inner membrane protein OS=Salmonella typhimurium (strain LT2 / SGSC1412 / ATCC 700720) GN=yfgM PE=4 SV=1	0.036963	0.0336633	0.0717604	0.0474622		0.0111958		0.008581	0.0299202	0.0165657		2.8651	0.0905949	0.0264706
Q8ZL61	LLDD_SALTY	L-lactate dehydrogenase OS=Salmonella typhimurium (strain LT2 / SGSC1412 / ATCC 700720) GN=lldD PE=3 SV=1	0.0273836		0.0234662	0.0254249		0.0353272			0.0435241	0.0394257		0.644882	0.0911071	0.0265931
P0A1Y6	NUOCD_SALTY	NADH-quinone oxidoreductase subunit C/D OS=Salmonella typhimurium (strain LT2 / SGSC1412 / ATCC 700720) GN=nuoC PE=3 SV=2	0.044599	0.0247554	0.00886231	0.0260722		0.0543925	0.0898127			0.0721026		0.361599	0.0914985	0.0267157
P66008	STHA_SALTY	Soluble pyridine nucleotide transhydrogenase OS=Salmonella typhimurium (strain LT2 / SGSC1412 / ATCC 700720) GN=sthA PE=3 SV=2	0.0457029	0.0381852	0.0281822	0.0373568		0.0683548	0.0428862		0.0605065	0.0572492		0.652529	0.0936278	0.0268382
Q8ZNZ7	Q8ZNZ7_SALTY	Putative IclR family transcriptional repressor OS=Salmonella typhimurium (strain LT2 / SGSC1412 / ATCC 700720) GN=kdgR PE=4 SV=1	0.0544696	0.0524551	0.042336	0.0497536		0.047101	0.0164148	0.0289082	0.0379665	0.0325976		1.5263	0.0954179	0.0269608
Q8ZPL7	FUMC_SALTY	Fumarate hydratase class II OS=Salmonella typhimurium (strain LT2 / SGSC1412 / ATCC 700720) GN=fumC PE=3 SV=1	0.133608	0.109799	0.0850064	0.109471		0.137306	0.13572		0.150543	0.14119		0.775347	0.0986867	0.0270833
Q8ZRF0	Q8ZRF0_SALTY	Pyrroline-5-carboxylate reductase OS=Salmonella typhimurium (strain LT2 / SGSC1412 / ATCC 700720) GN=proC PE=3 SV=1	0.0291032	0.057802	0.0385531	0.0418194		0.0817532	0.0715761	0.0737745	0.0417112	0.0672037		0.622278	0.0991896	0.0272059
Q8ZMK6	SYA_SALTY	Alanine--tRNA ligase OS=Salmonella typhimurium (strain LT2 / SGSC1412 / ATCC 700720) GN=alaS PE=3 SV=1	0.0529793	0.0829397	0.0243845	0.0534345		0.0583718	0.110016	0.0958099	0.123335	0.096883		0.551536	0.102771	0.0273284
Q8ZQE0	Q8ZQE0_SALTY	Homolog of slsA in STM OS=Salmonella typhimurium (strain LT2 / SGSC1412 / ATCC 700720) GN=STM0950 PE=4 SV=1	0.0532691	0.122259	0.0856605	0.0870628		0.0427061	0.0603248	0.0290633	0.0635087	0.0489007		1.7804	0.103515	0.027451
P67904	RS10_SALTY	30S ribosomal protein S10 OS=Salmonella typhimurium (strain LT2 / SGSC1412 / ATCC 700720) GN=rpsJ PE=3 SV=1	0.234779	0.274414	0.367955	0.292383		0.35286	0.535044	0.370685	0.383275	0.410466		0.712319	0.104692	0.0275735
Q8ZNG7	Q8ZNG7_SALTY	Periplasmic glycerophosphodiester phosphodiesterase OS=Salmonella typhimurium (strain LT2 / SGSC1412 / ATCC 700720) GN=glpQ PE=4 SV=1	0.0787611	0.0799339	0.074856	0.0778504		0.041201	0.0848341	0.0278403	0.0150314	0.0422267		1.84363	0.104699	0.0276961
H9L493	H9L493_SALTY	Fur regulated Salmonella iron transporter OS=Salmonella typhimurium (strain LT2 / SGSC1412 / ATCC 700720) GN=sitB PE=3 SV=1	0.0702159	0.0672803	0.0677947	0.0684303		0.0910301	0.0665479	0.0823494	0.0996815	0.0849022		0.805989	0.107044	0.0278186
Q7CQF2	Q7CQF2_SALTY	UTP--glucose-1-phosphate uridylyltransferase OS=Salmonella typhimurium (strain LT2 / SGSC1412 / ATCC 700720) GN=galU PE=3 SV=1	0.0927941	0.0372626	0.0336232	0.0545599		0.0770111	0.136167	0.0758648	0.114332	0.100844		0.541035	0.10845	0.0279412
P23905	DGAL_SALTY	D-galactose-binding periplasmic protein OS=Salmonella typhimurium (strain LT2 / SGSC1412 / ATCC 700720) GN=mglB PE=1 SV=2	0.50619	0.468983	0.638849	0.538007		0.717119	0.593118	0.597206	0.686711	0.648538		0.829569	0.110015	0.0280637
P37592	OMPD_SALTY	Outer membrane porin protein OmpD OS=Salmonella typhimurium (strain LT2 / SGSC1412 / ATCC 700720) GN=ompD PE=1 SV=2	2.64157	2.03338	2.54402	2.40633		3.32487	2.88589	2.88903	2.49674	2.89913		0.830016	0.110998	0.0281863
P67270	GCH1L_SALTY	GTP cyclohydrolase 1 type 2 homolog OS=Salmonella typhimurium (strain LT2 / SGSC1412 / ATCC 700720) GN=ybgI PE=3 SV=1	0.0446327	0.0237051		0.0341689		0.0751329	0.114074			0.0946037		0.36118	0.111787	0.0283088
Q8ZKV4	Q8ZKV4_SALTY	Protein for a late step of protoheme IX synthesis OS=Salmonella typhimurium (strain LT2 / SGSC1412 / ATCC 700720) GN=hemY PE=4 SV=1	0.0218182	0.0246292	0.016579	0.0210088		0.0770153	0.038097	0.0498626	0.0232013	0.0470441		0.446577	0.113992	0.0284314
H9L427	H9L427_SALTY	GTP-binding elongation factor family protein OS=Salmonella typhimurium (strain LT2 / SGSC1412 / ATCC 700720) GN=typA PE=4 SV=1	0.0373508	0.0315218		0.0344363		0.0557231			0.0452086	0.0504658		0.682369	0.116549	0.0285539
P10368	HIS7_SALTY	Histidine biosynthesis bifunctional protein HisB OS=Salmonella typhimurium (strain LT2 / SGSC1412 / ATCC 700720) GN=hisB PE=3 SV=2	0.0157643	0.0145869	0.00785701	0.0127361		0.0776439	0.0684011		0.0130139	0.0530197		0.240214	0.118598	0.0286765
P0A2D1	UCPA_SALTY	Oxidoreductase UcpA OS=Salmonella typhimurium (strain LT2 / SGSC1412 / ATCC 700720) GN=ucpA PE=3 SV=1	0.0857446	0.0525812	0.0634451	0.067257		0.11414	0.120514	0.0896103	0.0680244	0.0980722		0.685791	0.119196	0.028799
Q7CP66	TYPH_SALTY	Thymidine phosphorylase OS=Salmonella typhimurium (strain LT2 / SGSC1412 / ATCC 700720) GN=deoA PE=3 SV=1	0.0320689	0.0136556	0.0220278	0.0225841		0.0476243	0.0203201	0.0458957	0.0406644	0.0386261		0.584684	0.12322	0.0289216
Q7CQ01	CLPB_SALTY	Chaperone protein ClpB OS=Salmonella typhimurium (strain LT2 / SGSC1412 / ATCC 700720) GN=clpB PE=3 SV=1	0.231277	0.180507	0.129036	0.180274		0.257984	0.341105	0.189976	0.258884	0.261987		0.6881	0.123329	0.0290441
H9L442	H9L442_SALTY	D-alanyl-D-alanine dipeptidase OS=Salmonella typhimurium (strain LT2 / SGSC1412 / ATCC 700720) GN=pdgL PE=3 SV=1	0.0275422	0.0397894	0.044053	0.0371282		0.0262613	0.0182729			0.0222671		1.6674	0.125544	0.0291667
Q8ZN82	Q8ZN82_SALTY	Transketolase OS=Salmonella typhimurium (strain LT2 / SGSC1412 / ATCC 700720) GN=tktB PE=3 SV=1	0.0419866	0.0301144	0.0267537	0.0329516		0.0350108	0.0770688	0.0426082	0.0756091	0.0575742		0.572332	0.128182	0.0292892
Q7CP94	Q7CP94_SALTY	Ribonuclease R OS=Salmonella typhimurium (strain LT2 / SGSC1412 / ATCC 700720) GN=vacB PE=3 SV=1	0.0293175	0.0399068	0.0229482	0.0307242		0.0309547	0.0485412	0.0619964	0.0865439	0.0570091		0.538935	0.128969	0.0294118
Q8ZPU7	Q8ZPU7_SALTY	Periplasmic protein related to spheroblast formation OS=Salmonella typhimurium (strain LT2 / SGSC1412 / ATCC 700720) GN=spy PE=4 SV=1	0.123934	0.152661	0.17535	0.150648		0.118851	0.0938533	0.146863	0.112671	0.11806		1.27603	0.129772	0.0295343
Q7CP91	Q7CP91_SALTY	Peptidyl-prolyl cis-trans isomerase OS=Salmonella typhimurium (strain LT2 / SGSC1412 / ATCC 700720) GN=fklB PE=4 SV=1	0.0675038	0.102392	0.108557	0.0928177			0.0665479		0.0417777	0.0541628		1.71368	0.133478	0.0296569
Q8ZN59	Q8ZN59_SALTY	Inosine-5'-monophosphate dehydrogenase OS=Salmonella typhimurium (strain LT2 / SGSC1412 / ATCC 700720) GN=guaB PE=3 SV=1	0.0452837	0.0393278	0.031548	0.0387198		0.0480198	0.103874	0.0597379	0.0537352	0.0663416		0.583643	0.13352	0.0297794
P14062	6PGD_SALTY	6-phosphogluconate dehydrogenase, decarboxylating OS=Salmonella typhimurium (strain LT2 / SGSC1412 / ATCC 700720) GN=gnd PE=3 SV=1	0.257451	0.18183	0.155908	0.198396		0.148449	0.167134	0.135797	0.152922	0.151076		1.31323	0.135476	0.029902
P63223	GMHA_SALTY	Phosphoheptose isomerase OS=Salmonella typhimurium (strain LT2 / SGSC1412 / ATCC 700720) GN=gmhA PE=3 SV=1	0.0277911	0.0316803	0.0266549	0.0287088		0.0251296		0.0260638	0.0262419	0.0258118		1.11223	0.136896	0.0300245
H9L419	H9L419_SALTY	Putative periplasmic binding transport protein OS=Salmonella typhimurium (strain LT2 / SGSC1412 / ATCC 700720) GN=fliY PE=3 SV=1	0.0458749	0.0543323	0.0583186	0.0528419		0.0180956	0.0529697		0.0248525	0.0319726		1.65272	0.138255	0.0301471
P63411	ACKA_SALTY	Acetate kinase OS=Salmonella typhimurium (strain LT2 / SGSC1412 / ATCC 700720) GN=ackA PE=1 SV=1	0.0556396	0.0409319	0.0374178	0.0446631		0.0617467	0.123111			0.0924291		0.483215	0.140395	0.0302696
O33789	WZZE_SALTY	ECA polysaccharide chain length modulation protein OS=Salmonella typhimurium (strain LT2 / SGSC1412 / ATCC 700720) GN=wzzE PE=3 SV=2		0.0395482	0.0399213	0.0397348		0.0372541		0.0271348	0.023287	0.0292253		1.3596	0.145737	0.0303922
P26394	RMLC_SALTY	dTDP-4-dehydrorhamnose 3,5-epimerase OS=Salmonella typhimurium (strain LT2 / SGSC1412 / ATCC 700720) GN=rfbC PE=1 SV=1	0.0465965	0.0166821	0.0259242	0.0297343		0.0595137		0.0373436	0.051618	0.0494918		0.600792	0.145997	0.0305147
P15111	DHE4_SALTY	NADP-specific glutamate dehydrogenase OS=Salmonella typhimurium (strain LT2 / SGSC1412 / ATCC 700720) GN=gdhA PE=3 SV=2	0.0173889	0.00491821	0.0046592	0.00898876		0.0162136	0.0342367			0.0252251		0.356342	0.156576	0.0306373
Q8ZLA9	Q8ZLA9_SALTY	Dipeptide transport protein OS=Salmonella typhimurium (strain LT2 / SGSC1412 / ATCC 700720) GN=dppA PE=4 SV=1	0.0918503	0.0782564	0.0967577	0.0889548		0.0719527		0.034098	0.080734	0.0622616		1.42873	0.156838	0.0307598
Q7CPL5	RL14_SALTY	50S ribosomal protein L14 OS=Salmonella typhimurium (strain LT2 / SGSC1412 / ATCC 700720) GN=rplN PE=3 SV=1	0.214321	0.156874	0.178282	0.183159		0.308093	0.181835	0.207702	0.305092	0.250681		0.730647	0.161928	0.0308824
Q7CPE5	ATPD_SALTY	ATP synthase subunit delta OS=Salmonella typhimurium (strain LT2 / SGSC1412 / ATCC 700720) GN=atpH PE=3 SV=1	0.0314501	0.0678385	0.0392773	0.0461886		0.116661	0.170814	0.0709691	0.0468169	0.101315		0.455891	0.162027	0.0310049
P05416	GLGA_SALTY	Glycogen synthase OS=Salmonella typhimurium (strain LT2 / SGSC1412 / ATCC 700720) GN=glgA PE=3 SV=2	0.0288441	0.0147633		0.0218037		0.0509202	0.0415331	0.0431096	0.103321	0.0597211		0.365092	0.166267	0.0311275
P0A2C5	RBSB_SALTY	D-ribose-binding periplasmic protein OS=Salmonella typhimurium (strain LT2 / SGSC1412 / ATCC 700720) GN=rbsB PE=1 SV=1	0.268699	0.238304	0.314299	0.273767		0.261136	0.232253	0.240596	0.232723	0.241677		1.13278	0.171872	0.03125
P37419	KBL_SALTY	2-amino-3-ketobutyrate coenzyme A ligase OS=Salmonella typhimurium (strain LT2 / SGSC1412 / ATCC 700720) GN=kbl PE=3 SV=2	0.0367141	0.0487592	0.0164612	0.0339781		0.041903	0.0838239	0.0537		0.059809		0.568111	0.173941	0.0313725
Q8ZL96	SYGB_SALTY	Glycine--tRNA ligase beta subunit OS=Salmonella typhimurium (strain LT2 / SGSC1412 / ATCC 700720) GN=glyS PE=3 SV=3	0.049866	0.0359876	0.0331229	0.0396588			0.0312602	0.0205274		0.0258938		1.5316	0.175048	0.0314951
P0A2E1	GLYA_SALTY	Serine hydroxymethyltransferase OS=Salmonella typhimurium (strain LT2 / SGSC1412 / ATCC 700720) GN=glyA PE=1 SV=1	0.132947	0.164166	0.097313	0.131476		0.0550782		0.117075	0.0940094	0.0887209		1.4819	0.181474	0.0316176
Q8ZKA4	Q8ZKA4_SALTY	Component of modulator for protease specific for FtsH phage lambda cII repressor OS=Salmonella typhimurium (strain LT2 / SGSC1412 / ATCC 700720) GN=hflK PE=4 SV=1	0.0971111	0.0862509	0.108239	0.0972004		0.0863288	0.0960903	0.0740014	0.085811	0.0855578		1.13608	0.183067	0.0317402
P58661	AAT_SALTY	Aspartate aminotransferase OS=Salmonella typhimurium (strain LT2 / SGSC1412 / ATCC 700720) GN=aspC PE=3 SV=1	0.0823031	0.0863035	0.0298125	0.0661397			0.0209155	0.0299498		0.0254327		2.60058	0.184863	0.0318627
P66955	TALB_SALTY	Transaldolase B OS=Salmonella typhimurium (strain LT2 / SGSC1412 / ATCC 700720) GN=talB PE=3 SV=2	0.303278	0.213228	0.183211	0.233239		0.274328	0.444879	0.289404	0.275924	0.321134		0.726299	0.187062	0.0319853
P0A7X0	RS8_SALTY	30S ribosomal protein S8 OS=Salmonella typhimurium (strain LT2 / SGSC1412 / ATCC 700720) GN=rpsH PE=3 SV=2	0.126378		0.0557367	0.0910571		0.341707	0.545127	0.150199		0.345678		0.263416	0.187176	0.0321078
Q8ZN68	Q8ZN68_SALTY	Arsenate reductase OS=Salmonella typhimurium (strain LT2 / SGSC1412 / ATCC 700720) GN=yfgD PE=3 SV=1	0.0349976	0.030038	0.0466946	0.0372434		0.00333429	0.0312425		0.0288565	0.0211444		1.76138	0.189826	0.0322304
P63343	FTSH_SALTY	ATP-dependent zinc metalloprotease FtsH OS=Salmonella typhimurium (strain LT2 / SGSC1412 / ATCC 700720) GN=ftsH PE=3 SV=1	0.0629065	0.0572969	0.0495221	0.0565752		0.0569685	0.0261013	0.0412619		0.0414439		1.3651	0.194503	0.0323529
O68883	CISY_SALTY	Citrate synthase OS=Salmonella typhimurium (strain LT2 / SGSC1412 / ATCC 700720) GN=gltA PE=3 SV=1	0.678313	0.604965	0.383356	0.555545		0.380906	0.532473	0.428637	0.362653	0.426167		1.30358	0.196202	0.0324755
P63923	DEOB_SALTY	Phosphopentomutase OS=Salmonella typhimurium (strain LT2 / SGSC1412 / ATCC 700720) GN=deoB PE=3 SV=1	0.0657568	0.0565594	0.0402206	0.0541789		0.105933	0.0609153	0.0878404	0.0542872	0.077244		0.701399	0.197285	0.032598
P0A1D5	CH10_SALTY	10 kDa chaperonin OS=Salmonella typhimurium (strain LT2 / SGSC1412 / ATCC 700720) GN=groS PE=3 SV=1	1.22864	1.3526	1.21474	1.26533		1.54357	2.10661	1.51153	1.21556	1.59432		0.793649	0.20042	0.0327206
Q8ZQX7	NAGB_SALTY	Glucosamine-6-phosphate deaminase OS=Salmonella typhimurium (strain LT2 / SGSC1412 / ATCC 700720) GN=nagB PE=3 SV=1	0.130151	0.11618	0.067352	0.104561		0.0936792	0.151332	0.16941	0.151892	0.141578		0.738539	0.201846	0.0328431
P0A1P6	GLNA_SALTY	Glutamine synthetase OS=Salmonella typhimurium (strain LT2 / SGSC1412 / ATCC 700720) GN=glnA PE=1 SV=2	0.0368201	0.0309196	0.0203866	0.0293754			0.0354094		0.0710462	0.0532278		0.551881	0.202185	0.0329657
Q7CQ10	ISCR_SALTY	HTH-type transcriptional regulator IscR OS=Salmonella typhimurium (strain LT2 / SGSC1412 / ATCC 700720) GN=iscR PE=3 SV=1	0.128476	0.0531453	0.122934	0.101518		0.306812	0.0770598	0.218276	0.159736	0.190471		0.532987	0.203052	0.0330882
Q8ZP17	DADA_SALTY	D-amino acid dehydrogenase OS=Salmonella typhimurium (strain LT2 / SGSC1412 / ATCC 700720) GN=dadA PE=3 SV=1	0.0638629	0.027112	0.0201224	0.0370324		0.0566236	0.044158	0.05713	0.0613867	0.0548246		0.675471	0.203619	0.0332108
Q8ZPC4	Q8ZPC4_SALTY	Putative outer membrane lipoprotein OS=Salmonella typhimurium (strain LT2 / SGSC1412 / ATCC 700720) GN=STM1607 PE=4 SV=1	0.0764566	0.0803892	0.114738	0.0905281		0.0517963	0.0675177	0.0778064	0.0864486	0.0708923		1.27698	0.20441	0.0333333
Q8ZRT7	SECA_SALTY	Protein translocase subunit SecA OS=Salmonella typhimurium (strain LT2 / SGSC1412 / ATCC 700720) GN=secA PE=3 SV=1	0.026512	0.0223668	0.0179516	0.0222768		0.0374937	0.0210146	0.0590394		0.0391825		0.56854	0.208419	0.0334559
P0A2S0	LRP_SALTY	Leucine-responsive regulatory protein OS=Salmonella typhimurium (strain LT2 / SGSC1412 / ATCC 700720) GN=lrp PE=3 SV=2	0.131137	0.0533246	0.0896912	0.0913844			0.0821465	0.0247079	0.0423108	0.0497217		1.83792	0.213327	0.0335784
P41033	PCKA_SALTY	Phosphoenolpyruvate carboxykinase [ATP] OS=Salmonella typhimurium (strain LT2 / SGSC1412 / ATCC 700720) GN=pckA PE=3 SV=2	0.177534	0.228268	0.197367	0.201056		0.158233	0.26685	0.363722	0.321927	0.277683		0.72405	0.215574	0.033701
Q8ZM63	Q8ZM63_SALTY	Transketolase OS=Salmonella typhimurium (strain LT2 / SGSC1412 / ATCC 700720) GN=tktA PE=3 SV=1	0.0979191	0.0742255	0.0772109	0.0831185		0.0416512	0.0872604		0.0527124	0.0605414		1.37292	0.222018	0.0338235
Q8ZQ17	Q8ZQ17_SALTY	Ribonuclease E OS=Salmonella typhimurium (strain LT2 / SGSC1412 / ATCC 700720) GN=rne PE=3 SV=1	0.0705928	0.0596589	0.0532579	0.0611699		0.0284761	0.0562614			0.0423687		1.44375	0.222222	0.0339461
Q8ZRW0	LPTD_SALTY	LPS-assembly protein LptD OS=Salmonella typhimurium (strain LT2 / SGSC1412 / ATCC 700720) GN=lptD PE=1 SV=1	0.0554252	0.0597087	0.0425526	0.0525622			0.0458445	0.0360008		0.0409226		1.28443	0.223132	0.0340686
Q7CQF8	Q7CQF8_SALTY	Putative cytoplasmic protein OS=Salmonella typhimurium (strain LT2 / SGSC1412 / ATCC 700720) GN=yciE PE=4 SV=1	0.0343279	0.0430271	0.0532518	0.0435356		0.0517925	0.0533394		0.106633	0.0705884		0.616752	0.224349	0.0341912
Q8ZRT1	Q8ZRT1_SALTY	Acetyltransferase component of pyruvate dehydrogenase complex OS=Salmonella typhimurium (strain LT2 / SGSC1412 / ATCC 700720) GN=aceF PE=3 SV=1	0.113491	0.099369	0.0847894	0.0992165		0.0604652	0.0728297	0.0790876	0.108127	0.0801274		1.23823	0.225712	0.0343137
P0A251	AHPC_SALTY	Alkyl hydroperoxide reductase subunit C OS=Salmonella typhimurium (strain LT2 / SGSC1412 / ATCC 700720) GN=ahpC PE=1 SV=2	0.269737	0.420195	0.293027	0.327653		0.399103	0.146237	0.168504	0.131196	0.21126		1.55095	0.225756	0.0344363
P0A295	RHO_SALTY	Transcription termination factor Rho OS=Salmonella typhimurium (strain LT2 / SGSC1412 / ATCC 700720) GN=rho PE=3 SV=1	0.0912316	0.096992	0.0840219	0.0907485		0.0964659	0.104631	0.12233	0.0891562	0.103146		0.879808	0.227044	0.0345588
Q7CPL3	RL23_SALTY	50S ribosomal protein L23 OS=Salmonella typhimurium (strain LT2 / SGSC1412 / ATCC 700720) GN=rplW PE=3 SV=1	0.0612199	0.0980819	0.123101	0.0941342		0.0716405	0.030548	0.0836953	0.0776266	0.0658776		1.42893	0.230566	0.0346814
Q9ZF31	IF2_SALTY	Translation initiation factor IF-2 OS=Salmonella typhimurium (strain LT2 / SGSC1412 / ATCC 700720) GN=infB PE=3 SV=2	0.052593	0.0585308	0.0367781	0.0493006			0.0639367		0.0600971	0.0620169		0.794955	0.231624	0.0348039
P62405	RL5_SALTY	50S ribosomal protein L5 OS=Salmonella typhimurium (strain LT2 / SGSC1412 / ATCC 700720) GN=rplE PE=3 SV=2	0.320457	0.321778	0.243226	0.295154		0.404364	0.389231	0.274183	0.336135	0.350978		0.840945	0.23242	0.0349265
P0A299	RL7_SALTY	50S ribosomal protein L7/L12 OS=Salmonella typhimurium (strain LT2 / SGSC1412 / ATCC 700720) GN=rplL PE=3 SV=2	0.416455	0.211453	0.147005	0.258304		0.258285	0.49572	0.325061	0.478027	0.389273		0.663555	0.233433	0.035049
P22715	GALE_SALTY	UDP-glucose 4-epimerase OS=Salmonella typhimurium (strain LT2 / SGSC1412 / ATCC 700720) GN=galE PE=3 SV=2	0.0278225		0.0234246	0.0256236		0.0368038			0.0687334	0.0527686		0.485584	0.234141	0.0351716
P0A2F0	RPOE_SALTY	ECF RNA polymerase sigma-E factor OS=Salmonella typhimurium (strain LT2 / SGSC1412 / ATCC 700720) GN=rpoE PE=3 SV=1	0.0143439		0.0139001	0.014122				0.038641	0.0196564	0.0291487		0.484481	0.254337	0.0352941
P26478	MALM_SALTY	Maltose operon periplasmic protein OS=Salmonella typhimurium (strain LT2 / SGSC1412 / ATCC 700720) GN=malM PE=3 SV=2	0.0287082	0.0329234	0.0351703	0.0322673		0.0330029	0.0644962		0.0384708	0.0453233		0.711936	0.257611	0.0354167
H9L451	BAMB_SALTY	Outer membrane protein assembly factor BamB OS=Salmonella typhimurium (strain LT2 / SGSC1412 / ATCC 700720) GN=bamB PE=3 SV=1	0.0628249	0.0638806	0.0844183	0.0703746		0.0255148	0.0659302	0.0462258	0.0729208	0.0526479		1.3367	0.25889	0.0355392
Q8ZM80	YGFZ_SALTY	tRNA-modifying protein YgfZ OS=Salmonella typhimurium (strain LT2 / SGSC1412 / ATCC 700720) GN=ygfZ PE=3 SV=1	0.0646324	0.0481507	0.0339341	0.0489057		0.0270523	0.0458354	0.0212879	0.0473711	0.0353867		1.38204	0.264619	0.0356618
Q7CPH3	Q7CPH3_SALTY	Putative stress-induced protein OS=Salmonella typhimurium (strain LT2 / SGSC1412 / ATCC 700720) GN=yicC PE=4 SV=1	0.0400174		0.0292139	0.0346156		0.092584	0.119152	0.0452807	0.0356396	0.0731641		0.473123	0.265445	0.0357843
Q8ZPV2	ASTC_SALTY	Succinylornithine transaminase OS=Salmonella typhimurium (strain LT2 / SGSC1412 / ATCC 700720) GN=astC PE=2 SV=1	0.142352	0.11965	0.0538153	0.105273		0.153905	0.117366	0.113953	0.170727	0.138988		0.757422	0.277104	0.0359069
P0CL02	CSID_SALTY	Protein CsiD OS=Salmonella typhimurium (strain LT2 / SGSC1412 / ATCC 700720) GN=csiD PE=3 SV=1	0.140362	0.136922	0.0934928	0.123592		0.0695797	0.116654	0.12158	0.095463	0.100819		1.22588	0.281406	0.0360294
P0A1S2	HNS_SALTY	DNA-binding protein H-NS OS=Salmonella typhimurium (strain LT2 / SGSC1412 / ATCC 700720) GN=hns PE=1 SV=2	1.35216	1.16833	1.35582	1.2921		1.36965	0.692825	1.06843	1.20285	1.08344		1.1926	0.294203	0.036152
Q9L6Q4	Q9L6Q4_SALTY	89% identity with E. coli putative uroporphyrinogen III methylase (HEMX) (SP:P09127) OS=Salmonella typhimurium (strain LT2 / SGSC1412 / ATCC 700720) GN=hemX PE=4 SV=1	0.0532329	0.0418956	0.073172	0.0561002		0.0765244	0.383405	0.0732893	0.106367	0.159896		0.350854	0.295732	0.0362745
P67557	OPGG_SALTY	Glucans biosynthesis protein G OS=Salmonella typhimurium (strain LT2 / SGSC1412 / ATCC 700720) GN=mdoG PE=3 SV=1	0.0488406	0.0454833	0.0539557	0.0494265		0.0884705	0.0442389	0.130387	0.0467977	0.0774735		0.637979	0.298075	0.0363971
Q8ZQJ0	Q8ZQJ0_SALTY	Putative lipoprotein OS=Salmonella typhimurium (strain LT2 / SGSC1412 / ATCC 700720) GN=ybjP PE=4 SV=1	0.133792	0.121986	0.144611	0.133463		0.135111	0.347256	0.183864	0.137738	0.200992		0.664019	0.30742	0.0365196
P0A7V6	RS3_SALTY	30S ribosomal protein S3 OS=Salmonella typhimurium (strain LT2 / SGSC1412 / ATCC 700720) GN=rpsC PE=3 SV=2	0.542316	0.605109	0.536374	0.561267		0.727235	0.493384	0.628851	0.67887	0.632085		0.88796	0.307977	0.0366422
Q8ZP60	Q8ZP60_SALTY	Phage shock protein OS=Salmonella typhimurium (strain LT2 / SGSC1412 / ATCC 700720) GN=pspA PE=4 SV=1	0.0174478	0.044434	0.0383343	0.0334054		0.0143312		0.0196863	0.0323541	0.0221239		1.50992	0.312196	0.0367647
P17127	PTFAH_SALTY	Multiphosphoryl transfer protein OS=Salmonella typhimurium (strain LT2 / SGSC1412 / ATCC 700720) GN=fruB PE=2 SV=1	0.0191854	0.0195965	0.0170576	0.0186132		0.0128709	0.030097	0.0474877		0.0301519		0.617313	0.313813	0.0368873
P02936	OMPA_SALTY	Outer membrane protein A OS=Salmonella typhimurium (strain LT2 / SGSC1412 / ATCC 700720) GN=ompA PE=3 SV=2	5.31181	6.93811	7.7795	6.67647		7.53301	6.71989	8.29227	7.36673	7.47797		0.892818	0.314151	0.0370098
Q8ZQU3	SDHA_SALTY	Succinate dehydrogenase flavoprotein subunit OS=Salmonella typhimurium (strain LT2 / SGSC1412 / ATCC 700720) GN=sdhA PE=3 SV=1	0.140477	0.126939	0.0692279	0.112215			0.148465	0.104812	0.288124	0.180467		0.621802	0.314889	0.0371324
Q8ZPZ6	Q8ZPZ6_SALTY	Adenylosuccinate lyase OS=Salmonella typhimurium (strain LT2 / SGSC1412 / ATCC 700720) GN=purB PE=1 SV=1	0.0278484		0.00957611	0.0187123		0.0266549		0.0417213		0.0341881		0.547333	0.321299	0.0372549
P67091	USPF_SALTY	Universal stress protein F OS=Salmonella typhimurium (strain LT2 / SGSC1412 / ATCC 700720) GN=uspF PE=1 SV=1	0.615621	0.410596	0.438331	0.488183		1.91691	0.387612	0.64149	0.781699	0.931929		0.523841	0.321961	0.0373775
Q7CQ32	Q7CQ32_SALTY	Lipoprotein OS=Salmonella typhimurium (strain LT2 / SGSC1412 / ATCC 700720) GN=vacJ PE=4 SV=1	0.0348681		0.077246	0.056057		0.0335589	0.0453617	0.0288789		0.0359332		1.56004	0.322119	0.0375
Q8ZLR6	Q8ZLR6_SALTY	Sigma cross-reacting protein 27A (SCRP-27A) OS=Salmonella typhimurium (strain LT2 / SGSC1412 / ATCC 700720) GN=yhbL PE=4 SV=1	0.0595192	0.045868	0.0466907	0.0506926		0.0747276		0.0532082	0.052667	0.0602009		0.842057	0.326127	0.0376225
P26264	CYSQ_SALTY	3'(2'),5'-bisphosphate nucleotidase CysQ OS=Salmonella typhimurium (strain LT2 / SGSC1412 / ATCC 700720) GN=cysQ PE=2 SV=2	0.0461254		0.0229192	0.0345223		0.048024		0.0471476	0.11704	0.0707371		0.488036	0.328628	0.0377451
Q56066	MOEA_SALTY	Molybdopterin molybdenumtransferase OS=Salmonella typhimurium (strain LT2 / SGSC1412 / ATCC 700720) GN=moeA PE=3 SV=2	0.0191249	0.0105986		0.0148618		0.0222494		0.0155119	0.0211554	0.0196389		0.756752	0.334727	0.0378676
Q56073	DNAK_SALTY	Chaperone protein DnaK OS=Salmonella typhimurium (strain LT2 / SGSC1412 / ATCC 700720) GN=dnaK PE=3 SV=2	0.737087	0.621071	0.635955	0.664705		0.703302	0.657542	0.823752	0.697051	0.720412		0.922673	0.335468	0.0379902
Q8ZQR7	Q8ZQR7_SALTY	Molybdate transporter OS=Salmonella typhimurium (strain LT2 / SGSC1412 / ATCC 700720) GN=modA PE=4 SV=1	0.0251034	0.0242208	0.0322644	0.0271962		0.0317537	0.0327123	0.0769134	0.0262656	0.0419113		0.6489	0.343509	0.0381127
Q8ZQU2	SDHB_SALTY	Succinate dehydrogenase iron-sulfur subunit OS=Salmonella typhimurium (strain LT2 / SGSC1412 / ATCC 700720) GN=sdhB PE=3 SV=2	0.071268	0.11192	0.066704	0.0832973				0.052108	0.0707464	0.0614272		1.35603	0.350226	0.0382353
P0A2C7	POTD_SALTY	Spermidine/putrescine-binding periplasmic protein OS=Salmonella typhimurium (strain LT2 / SGSC1412 / ATCC 700720) GN=potD PE=3 SV=1	0.0591297	0.0633195	0.0233276	0.0485923		0.0350534	0.0444283	0.0384019	0.0310098	0.0372233		1.30543	0.354102	0.0383578
P64222	GCST_SALTY	Aminomethyltransferase OS=Salmonella typhimurium (strain LT2 / SGSC1412 / ATCC 700720) GN=gcvT PE=3 SV=1	0.064056	0.0458709	0.0442574	0.0513948		0.0432252	0.0610283	0.0308948	0.0286733	0.0409554		1.2549	0.355509	0.0384804
Q7CQV9	DPS_SALTY	DNA protection during starvation protein OS=Salmonella typhimurium (strain LT2 / SGSC1412 / ATCC 700720) GN=dps PE=3 SV=3	0.570699	1.0478	0.814578	0.811027		0.614017	0.848261	0.505505	0.697565	0.666337		1.21714	0.359595	0.0386029
Q8ZPL1	Q8ZPL1_SALTY	Putative periplasmic protein OS=Salmonella typhimurium (strain LT2 / SGSC1412 / ATCC 700720) GN=ydgH PE=1 SV=1	0.0739228	0.0821495	0.0848743	0.0803155		0.052701	0.0885141	0.0744411	0.0691949	0.0712128		1.12782	0.366684	0.0387255
P0CL51	SYR_SALTY	Arginine--tRNA ligase OS=Salmonella typhimurium (strain LT2 / SGSC1412 / ATCC 700720) GN=argS PE=3 SV=1	0.0176197	0.0144961		0.0160579		0.01724	0.0306652			0.0239526		0.670403	0.370583	0.038848
P60817	YFBU_SALTY	UPF0304 protein YfbU OS=Salmonella typhimurium (strain LT2 / SGSC1412 / ATCC 700720) GN=yfbU PE=3 SV=1		0.0392427	0.0287539	0.0339983		0.0434199	0.0378445			0.0406322		0.836733	0.380197	0.0389706
O30911	HSLU_SALTY	ATP-dependent protease ATPase subunit HslU OS=Salmonella typhimurium (strain LT2 / SGSC1412 / ATCC 700720) GN=hslU PE=3 SV=2	0.0569516	0.0448956	0.0461168	0.0493213		0.0581405	0.088415	0.0470541	0.0489105	0.06063		0.81348	0.380871	0.0390931
P64076	ENO_SALTY	Enolase OS=Salmonella typhimurium (strain LT2 / SGSC1412 / ATCC 700720) GN=eno PE=3 SV=2	1.06139	0.954586	0.872098	0.962691		0.959599	0.955562	0.769217	0.899797	0.896044		1.07438	0.383171	0.0392157
Q8ZMM2	Q8ZMM2_SALTY	NADP-dependent succinate-semialdehyde dehydrogenase I OS=Salmonella typhimurium (strain LT2 / SGSC1412 / ATCC 700720) GN=gabD PE=3 SV=1	0.157215	0.108665	0.082179	0.11602		0.110257	0.0879277	0.0870414	0.10443	0.0974142		1.19099	0.387099	0.0393382
Q8ZN71	DAPA_SALTY	4-hydroxy-tetrahydrodipicolinate synthase OS=Salmonella typhimurium (strain LT2 / SGSC1412 / ATCC 700720) GN=dapA PE=1 SV=1	0.0820008	0.0611838	0.0476319	0.0636055		0.035388	0.0395759		0.0716455	0.0488698		1.30153	0.387221	0.0394608
P0A2I3	GYRB_SALTY	DNA gyrase subunit B OS=Salmonella typhimurium (strain LT2 / SGSC1412 / ATCC 700720) GN=gyrB PE=3 SV=2	0.0332207	0.0459647	0.020653	0.0332795		0.0149378	0.1245	0.0555704		0.0650028		0.511969	0.38825	0.0395833
Q8ZK67	F16PA_SALTY	Fructose-1,6-bisphosphatase class 1 OS=Salmonella typhimurium (strain LT2 / SGSC1412 / ATCC 700720) GN=fbp PE=3 SV=1	0.104598	0.0682643	0.0557571	0.0762064		0.155049	0.0755986	0.0826082	0.0858848	0.099785		0.763706	0.39125	0.0397059
Q8ZJV8	DEOC_SALTY	Deoxyribose-phosphate aldolase OS=Salmonella typhimurium (strain LT2 / SGSC1412 / ATCC 700720) GN=deoC PE=3 SV=2	0.0632748	0.0682759	0.0559307	0.0624938		0.0432374	0.0638558			0.0535466		1.16709	0.392066	0.0398284
Q8ZRS0	Q8ZRS0_SALTY	Carbonic anhydrase OS=Salmonella typhimurium (strain LT2 / SGSC1412 / ATCC 700720) GN=yadF PE=1 SV=1	0.0709634	0.0648444	0.0476298	0.0611458		0.0265716	0.0631522			0.0448619		1.36298	0.39256	0.039951
Q8ZQZ7	LPTE_SALTY	LPS-assembly lipoprotein LptE OS=Salmonella typhimurium (strain LT2 / SGSC1412 / ATCC 700720) GN=lptE PE=1 SV=1	0.026132	0.0233803	0.028698	0.0260701		0.0205457	0.0369515	0.044459	0.026356	0.0320781		0.812709	0.394568	0.0400735
Q8ZJY4	Q8ZJY4_SALTY	Methyl-accepting chemotaxis protein I OS=Salmonella typhimurium (strain LT2 / SGSC1412 / ATCC 700720) GN=tsr PE=4 SV=1	0.0231915	0.0336546	0.0327638	0.02987		0.02786	0.0201439	0.0930347	0.0490553	0.0475235		0.628531	0.408005	0.0401961
P66869	SUCC_SALTY	Succinyl-CoA ligase [ADP-forming] subunit beta OS=Salmonella typhimurium (strain LT2 / SGSC1412 / ATCC 700720) GN=sucC PE=3 SV=1	0.4895	0.305049	0.254381	0.349643		0.378501	0.315571	0.431808	0.653227	0.444777		0.786109	0.408365	0.0403186
P77983	KPYK1_SALTY	Pyruvate kinase I OS=Salmonella typhimurium (strain LT2 / SGSC1412 / ATCC 700720) GN=pykF PE=3 SV=2	0.233973	0.133326	0.0990837	0.155461		0.237524	0.131355	0.171895	0.246089	0.196716		0.790283	0.418975	0.0404412
Q7CR62	SYP_SALTY	Proline--tRNA ligase OS=Salmonella typhimurium (strain LT2 / SGSC1412 / ATCC 700720) GN=proS PE=3 SV=1	0.0668639	0.0631668	0.0604526	0.0634944		0.145865	0.0740202	0.0583728	0.0583081	0.0841415		0.754615	0.442736	0.0405637
Q8ZNW2	Q8ZNW2_SALTY	Glucose-6-phosphate 1-dehydrogenase OS=Salmonella typhimurium (strain LT2 / SGSC1412 / ATCC 700720) GN=zwf PE=3 SV=1	0.0317909		0.0341836	0.0329873		0.0318876	0.0685097			0.0501986		0.657135	0.447286	0.0406863
Q8ZMD2	Q8ZMD2_SALTY	Putative nucleotide binding OS=Salmonella typhimurium (strain LT2 / SGSC1412 / ATCC 700720) GN=ygdH PE=4 SV=1	0.0264908	0.0210097	0.0180586	0.021853		0.0169882	0.0457541			0.0313712		0.696596	0.457307	0.0408088
P37430	NUSA_SALTY	Transcription termination/antitermination protein NusA OS=Salmonella typhimurium (strain LT2 / SGSC1412 / ATCC 700720) GN=nusA PE=3 SV=2	0.0701067	0.0572114	0.0402782	0.0558655		0.0457685	0.0518692	0.037476	0.0596617	0.0486939		1.14728	0.467106	0.0409314
Q93GL9	Q93GL9_SALTY	Conjugative transfer: surface exclusion OS=Salmonella typhimurium (strain LT2 / SGSC1412 / ATCC 700720) GN=traT PE=4 SV=1	0.232764	0.147273	0.118371	0.166136		0.232729	0.292654	0.163547	0.135321	0.206063		0.806239	0.467274	0.0410539
P61351	YCEI_SALTY	Protein YceI OS=Salmonella typhimurium (strain LT2 / SGSC1412 / ATCC 700720) GN=yceI PE=3 SV=1	0.0322408	0.0356261	0.0446043	0.0374904		0.0529322	0.0708906	0.0231321		0.048985		0.765345	0.469656	0.0411765
P0A2B1	RS20_SALTY	30S ribosomal protein S20 OS=Salmonella typhimurium (strain LT2 / SGSC1412 / ATCC 700720) GN=rpsT PE=3 SV=2	0.128896	0.139343	0.15816	0.142133		0.162107	0.119919		0.208199	0.163408		0.869803	0.473132	0.041299
Q8ZPB0	Q8ZPB0_SALTY	Putative LysR family transcriptional regulator OS=Salmonella typhimurium (strain LT2 / SGSC1412 / ATCC 700720) GN=ydcI PE=4 SV=1	0.0368468	0.024491	0.0209029	0.0274136		0.0268941	0.0224485	0.0301797	0.00933564	0.0222145		1.23404	0.476303	0.0414216
Q8ZNN4	SYM_SALTY	Methionine--tRNA ligase OS=Salmonella typhimurium (strain LT2 / SGSC1412 / ATCC 700720) GN=metG PE=3 SV=3	0.0468705	0.031357	0.0245062	0.0342446		0.0456712	0.0496685	0.0244491	0.0424345	0.0405558		0.84438	0.496237	0.0415441
P40827	NLPD_SALTY	Murein hydrolase activator NlpD OS=Salmonella typhimurium (strain LT2 / SGSC1412 / ATCC 700720) GN=nlpD PE=3 SV=2		0.0399658	0.0414693	0.0407175		0.0351751	0.170877	0.0471188	0.0490198	0.0755477		0.538965	0.507312	0.0416667
Q7CPK7	Q7CPK7_SALTY	Putative NTP pyrophosphohydrolase OS=Salmonella typhimurium (strain LT2 / SGSC1412 / ATCC 700720) GN=yrfE PE=3 SV=1	0.0290309	0.0274054	0.0236455	0.026694		0.0315225			0.0103278	0.0209251		1.27569	0.530683	0.0417892
Q7CR92	Q7CR92_SALTY	Peptidyl-prolyl cis-trans isomerase OS=Salmonella typhimurium (strain LT2 / SGSC1412 / ATCC 700720) GN=slpA PE=4 SV=1	0.0169767		0.0139681	0.0154724		0.0189231			0.0154597	0.0171914		0.900007	0.531769	0.0419118
Q8ZQ14	Q8ZQ14_SALTY	3-oxoacyl-[acyl-carrier-protein] synthase 2 OS=Salmonella typhimurium (strain LT2 / SGSC1412 / ATCC 700720) GN=fabF PE=3 SV=1	0.0506018	0.0318683	0.0391287	0.0405329		0.0393471		0.0640382	0.0386422	0.0473425		0.856164	0.532238	0.0420343
P0A2K3	SYE_SALTY	Glutamate--tRNA ligase OS=Salmonella typhimurium (strain LT2 / SGSC1412 / ATCC 700720) GN=gltX PE=3 SV=1	0.0467802	0.0574202	0.0344604	0.0462203		0.0336156	0.0718241	0.020683	0.0160261	0.0355372		1.30062	0.533145	0.0421569
Q8ZKX5	Q8ZKX5_SALTY	Phosphate-binding protein PstS OS=Salmonella typhimurium (strain LT2 / SGSC1412 / ATCC 700720) GN=pstS PE=3 SV=1	0.0487322	0.0599117	0.069781	0.059475			0.0359054	0.0263453	0.292982	0.118411		0.502276	0.53769	0.0422794
P65977	RECA_SALTY	Protein RecA OS=Salmonella typhimurium (strain LT2 / SGSC1412 / ATCC 700720) GN=recA PE=1 SV=2	0.093672	0.069607	0.0580111	0.0737633		0.0424544	0.106958	0.0445625	0.0489341	0.0607273		1.21466	0.549107	0.042402
P37426	RIR1_SALTY	Ribonucleoside-diphosphate reductase 1 subunit alpha OS=Salmonella typhimurium (strain LT2 / SGSC1412 / ATCC 700720) GN=nrdA PE=3 SV=1	0.039233	0.0258689		0.0325509		0.02891	0.0302051		0.10069	0.0532684		0.611074	0.551964	0.0425245
P67617	FETP_SALTY	Probable Fe(2+)-trafficking protein OS=Salmonella typhimurium (strain LT2 / SGSC1412 / ATCC 700720) GN=yggX PE=1 SV=2	0.0553592	0.0469608	0.0548245	0.0523815		0.040475		0.0850739	0.0573278	0.0609589		0.859292	0.553605	0.0426471
Q8ZP50	OMPW_SALTY	Outer membrane protein W OS=Salmonella typhimurium (strain LT2 / SGSC1412 / ATCC 700720) GN=ompW PE=3 SV=1	0.0508994		0.247983	0.149441		0.133935	0.0587014	0.0998484		0.0974949		1.53281	0.556055	0.0427696
Q8ZML9	Q8ZML9_SALTY	Putative LysM domain protein OS=Salmonella typhimurium (strain LT2 / SGSC1412 / ATCC 700720) GN=ygaU PE=4 SV=1	0.306482	0.407761	0.437086	0.383777		0.342899	0.451093	0.339778	0.259731	0.348375		1.10162	0.562142	0.0428922
P16657	FABI_SALTY	Enoyl-[acyl-carrier-protein] reductase [NADH] FabI OS=Salmonella typhimurium (strain LT2 / SGSC1412 / ATCC 700720) GN=fabI PE=1 SV=3	0.0749003	0.137251	0.0945228	0.102225		0.134592	0.188546	0.115114	0.0582461	0.124124		0.823567	0.56276	0.0430147
Q8ZRJ5	Q8ZRJ5_SALTY	Aminoacyl-histidine dipeptidase (Peptidase D) OS=Salmonella typhimurium (strain LT2 / SGSC1412 / ATCC 700720) GN=pepD PE=4 SV=1	0.096004	0.0703769	0.0501558	0.0721789		0.0480483	0.288947		0.0356444	0.124213		0.581089	0.566969	0.0431373
Q7CP68	Q7CP68_SALTY	Hyperosmotically inducible periplasmic protein OS=Salmonella typhimurium (strain LT2 / SGSC1412 / ATCC 700720) GN=osmY PE=4 SV=1	0.742668	0.748119	0.886349	0.792379		0.610549	0.767224	0.851321	0.768268	0.74934		1.05743	0.572548	0.0432598
Q8ZLU4	Q8ZLU4_SALTY	Penicillin-binding protein activator LpoA OS=Salmonella typhimurium (strain LT2 / SGSC1412 / ATCC 700720) GN=yraM PE=3 SV=1	0.0314054	0.0281105	0.0308671	0.0301277		0.0279608	0.0303223		0.0377904	0.0320245		0.94077	0.577598	0.0433824
Q7CQ00	Q7CQ00_SALTY	Ribosome associated factor OS=Salmonella typhimurium (strain LT2 / SGSC1412 / ATCC 700720) GN=yfiA PE=4 SV=1	0.0755489	0.160946	0.156267	0.130921		0.130597	0.108866	0.159547	0.204694	0.150926		0.867449	0.579031	0.0435049
P0A803	RPOZ_SALTY	DNA-directed RNA polymerase subunit omega OS=Salmonella typhimurium (strain LT2 / SGSC1412 / ATCC 700720) GN=rpoZ PE=3 SV=1	0.133436	0.0738611	0.0607021	0.089333			0.100329		0.11452	0.107425		0.831588	0.581456	0.0436275
P26466	LAMB_SALTY	Maltoporin OS=Salmonella typhimurium (strain LT2 / SGSC1412 / ATCC 700720) GN=lamB PE=1 SV=2	0.0697149	0.0807039	0.0714135	0.0739441		0.101358	0.0689335	0.0601457	0.0933385	0.0809439		0.913523	0.582455	0.04375
P0AA28	THIO_SALTY	Thioredoxin-1 OS=Salmonella typhimurium (strain LT2 / SGSC1412 / ATCC 700720) GN=trxA PE=3 SV=2	0.15136	0.173021	0.31168	0.21202		0.122119	0.268031	0.313432	0.295128	0.249678		0.849177	0.595519	0.0438725
Q8ZNS7	Q8ZNS7_SALTY	Putative porin OS=Salmonella typhimurium (strain LT2 / SGSC1412 / ATCC 700720) GN=ompS PE=3 SV=1	0.0762729		0.0902703	0.0832716			0.189498	0.0302466	0.134819	0.118188		0.70457	0.604528	0.0439951
P64281	GREA_SALTY	Transcription elongation factor GreA OS=Salmonella typhimurium (strain LT2 / SGSC1412 / ATCC 700720) GN=greA PE=3 SV=1	0.0480499	0.0499665	0.0516358	0.0498841		0.00753296	0.150872			0.0792027		0.629828	0.62143	0.0441176
Q8ZKL4	Q8ZKL4_SALTY	Malate synthase OS=Salmonella typhimurium (strain LT2 / SGSC1412 / ATCC 700720) GN=aceB PE=3 SV=1	0.0634554	0.0553487	0.0366564	0.0518201		0.0205416	0.07246	0.132646	0.03996	0.0664018		0.780403	0.645184	0.0442402
Q7CQW6	Q7CQW6_SALTY	Molybdenum cofactor biosynthesis protein B OS=Salmonella typhimurium (strain LT2 / SGSC1412 / ATCC 700720) GN=moaB PE=3 SV=1	0.0606412	0.0525136	0.048247	0.0538006		0.049955	0.0798827	0.0719884	0.0366007	0.0596067		0.902593	0.653005	0.0443627
P66932	TIG_SALTY	Trigger factor OS=Salmonella typhimurium (strain LT2 / SGSC1412 / ATCC 700720) GN=tig PE=3 SV=1	0.275016	0.315652	0.382204	0.324291		0.309684	0.25802	0.347815	0.319562	0.30877		1.05027	0.669712	0.0444853
Q7CPI1	Q7CPI1_SALTY	PTS family, mannitol-specific enzyme IIABC components OS=Salmonella typhimurium (strain LT2 / SGSC1412 / ATCC 700720) GN=mtlA PE=4 SV=1	0.0574494	0.0349678	0.0209029	0.0377734			0.0814161		0.0193757	0.0503959		0.749533	0.670846	0.0446078
Q8ZLK3	Q8ZLK3_SALTY	Membrane protein OS=Salmonella typhimurium (strain LT2 / SGSC1412 / ATCC 700720) GN=damX PE=4 SV=1	0.0207448	0.0303145	0.0335976	0.028219			0.0274635		0.024203	0.0258332		1.09235	0.673192	0.0447304
P0A9X6	MREB_SALTY	Rod shape-determining protein MreB OS=Salmonella typhimurium (strain LT2 / SGSC1412 / ATCC 700720) GN=mreB PE=3 SV=1	0.0471163	0.0342279		0.0406721		0.0303337		0.0454101	0.065336	0.0470266		0.864873	0.679469	0.0448529
Q7CQV7	Q7CQV7_SALTY	Putative periplasmic protein OS=Salmonella typhimurium (strain LT2 / SGSC1412 / ATCC 700720) GN=ybiS PE=4 SV=1	0.0385726	0.038714	0.0337068	0.0369978			0.0253618	0.0607284		0.0430451		0.859512	0.681328	0.0449755
Q8ZM75	GCSH_SALTY	Glycine cleavage system H protein OS=Salmonella typhimurium (strain LT2 / SGSC1412 / ATCC 700720) GN=gcvH PE=3 SV=3	0.125653	0.165377	0.105362	0.13213		0.152895	0.0549537	0.129921	0.13899	0.11919		1.10857	0.682623	0.045098
Q7CP78	RIDA_SALTY	2-iminobutanoate/2-iminopropanoate deaminase OS=Salmonella typhimurium (strain LT2 / SGSC1412 / ATCC 700720) GN=ridA PE=1 SV=1	0.42815	0.441657	0.332044	0.400617		0.636167	0.133141	0.710359	0.381505	0.465293		0.860999	0.699081	0.0452206
P66692	RPIA_SALTY	Ribose-5-phosphate isomerase A OS=Salmonella typhimurium (strain LT2 / SGSC1412 / ATCC 700720) GN=rpiA PE=3 SV=1	0.152775	0.137052	0.120269	0.136699		0.0906183	0.175711	0.181971		0.149434		0.914779	0.701569	0.0453431
Q7CPQ5	Q7CPQ5_SALTY	Putative intracellular proteinase OS=Salmonella typhimurium (strain LT2 / SGSC1412 / ATCC 700720) GN=yhbO PE=4 SV=1	0.0804328	0.185493	0.128971	0.131632		0.110753			0.19478	0.152767		0.861656	0.701907	0.0454657
P0A263	OMPC_SALTY	Outer membrane protein C OS=Salmonella typhimurium (strain LT2 / SGSC1412 / ATCC 700720) GN=ompC PE=3 SV=1	0.860164	1.27816	1.05128	1.0632		0.760165	1.66015	1.12968	1.09527	1.16132		0.915511	0.702113	0.0455882
Q7CQ23	Q7CQ23_SALTY	Thioredoxin dependent thiol peroxidase OS=Salmonella typhimurium (strain LT2 / SGSC1412 / ATCC 700720) GN=bcp PE=4 SV=1	0.0924235	0.0682377	0.0854911	0.0820508		0.0853066	0.0881802	0.0614658	0.115312	0.0875663		0.937014	0.716652	0.0457108
P0A1V4	KAD_SALTY	Adenylate kinase OS=Salmonella typhimurium (strain LT2 / SGSC1412 / ATCC 700720) GN=adk PE=3 SV=1	0.0910384	0.090026	0.0812521	0.0874388		0.0688051	0.0972808	0.091927	0.0796729	0.0844214		1.03574	0.720914	0.0458333
Q8ZQU1	Q8ZQU1_SALTY	2-oxoglutarate dehydrogenase decarboxylase component OS=Salmonella typhimurium (strain LT2 / SGSC1412 / ATCC 700720) GN=sucA PE=4 SV=1	0.181161	0.118254	0.0837577	0.127724		0.117024	0.158169	0.0851902	0.105144	0.116382		1.09746	0.721058	0.0459559
P25081	MANA_SALTY	Mannose-6-phosphate isomerase OS=Salmonella typhimurium (strain LT2 / SGSC1412 / ATCC 700720) GN=manA PE=1 SV=2	0.033936	0.0306078	0.0340866	0.0328768		0.0316887	0.0357069			0.0336978		0.975637	0.72138	0.0460784
Q8ZKW8	ATPG_SALTY	ATP synthase gamma chain OS=Salmonella typhimurium (strain LT2 / SGSC1412 / ATCC 700720) GN=atpG PE=2 SV=1	0.11813	0.109384	0.0803005	0.102605		0.130365	0.09839	0.0722796	0.140522	0.110389		0.929483	0.722841	0.046201
P0A1E3	CYSK_SALTY	Cysteine synthase A OS=Salmonella typhimurium (strain LT2 / SGSC1412 / ATCC 700720) GN=cysK PE=1 SV=2	0.236667	0.205742	0.22035	0.22092		0.244278	0.194733	0.230177	0.234612	0.22595		0.977738	0.748051	0.0463235
P61179	RL22_SALTY	50S ribosomal protein L22 OS=Salmonella typhimurium (strain LT2 / SGSC1412 / ATCC 700720) GN=rplV PE=3 SV=1	0.258199	0.291211	0.352916	0.300775		0.15186	0.572753	0.225576	0.398354	0.337136		0.892148	0.7619	0.0464461
P67563	SYS_SALTY	Serine--tRNA ligase OS=Salmonella typhimurium (strain LT2 / SGSC1412 / ATCC 700720) GN=serS PE=3 SV=1	0.0992829	0.0786503	0.0726271	0.0835201		0.0798629	0.124834	0.115606	0.0431291	0.0908581		0.919236	0.763151	0.0465686
Q8ZPC9	ABDH_SALTY	Gamma-aminobutyraldehyde dehydrogenase OS=Salmonella typhimurium (strain LT2 / SGSC1412 / ATCC 700720) GN=prr PE=3 SV=2	0.0578452	0.0282401		0.0430426		0.033932	0.0426968			0.0383144		1.12341	0.788335	0.0466912
Q7CPI5	Q7CPI5_SALTY	Putative outer membrane lipoprotein OS=Salmonella typhimurium (strain LT2 / SGSC1412 / ATCC 700720) GN=yiaD PE=3 SV=1	0.029334	0.0135589		0.0214465			0.0285186	0.0127489	0.0158212	0.0190296		1.12701	0.796193	0.0468137
Q8ZKQ1	LSRB_SALTY	Autoinducer 2-binding protein LsrB OS=Salmonella typhimurium (strain LT2 / SGSC1412 / ATCC 700720) GN=lsrB PE=1 SV=1	0.101968	0.103899	0.132221	0.112696		0.128366	0.0823809	0.124867	0.131433	0.116762		0.96518	0.808556	0.0469363
Q7CQE8	Q7CQE8_SALTY	Ribosome-binding ATPase YchF OS=Salmonella typhimurium (strain LT2 / SGSC1412 / ATCC 700720) GN=ychF PE=3 SV=1	0.0322463		0.0104515	0.0213489		0.0211949		0.0276366		0.0244157		0.874391	0.812544	0.0470588
P0A1S0	IHFA_SALTY	Integration host factor subunit alpha OS=Salmonella typhimurium (strain LT2 / SGSC1412 / ATCC 700720) GN=ihfA PE=3 SV=1	0.258048	0.301676	0.345412	0.301712			0.497777	0.236953	0.237933	0.324221		0.930576	0.815568	0.0471814
Q7CQT9	Q7CQT9_SALTY	30S ribosomal protein S1 OS=Salmonella typhimurium (strain LT2 / SGSC1412 / ATCC 700720) GN=rpsA PE=3 SV=1	0.327133	0.275874	0.193668	0.265558		0.226101	0.354047	0.236085	0.201333	0.254392		1.0439	0.837657	0.0473039
Q8ZQQ8	Q8ZQQ8_SALTY	Putative phospholipid-binding protein OS=Salmonella typhimurium (strain LT2 / SGSC1412 / ATCC 700720) GN=ybhB PE=4 SV=1	0.0858891	0.0346918	0.0580895	0.0595568		0.0860489	0.0425074	0.0555446	0.0678199	0.0629802		0.945644	0.844159	0.0474265
P0A1V6	KPRS_SALTY	Ribose-phosphate pyrophosphokinase OS=Salmonella typhimurium (strain LT2 / SGSC1412 / ATCC 700720) GN=prs PE=3 SV=2	0.120842	0.10295	0.0832332	0.102342		0.103715	0.121831	0.0761756	0.0958939	0.0994038		1.02956	0.846536	0.047549
Q8ZRA6	Q8ZRA6_SALTY	Acridine efflux pump OS=Salmonella typhimurium (strain LT2 / SGSC1412 / ATCC 700720) GN=acrA PE=4 SV=1	0.111168	0.107777	0.124803	0.114583		0.0885192	0.0760224	0.145	0.165165	0.118677		0.965505	0.880549	0.0476716
P26982	DEGP_SALTY	Periplasmic serine endoprotease DegP OS=Salmonella typhimurium (strain LT2 / SGSC1412 / ATCC 700720) GN=degP PE=3 SV=1	0.0854942	0.141849	0.157386	0.128243		0.124268	0.161163	0.104993	0.107556	0.124495		1.0301	0.881259	0.0477941
P60446	RL3_SALTY	50S ribosomal protein L3 OS=Salmonella typhimurium (strain LT2 / SGSC1412 / ATCC 700720) GN=rplC PE=3 SV=1	0.17523	0.200377	0.16877	0.181459		0.163977	0.243301	0.162233	0.138956	0.177117		1.02452	0.883409	0.0479167
Q7CPP3	Q7CPP3_SALTY	Putative ABC superfamily transport protein OS=Salmonella typhimurium (strain LT2 / SGSC1412 / ATCC 700720) GN=yrbC PE=4 SV=1	0.0291393	0.0330848	0.064865	0.042363		0.0319199	0.0596348	0.0343926	0.0509471	0.0442236		0.957928	0.885733	0.0480392
P0A2C9	FABG_SALTY	3-oxoacyl-[acyl-carrier-protein] reductase FabG OS=Salmonella typhimurium (strain LT2 / SGSC1412 / ATCC 700720) GN=fabG PE=1 SV=1	0.0837989	0.098643	0.0665472	0.0829964		0.110919	0.119233	0.0609159	0.0536544	0.0861806		0.963052	0.887409	0.0481618
P0A7Z7	RPOA_SALTY	DNA-directed RNA polymerase subunit alpha OS=Salmonella typhimurium (strain LT2 / SGSC1412 / ATCC 700720) GN=rpoA PE=3 SV=1	0.126175	0.126751	0.0953379	0.116088			0.138615	0.0951822	0.107537	0.113778		1.0203	0.895892	0.0482843
P0AA19	OMPR_SALTY	Transcriptional regulatory protein OmpR OS=Salmonella typhimurium (strain LT2 / SGSC1412 / ATCC 700720) GN=ompR PE=3 SV=1	0.112528	0.119239	0.11488	0.115549		0.103139	0.110566	0.160926	0.0967694	0.11785		0.980476	0.899907	0.0484069
Q8ZJU9	Q8ZJU9_SALTY	Putative transport protein OS=Salmonella typhimurium (strain LT2 / SGSC1412 / ATCC 700720) GN=yjjK PE=3 SV=1	0.0970232	0.0864036	0.0642313	0.0825527		0.0800131	0.0990486	0.0433587	0.0990342	0.0803637		1.02724	0.905366	0.0485294
Q7CQW9	Q7CQW9_SALTY	Tol protein required for outer membrane integrity OS=Salmonella typhimurium (strain LT2 / SGSC1412 / ATCC 700720) GN=pal PE=3 SV=1	0.365627	0.509692	0.737495	0.537605		0.465633	0.54933	0.604188	0.575415	0.548642		0.979883	0.914026	0.048652
Q8ZPQ3	Q8ZPQ3_SALTY	Putative transport protein OS=Salmonella typhimurium (strain LT2 / SGSC1412 / ATCC 700720) GN=sufC PE=3 SV=1	0.02168	0.0293797		0.0255298			0.0527712		0.00402537	0.0283983		0.898992	0.918076	0.0487745
Q8ZPW2	Q8ZPW2_SALTY	Putative Ser protein kinase OS=Salmonella typhimurium (strain LT2 / SGSC1412 / ATCC 700720) GN=yeaG PE=4 SV=1	0.0751563	0.0600436	0.0356017	0.0569339		0.0630895	0.0368974	0.0838767	0.0369338	0.0551993		1.03142	0.920643	0.0488971
P66541	RS2_SALTY	30S ribosomal protein S2 OS=Salmonella typhimurium (strain LT2 / SGSC1412 / ATCC 700720) GN=rpsB PE=3 SV=2	0.529478	0.488059	0.457848	0.491795		0.55042	0.357574	0.510087	0.528574	0.486664		1.01054	0.928868	0.0490196
Q7CR64	YAEH_SALTY	UPF0325 protein YaeH OS=Salmonella typhimurium (strain LT2 / SGSC1412 / ATCC 700720) GN=yaeH PE=3 SV=1	0.331435	0.380555	0.478566	0.396852		0.303441	0.446629	0.442441	0.414851	0.40184		0.987586	0.929609	0.0491422
Q7CQU1	Q7CQU1_SALTY	Pyruvate formate lyase I, induced anaerobically OS=Salmonella typhimurium (strain LT2 / SGSC1412 / ATCC 700720) GN=pflB PE=4 SV=1	0.108573	0.101725	0.0491427	0.0864804		0.090073	0.0783315	0.104974	0.0787878	0.0880415		0.982269	0.931867	0.0492647
Q8ZRB1	Q8ZRB1_SALTY	Glycoprotein/polysaccharide metabolism OS=Salmonella typhimurium (strain LT2 / SGSC1412 / ATCC 700720) GN=ybaY PE=4 SV=1	1.12022	1.14513	1.09564	1.12033		1.08732	0.837799	1.23923	1.27451	1.10972		1.00957	0.931884	0.0493873
P0A1S4	STPA_SALTY	DNA-binding protein StpA OS=Salmonella typhimurium (strain LT2 / SGSC1412 / ATCC 700720) GN=stpA PE=3 SV=1	0.270129	0.271996	0.331805	0.29131		0.37554	0.207955	0.270429	0.323031	0.294239		0.990047	0.9514	0.0495098
P0A1F6	UDP_SALTY	Uridine phosphorylase OS=Salmonella typhimurium (strain LT2 / SGSC1412 / ATCC 700720) GN=udp PE=1 SV=2	0.0828127	0.0865563	0.0558645	0.0750778		0.03063	0.106038		0.084255	0.0736412		1.01951	0.955876	0.0496324
Q7CR49	Q7CR49_SALTY	Putative periplasmic protein OS=Salmonella typhimurium (strain LT2 / SGSC1412 / ATCC 700720) GN=yahO PE=1 SV=1	0.354876	0.367076	0.471043	0.397665		0.326363	0.456712	0.476105	0.34382	0.40075		0.992301	0.957279	0.0497549
Q8ZNV2	SYD_SALTY	Aspartate--tRNA ligase OS=Salmonella typhimurium (strain LT2 / SGSC1412 / ATCC 700720) GN=aspS PE=3 SV=1	0.0562489	0.0222905	0.0188183	0.0324525		0.0264439	0.0369606			0.0317022		1.02367	0.965339	0.0498775
P65215	KDSA_SALTY	2-dehydro-3-deoxyphosphooctonate aldolase OS=Salmonella typhimurium (strain LT2 / SGSC1412 / ATCC 700720) GN=kdsA PE=3 SV=1	0.0894939	0.103109	0.0636907	0.0854312		0.0414565	0.12708			0.0842682		1.0138	0.975737	0.05
P35672	INVG_SALTY	Protein InvG OS=Salmonella typhimurium (strain LT2 / SGSC1412 / ATCC 700720) GN=invG PE=1 SV=3			0.00468692	0.00468692		0.0918656	0.0844466	0.100825	0.196575	0.118428		0.0395761	#DIV/0!
Q8ZQI6	Q8ZQI6_SALTY	Fels-1 prophage protein OS=Salmonella typhimurium (strain LT2 / SGSC1412 / ATCC 700720) GN=STM0896 PE=4 SV=1			0.00614527	0.00614527			0.144541		0.0335032	0.0890221		0.0690308	#DIV/0!
Q8ZPA3	Q8ZPA3_SALTY	Putative periplasmic binding protein OS=Salmonella typhimurium (strain LT2 / SGSC1412 / ATCC 700720) GN=STM1633 PE=1 SV=1			0.00892208	0.00892208		0.0642334		0.192047		0.12814		0.0696274	#DIV/0!
Q7CPE9	Q7CPE9_SALTY	Putative cytochrome c peroxidase OS=Salmonella typhimurium (strain LT2 / SGSC1412 / ATCC 700720) GN=STM3820 PE=4 SV=1	0.00724576			0.00724576				0.0916813		0.0916813		0.079032	#DIV/0!
Q8ZN45	Q8ZN45_SALTY	Sulfurtransferase OS=Salmonella typhimurium (strain LT2 / SGSC1412 / ATCC 700720) GN=sseA PE=4 SV=1	0.00653359			0.00653359		0.0797819				0.0797819		0.0818932	#DIV/0!
Q9L6L1	HEMG_SALTY	Protoporphyrinogen IX dehydrogenase [menaquinone] OS=Salmonella typhimurium (strain LT2 / SGSC1412 / ATCC 700720) GN=hemG PE=3 SV=1	0.016935	0.0110147	0.0339692	0.0206397				0.210898		0.210898		0.0978655	#DIV/0!
P65350	MGSA_SALTY	Methylglyoxal synthase OS=Salmonella typhimurium (strain LT2 / SGSC1412 / ATCC 700720) GN=mgsA PE=3 SV=1			0.00993128	0.00993128		0.0863653		0.087986	0.0925583	0.0889698		0.111625	#DIV/0!
P09384	CHEA_SALTY	Chemotaxis protein CheA OS=Salmonella typhimurium (strain LT2 / SGSC1412 / ATCC 700720) GN=cheA PE=1 SV=1		0.00964551		0.00964551			0.0851048		0.0569423	0.0710236		0.135807	#DIV/0!
Q8ZP91	Q8ZP91_SALTY	NAD-dependent fermentative D-lactate dehydrogenase OS=Salmonella typhimurium (strain LT2 / SGSC1412 / ATCC 700720) GN=ldhA PE=3 SV=1	0.0386872		0.0127155	0.0257013			0.176401			0.176401		0.145698	#DIV/0!
P58687	AROD_SALTY	3-dehydroquinate dehydratase OS=Salmonella typhimurium (strain LT2 / SGSC1412 / ATCC 700720) GN=aroD PE=1 SV=1	0.00826494		0.00876919	0.00851706				0.0580003		0.0580003		0.146845	#DIV/0!
Q8ZPE9	Q8ZPE9_SALTY	Putative outer membrane or secreted lipoprotein OS=Salmonella typhimurium (strain LT2 / SGSC1412 / ATCC 700720) GN=STM1561 PE=4 SV=1		0.00590514		0.00590514					0.0362248	0.0362248		0.163014	#DIV/0!
Q8ZJZ8	Q8ZJZ8_SALTY	Isoaspartyl dipeptidase OS=Salmonella typhimurium (strain LT2 / SGSC1412 / ATCC 700720) GN=iadA PE=3 SV=1			0.0201164	0.0201164		0.14047	0.10786	0.112707	0.124701	0.121434		0.165656	#DIV/0!
P04285	OPPD_SALTY	Oligopeptide transport ATP-binding protein OppD OS=Salmonella typhimurium (strain LT2 / SGSC1412 / ATCC 700720) GN=oppD PE=3 SV=1			0.0118241	0.0118241		0.0745287	0.0566584	0.0580489	0.0889468	0.0695457		0.170019	#DIV/0!
Q8ZRC0	CLPX_SALTY	ATP-dependent Clp protease ATP-binding subunit ClpX OS=Salmonella typhimurium (strain LT2 / SGSC1412 / ATCC 700720) GN=clpX PE=3 SV=1			0.00977838	0.00977838			0.0559367			0.0559367		0.174812	#DIV/0!
Q8ZNM5	Q8ZNM5_SALTY	Putative oxidoreductase OS=Salmonella typhimurium (strain LT2 / SGSC1412 / ATCC 700720) GN=yohF PE=3 SV=1	0.0125427		0.0123915	0.0124671			0.0704982			0.0704982		0.176842	#DIV/0!
Q8ZR02	Q8ZR02_SALTY	D-alanyl-D-alanine carboxypeptidase, penicillin-binding protein 5 OS=Salmonella typhimurium (strain LT2 / SGSC1412 / ATCC 700720) GN=dacA PE=3 SV=1	0.0317909	0.0425834	0.0211113	0.0318285			0.175819			0.175819		0.18103	#DIV/0!
Q8ZP18	Q8ZP18_SALTY	Putative resistance protein MccF OS=Salmonella typhimurium (strain LT2 / SGSC1412 / ATCC 700720) GN=ycgQ PE=4 SV=1	0.00586147			0.00586147		0.03781		0.0215694		0.0296897		0.197424	#DIV/0!
P0A2M7	UXUA_SALTY	Mannonate dehydratase OS=Salmonella typhimurium (strain LT2 / SGSC1412 / ATCC 700720) GN=uxuA PE=3 SV=1	0.0138971			0.0138971		0.0726341	0.0553689	0.0764475	0.0697613	0.0685529		0.202721	#DIV/0!
Q8ZRQ8	PCNB_SALTY	Poly(A) polymerase I OS=Salmonella typhimurium (strain LT2 / SGSC1412 / ATCC 700720) GN=pcnB PE=3 SV=2		0.00634592		0.00634592			0.0299167			0.0299167		0.21212	#DIV/0!
Q8ZNF6	Q8ZNF6_SALTY	Putative inner membrane protein OS=Salmonella typhimurium (strain LT2 / SGSC1412 / ATCC 700720) GN=yfaZ PE=4 SV=1			0.0022969	0.0022969		0.0106482				0.0106482		0.215708	#DIV/0!
Q8ZP25	Q8ZP25_SALTY	Putative thiol-disulfide isomerase and thioredoxin OS=Salmonella typhimurium (strain LT2 / SGSC1412 / ATCC 700720) GN=STM1790 PE=1 SV=1		0.0366309		0.0366309				0.165546		0.165546		0.221273	#DIV/0!
Q8ZPS9	SYT_SALTY	Threonine--tRNA ligase OS=Salmonella typhimurium (strain LT2 / SGSC1412 / ATCC 700720) GN=thrS PE=3 SV=1	0.0240842			0.0240842		0.0604447	0.164771	0.0847955	0.0738154	0.0959567		0.250991	#DIV/0!
Q8ZM77	Q8ZM77_SALTY	Putative outer membrane protein OS=Salmonella typhimurium (strain LT2 / SGSC1412 / ATCC 700720) GN=STM3052 PE=4 SV=1			0.00205564	0.00205564		0.00805014				0.00805014		0.255355	#DIV/0!
Q7CPU3	Q7CPU3_SALTY	Putative Zn-dependent proteases with possible chaperone function OS=Salmonella typhimurium (strain LT2 / SGSC1412 / ATCC 700720) GN=yggG PE=3 SV=1			0.00877352	0.00877352			0.0343361			0.0343361		0.255519	#DIV/0!
P33901	NUOF_SALTY	NADH-quinone oxidoreductase subunit F OS=Salmonella typhimurium (strain LT2 / SGSC1412 / ATCC 700720) GN=nuoF PE=3 SV=2		0.0175429		0.0175429		0.0802382		0.0556028		0.0679205		0.258285	#DIV/0!
P19480	AHPF_SALTY	Alkyl hydroperoxide reductase subunit F OS=Salmonella typhimurium (strain LT2 / SGSC1412 / ATCC 700720) GN=ahpF PE=1 SV=1			0.0126349	0.0126349			0.0443292		0.0461888	0.045259		0.279168	#DIV/0!
Q7CPN3	Q7CPN3_SALTY	Periplasmic serine endoprotease OS=Salmonella typhimurium (strain LT2 / SGSC1412 / ATCC 700720) GN=degS PE=4 SV=1	0.00488233			0.00488233				0.015483		0.015483		0.315334	#DIV/0!
Q8ZPB1	Q8ZPB1_SALTY	Putative cytoplasmic protein OS=Salmonella typhimurium (strain LT2 / SGSC1412 / ATCC 700720) GN=STM1624 PE=4 SV=1		0.00468477		0.00468477				0.0144248		0.0144248		0.324772	#DIV/0!
Q8ZQF1	Q8ZQF1_SALTY	L-allo-threonine aldolase OS=Salmonella typhimurium (strain LT2 / SGSC1412 / ATCC 700720) GN=ltaA PE=4 SV=1			0.00442487	0.00442487		0.0134429				0.0134429		0.329161	#DIV/0!
Q8ZM76	GCSP_SALTY	Glycine dehydrogenase (decarboxylating) OS=Salmonella typhimurium (strain LT2 / SGSC1412 / ATCC 700720) GN=gcvP PE=3 SV=3	0.0271669			0.0271669		0.0887181	0.0604015	0.075742	0.0944853	0.0798367		0.340281	#DIV/0!
P0CL50	OTSB_SALTY	Trehalose-phosphate phosphatase OS=Salmonella typhimurium (strain LT2 / SGSC1412 / ATCC 700720) GN=otsB PE=3 SV=1	0.0181835			0.0181835		0.052474				0.052474		0.346524	#DIV/0!
Q7CPK9	Q7CPK9_SALTY	Phosphoribulokinase OS=Salmonella typhimurium (strain LT2 / SGSC1412 / ATCC 700720) GN=prkB PE=3 SV=1			0.0188884	0.0188884		0.0592764	0.0460925			0.0526845		0.35852	#DIV/0!
P37411	GYRA_SALTY	DNA gyrase subunit A OS=Salmonella typhimurium (strain LT2 / SGSC1412 / ATCC 700720) GN=gyrA PE=3 SV=3	0.0275257	0.0163911	0.0080203	0.0173124			0.0464758			0.0464758		0.372503	#DIV/0!
Q8ZM14	Q8ZM14_SALTY	Putative methyl-accepting chemotaxis protein OS=Salmonella typhimurium (strain LT2 / SGSC1412 / ATCC 700720) GN=STM3152 PE=4 SV=1			0.00726275	0.00726275			0.0186695			0.0186695		0.389017	#DIV/0!
P27237	OPDA_SALTY	Oligopeptidase A OS=Salmonella typhimurium (strain LT2 / SGSC1412 / ATCC 700720) GN=prlC PE=1 SV=1	0.0335678			0.0335678		0.0960924	0.069087	0.092445	0.0834604	0.0852712		0.393659	#DIV/0!
P65933	PYRH_SALTY	Uridylate kinase OS=Salmonella typhimurium (strain LT2 / SGSC1412 / ATCC 700720) GN=pyrH PE=1 SV=1	0.0494224	0.0427535	0.0443297	0.0455019				0.11404		0.11404		0.398999	#DIV/0!
Q8ZL95	SYGA_SALTY	Glycine--tRNA ligase alpha subunit OS=Salmonella typhimurium (strain LT2 / SGSC1412 / ATCC 700720) GN=glyQ PE=3 SV=1	0.0244972			0.0244972		0.0629332	0.0545613	0.0700472	0.0532881	0.0602074		0.406881	#DIV/0!
Q7CQV6	Q7CQV6_SALTY	Putative hydrolase of the HAD superfamily OS=Salmonella typhimurium (strain LT2 / SGSC1412 / ATCC 700720) GN=ybiV(1) PE=4 SV=1	0.00895434	0.0156227	0.00955056	0.0113759			0.0273912			0.0273912		0.41531	#DIV/0!
Q7CQE1	Q7CQE1_SALTY	Putative outer membrane protein OS=Salmonella typhimurium (strain LT2 / SGSC1412 / ATCC 700720) GN=slp PE=4 SV=1	0.0164097	0.00728452		0.0118471				0.0276947		0.0276947		0.427776	#DIV/0!
Q7CPD4	PEPQ_SALTY	Xaa-Pro dipeptidase OS=Salmonella typhimurium (strain LT2 / SGSC1412 / ATCC 700720) GN=pepQ PE=3 SV=1	0.0228051			0.0228051		0.044868	0.0747687	0.0371591	0.0552579	0.0530135		0.430177	#DIV/0!
Q8ZQL2	Q8ZQL2_SALTY	Putative glutathione S-transferase OS=Salmonella typhimurium (strain LT2 / SGSC1412 / ATCC 700720) GN=yliJ PE=4 SV=1	0.00905877	0.0215471		0.0153029					0.0348165	0.0348165		0.439531	#DIV/0!
Q8ZLP4	Q8ZLP4_SALTY	Putative protease OS=Salmonella typhimurium (strain LT2 / SGSC1412 / ATCC 700720) GN=yhdP PE=4 SV=1			0.0242485	0.0242485			0.0528975			0.0528975		0.458405	#DIV/0!
Q7CQW2	Q7CQW2_SALTY	Glutamine high-affinity transporter OS=Salmonella typhimurium (strain LT2 / SGSC1412 / ATCC 700720) GN=glnQ PE=3 SV=1	0.0385875	0.0209773		0.0297824			0.0646943			0.0646943		0.460356	#DIV/0!
Q8ZN60	GUAA_SALTY	GMP synthase [glutamine-hydrolyzing] OS=Salmonella typhimurium (strain LT2 / SGSC1412 / ATCC 700720) GN=guaA PE=3 SV=1	0.0188713			0.0188713		0.0409618		0.0403623		0.0406621		0.464102	#DIV/0!
P02915	HISP_SALTY	Histidine transport ATP-binding protein HisP OS=Salmonella typhimurium (strain LT2 / SGSC1412 / ATCC 700720) GN=hisP PE=1 SV=1	0.0106064	0.0213915	0.0157041	0.0159006			0.0319007			0.0319007		0.498443	#DIV/0!
Q8ZRD7	Q8ZRD7_SALTY	Protein translocase subunit SecD OS=Salmonella typhimurium (strain LT2 / SGSC1412 / ATCC 700720) GN=secD PE=3 SV=1	0.023767			0.023767			0.0475491			0.0475491		0.499841	#DIV/0!
Q8ZR01	RLPA_SALTY	Rare lipoprotein A OS=Salmonella typhimurium (strain LT2 / SGSC1412 / ATCC 700720) GN=rlpA PE=3 SV=1	0.0164207		0.0224505	0.0194356			0.0380562			0.0380562		0.510709	#DIV/0!
Q8ZRA7	Q8ZRA7_SALTY	RND family, acridine efflux pump OS=Salmonella typhimurium (strain LT2 / SGSC1412 / ATCC 700720) GN=acrB PE=4 SV=1	0.0385514			0.0385514		0.0843494	0.0564599	0.0811198	0.0733587	0.0738219		0.522222	#DIV/0!
P06204	PYRC_SALTY	Dihydroorotase OS=Salmonella typhimurium (strain LT2 / SGSC1412 / ATCC 700720) GN=pyrC PE=1 SV=3			0.0134007	0.0134007		0.0181241			0.0327323	0.0254282		0.527	#DIV/0!
Q8ZJX7	Q8ZJX7_SALTY	Putative glucosamine-fructose-6-phosphate aminotransferase OS=Salmonella typhimurium (strain LT2 / SGSC1412 / ATCC 700720) GN=STM4540 PE=1 SV=1	0.0104069			0.0104069		0.0205537			0.0182765	0.0194151		0.536023	#DIV/0!
Q8ZPP1	Q8ZPP1_SALTY	Riboflavin synthase, alpha chain OS=Salmonella typhimurium (strain LT2 / SGSC1412 / ATCC 700720) GN=ribE PE=4 SV=1	0.0300171			0.0300171		0.0590939	0.0507191			0.0549065		0.546696	#DIV/0!
Q7CPP9	GLMM_SALTY	Phosphoglucosamine mutase OS=Salmonella typhimurium (strain LT2 / SGSC1412 / ATCC 700720) GN=glmM PE=3 SV=1	0.0287475			0.0287475		0.0413025	0.0671747		0.0463934	0.0516236		0.556868	#DIV/0!
Q8ZQC4	KCY_SALTY	Cytidylate kinase OS=Salmonella typhimurium (strain LT2 / SGSC1412 / ATCC 700720) GN=cmk PE=3 SV=1	0.0176786	0.022088	0.0191856	0.0196507				0.034616		0.034616		0.567677	#DIV/0!
P0A2G9	CBIF_SALTY	Cobalt-precorrin-4 C(11)-methyltransferase OS=Salmonella typhimurium (strain LT2 / SGSC1412 / ATCC 700720) GN=cbiF PE=1 SV=1	0.0174745	0.0104754		0.0139749					0.0241056	0.0241056		0.579738	#DIV/0!
Q9RM66	USPC_SALTY	Universal stress protein C OS=Salmonella typhimurium (strain LT2 / SGSC1412 / ATCC 700720) GN=uspC PE=3 SV=1	0.00600908			0.00600908		0.00995457				0.00995457		0.60365	#DIV/0!
Q8ZKX1	GLMS_SALTY	Glutamine--fructose-6-phosphate aminotransferase [isomerizing] OS=Salmonella typhimurium (strain LT2 / SGSC1412 / ATCC 700720) GN=glmS PE=3 SV=3	0.0379295	0.0288863	0.0200215	0.0289458			0.0478557			0.0478557		0.604855	#DIV/0!
Q8ZL08	SDHD_SALTY	D-serine dehydratase OS=Salmonella typhimurium (strain LT2 / SGSC1412 / ATCC 700720) GN=dsdA PE=1 SV=1	0.0112848		0.00485411	0.00806945			0.0131499			0.0131499		0.613652	#DIV/0!
Q7CQ49	NUOA_SALTY	NADH-quinone oxidoreductase subunit A OS=Salmonella typhimurium (strain LT2 / SGSC1412 / ATCC 700720) GN=nuoA PE=3 SV=1	0.041148			0.041148		0.0660062				0.0660062		0.623396	#DIV/0!
Q8ZM07	Q8ZM07_SALTY	Putative alcohol dehydrogenase OS=Salmonella typhimurium (strain LT2 / SGSC1412 / ATCC 700720) GN=yqhD PE=4 SV=1	0.0189954			0.0189954		0.0303337				0.0303337		0.626213	#DIV/0!
P16328	FLID_SALTY	Flagellar hook-associated protein 2 OS=Salmonella typhimurium (strain LT2 / SGSC1412 / ATCC 700720) GN=fliD PE=1 SV=2			0.0144904	0.0144904			0.0173527	0.0304481	0.021398	0.0230663		0.628208	#DIV/0!
Q8ZR86	ALLR_SALTY	HTH-type transcriptional repressor AllR OS=Salmonella typhimurium (strain LT2 / SGSC1412 / ATCC 700720) GN=allR PE=3 SV=1			0.00978878	0.00978878		0.0181971			0.0124523	0.0153247		0.638757	#DIV/0!
Q9F173	DPO1_SALTY	DNA polymerase I OS=Salmonella typhimurium (strain LT2 / SGSC1412 / ATCC 700720) GN=polA PE=3 SV=2	0.0247446			0.0247446		0.0311411		0.0366092	0.0481207	0.0386237		0.640658	#DIV/0!
P58718	PDXA2_SALTY	4-hydroxythreonine-4-phosphate dehydrogenase 2 OS=Salmonella typhimurium (strain LT2 / SGSC1412 / ATCC 700720) GN=pdxA2 PE=1 SV=1	0.0177281			0.0177281		0.0309829	0.0313778	0.0148519	0.0330321	0.0275612		0.643227	#DIV/0!
Q9L6L9	FRE_SALTY	NAD(P)H-flavin reductase OS=Salmonella typhimurium (strain LT2 / SGSC1412 / ATCC 700720) GN=fre PE=1 SV=3	0.0217459	0.0172577	0.0116062	0.0168699					0.0260016	0.0260016		0.648805	#DIV/0!
Q9L9I4	DCUP_SALTY	Uroporphyrinogen decarboxylase OS=Salmonella typhimurium (strain LT2 / SGSC1412 / ATCC 700720) GN=hemE PE=3 SV=1	0.0176017			0.0176017			0.0150712		0.0389132	0.0269922		0.652102	#DIV/0!
P64008	DUT_SALTY	Deoxyuridine 5'-triphosphate nucleotidohydrolase OS=Salmonella typhimurium (strain LT2 / SGSC1412 / ATCC 700720) GN=dut PE=3 SV=1			0.0547678	0.0547678			0.0826743			0.0826743		0.662453	#DIV/0!
Q8ZLU1	Q8ZLU1_SALTY	Putative nucleoside-diphosphate-sugar epimerase OS=Salmonella typhimurium (strain LT2 / SGSC1412 / ATCC 700720) GN=yraR PE=4 SV=1		0.0125555		0.0125555		0.0187162				0.0187162		0.670838	#DIV/0!
Q7CQS0	Q7CQS0_SALTY	PhoB-dependent ATP-binding pho regulon component OS=Salmonella typhimurium (strain LT2 / SGSC1412 / ATCC 700720) GN=phoH PE=4 SV=1			0.00635578	0.00635578					0.00895049	0.00895049		0.710104	#DIV/0!
Q7CPM5	Q7CPM5_SALTY	Suppresses inhibitory activity of CsrA OS=Salmonella typhimurium (strain LT2 / SGSC1412 / ATCC 700720) GN=tldD PE=4 SV=1	0.0195293			0.0195293			0.0274094			0.0274094		0.712505	#DIV/0!
Q8ZN53	RODZ_SALTY	Cytoskeleton protein RodZ OS=Salmonella typhimurium (strain LT2 / SGSC1412 / ATCC 700720) GN=rodZ PE=3 SV=1	0.0156136			0.0156136		0.0200875	0.0237158			0.0219016		0.712895	#DIV/0!
Q8ZLB8	BCSC_SALTY	Cellulose synthase operon protein C OS=Salmonella typhimurium (strain LT2 / SGSC1412 / ATCC 700720) GN=bcsC PE=3 SV=3		0.0392959	0.00955142	0.0244237			0.033921			0.033921		0.720016	#DIV/0!
P60217	MTNN_SALTY	5'-methylthioadenosine/S-adenosylhomocysteine nucleosidase OS=Salmonella typhimurium (strain LT2 / SGSC1412 / ATCC 700720) GN=mtnN PE=3 SV=1	0.025986			0.025986			0.0360676			0.0360676		0.720479	#DIV/0!
P0A2I1	TOP1_SALTY	DNA topoisomerase 1 OS=Salmonella typhimurium (strain LT2 / SGSC1412 / ATCC 700720) GN=topA PE=3 SV=1	0.0214169			0.0214169		0.024444		0.0409515	0.0237485	0.0297147		0.720752	#DIV/0!
Q8ZLC2	Q8ZLC2_SALTY	Putative inner membrane protein OS=Salmonella typhimurium (strain LT2 / SGSC1412 / ATCC 700720) GN=yhjG PE=4 SV=1	0.0236916	0.0206453	0.0200358	0.0214576		0.0293157				0.0293157		0.731947	#DIV/0!
P26366	AMIB_SALTY	N-acetylmuramoyl-L-alanine amidase AmiB OS=Salmonella typhimurium (strain LT2 / SGSC1412 / ATCC 700720) GN=amiB PE=3 SV=2	0.031242			0.031242		0.0424179				0.0424179		0.73653	#DIV/0!
O85139	FABH_SALTY	3-oxoacyl-[acyl-carrier-protein] synthase 3 OS=Salmonella typhimurium (strain LT2 / SGSC1412 / ATCC 700720) GN=fabH PE=3 SV=1	0.0236704	0.0118108		0.0177406		0.0240344				0.0240344		0.738133	#DIV/0!
Q7CQY1	SEQA_SALTY	Negative modulator of initiation of replication OS=Salmonella typhimurium (strain LT2 / SGSC1412 / ATCC 700720) GN=seqA PE=3 SV=1	0.0204064	0.0198463	0.0259944	0.0220824			0.0296146			0.0296146		0.745659	#DIV/0!
Q8ZPA8	Q8ZPA8_SALTY	S-(hydroxymethyl)glutathione dehydrogenase OS=Salmonella typhimurium (strain LT2 / SGSC1412 / ATCC 700720) GN=STM1627 PE=3 SV=1	0.0377144			0.0377144			0.0500968			0.0500968		0.75283	#DIV/0!
Q7CPQ0	Q7CPQ0_SALTY	Preprotein translocase IISP family protein OS=Salmonella typhimurium (strain LT2 / SGSC1412 / ATCC 700720) GN=secG PE=4 SV=1	0.0157824			0.0157824			0.020469			0.020469		0.771036	#DIV/0!
Q8ZRN4	Q8ZRN4_SALTY	Modulator of Rho-dependent transcription termination OS=Salmonella typhimurium (strain LT2 / SGSC1412 / ATCC 700720) GN=rof PE=4 SV=1		0.056295		0.056295			0.0720271			0.0720271		0.781581	#DIV/0!
Q7CP64	Q7CP64_SALTY	Protein CreA OS=Salmonella typhimurium (strain LT2 / SGSC1412 / ATCC 700720) GN=creA PE=4 SV=1		0.0336165	0.029375	0.0314957			0.0402614			0.0402614		0.782282	#DIV/0!
Q7CQR8	Q7CQR8_SALTY	Putative oxidoreductase component OS=Salmonella typhimurium (strain LT2 / SGSC1412 / ATCC 700720) GN=ycdY PE=4 SV=1		0.00626666		0.00626666					0.00775125	0.00775125		0.80847	#DIV/0!
Q7CQZ7	Q7CQZ7_SALTY	Regulator of nucleoside diphosphate kinase OS=Salmonella typhimurium (strain LT2 / SGSC1412 / ATCC 700720) GN=rnk PE=3 SV=1	0.0525373	0.039569	0.0409141	0.0443401					0.0544157	0.0544157		0.81484	#DIV/0!
Q7CP84	Q7CP84_SALTY	Putative peptide maturation protein OS=Salmonella typhimurium (strain LT2 / SGSC1412 / ATCC 700720) GN=pmbA PE=4 SV=1	0.020832		0.0165833	0.0187076					0.022797	0.022797		0.820618	#DIV/0!
Q8ZM21	Q8ZM21_SALTY	Putative glutathione S-transferase OS=Salmonella typhimurium (strain LT2 / SGSC1412 / ATCC 700720) GN=yghU PE=4 SV=1	0.0309672	0.0369513	0.0255258	0.0311481				0.0378773		0.0378773		0.822342	#DIV/0!
Q7CPB9	Q7CPB9_SALTY	Regulatory protein sensor for oxidative stress OS=Salmonella typhimurium (strain LT2 / SGSC1412 / ATCC 700720) GN=oxyR PE=4 SV=1	0.0199455			0.0199455			0.0240946			0.0240946		0.827799	#DIV/0!
P05415	GLGC_SALTY	Glucose-1-phosphate adenylyltransferase OS=Salmonella typhimurium (strain LT2 / SGSC1412 / ATCC 700720) GN=glgC PE=3 SV=2		0.0210653		0.0210653		0.0255958	0.0241173			0.0248566		0.847473	#DIV/0!
Q8ZPM9	PDXH_SALTY	Pyridoxine/pyridoxamine 5'-phosphate oxidase OS=Salmonella typhimurium (strain LT2 / SGSC1412 / ATCC 700720) GN=pdxH PE=3 SV=1	0.029221		0.013729	0.021475		0.0249593				0.0249593		0.860401	#DIV/0!
Q8ZQS1	Q8ZQS1_SALTY	Aldose 1-epimerase OS=Salmonella typhimurium (strain LT2 / SGSC1412 / ATCC 700720) GN=galM PE=3 SV=1	0.0284852	0.0195051		0.0239952		0.0277136				0.0277136		0.865826	#DIV/0!
Q8ZR22	Q8ZR22_SALTY	Periplasmic disulfide isomerase, thiol-disulphide oxidase OS=Salmonella typhimurium (strain LT2 / SGSC1412 / ATCC 700720) GN=dsbG PE=4 SV=1	0.0266966	0.0359726	0.0342724	0.0323139				0.0371202		0.0371202		0.870519	#DIV/0!
Q7CQG1	Q7CQG1_SALTY	Putative translation factor OS=Salmonella typhimurium (strain LT2 / SGSC1412 / ATCC 700720) GN=yciO PE=4 SV=1	0.0456307	0.0438318	0.0213876	0.03695			0.0424261			0.0424261		0.870927	#DIV/0!
Q8ZPQ4	Q8ZPQ4_SALTY	Putative ABC transporter OS=Salmonella typhimurium (strain LT2 / SGSC1412 / ATCC 700720) GN=sufB PE=4 SV=1		0.0113052		0.0113052		0.012855				0.012855		0.879443	#DIV/0!
Q8ZQ68	MATP_SALTY	Macrodomain Ter protein OS=Salmonella typhimurium (strain LT2 / SGSC1412 / ATCC 700720) GN=matP PE=3 SV=1		0.0251904	0.0119025	0.0185464					0.020908	0.020908		0.887048	#DIV/0!
Q8ZQZ6	SYL_SALTY	Leucine--tRNA ligase OS=Salmonella typhimurium (strain LT2 / SGSC1412 / ATCC 700720) GN=leuS PE=3 SV=1	0.050641			0.050641		0.0481578	0.0413169	0.0653229	0.0667967	0.0553986		0.914121	#DIV/0!
Q8ZK31	SYV_SALTY	Valine--tRNA ligase OS=Salmonella typhimurium (strain LT2 / SGSC1412 / ATCC 700720) GN=valS PE=3 SV=1	0.0145543	0.0125454		0.0135499			0.01476			0.01476		0.91801	#DIV/0!
Q8ZPV1	ASTA_SALTY	Arginine N-succinyltransferase OS=Salmonella typhimurium (strain LT2 / SGSC1412 / ATCC 700720) GN=astA PE=2 SV=1	0.0402733			0.0402733			0.0413305			0.0413305		0.974421	#DIV/0!
Q8ZNU4	Q8ZNU4_SALTY	Ferritin OS=Salmonella typhimurium (strain LT2 / SGSC1412 / ATCC 700720) GN=ftn PE=3 SV=1			0.0285122	0.0285122		0.0243386	0.0324284			0.0283835		1.00453	#DIV/0!
Q7CPA0	Q7CPA0_SALTY	Putative outer membrane lipoprotein OS=Salmonella typhimurium (strain LT2 / SGSC1412 / ATCC 700720) GN=yjeI PE=4 SV=1	0.0206419		0.0251039	0.0228729					0.0224688	0.0224688		1.01799	#DIV/0!
Q93GR3	Q93GR3_SALTY	Putative adhesin OS=Salmonella typhimurium (strain LT2 / SGSC1412 / ATCC 700720) GN=PSLT034 PE=4 SV=1	0.0122757			0.0122757		0.00953475	0.0146561		0.0115436	0.0119115		1.03058	#DIV/0!
P37427	RIR2_SALTY	Ribonucleoside-diphosphate reductase 1 subunit beta OS=Salmonella typhimurium (strain LT2 / SGSC1412 / ATCC 700720) GN=nrdB PE=3 SV=3	0.0405482	0.0304198		0.035484		0.0343537				0.0343537		1.0329	#DIV/0!
Q7DAP1	Q7DAP1_SALTY	Alpha-helical coiled coil protein OS=Salmonella typhimurium (strain LT2 / SGSC1412 / ATCC 700720) GN=tlpA PE=4 SV=1	0.00899517			0.00899517				0.0086846		0.0086846		1.03576	#DIV/0!
Q8ZNP1	YEGS_SALTY	Probable lipid kinase YegS OS=Salmonella typhimurium (strain LT2 / SGSC1412 / ATCC 700720) GN=yegS PE=1 SV=1	0.0190315			0.0190315		0.0172681			0.0190855	0.0181768		1.04702	#DIV/0!
P0A8B8	YBAB_SALTY	Nucleoid-associated protein YbaB OS=Salmonella typhimurium (strain LT2 / SGSC1412 / ATCC 700720) GN=ybaB PE=3 SV=1	0.0276372			0.0276372		0.0263039				0.0263039		1.05069	#DIV/0!
Q8ZQ10	Q8ZQ10_SALTY	Outer membrane receptor for Fe(III)-coprogen OS=Salmonella typhimurium (strain LT2 / SGSC1412 / ATCC 700720) GN=fhuE PE=3 SV=1	0.00817779	0.0285634		0.0183706			0.0170824			0.0170824		1.07541	#DIV/0!
Q8ZL52	TDH_SALTY	L-threonine 3-dehydrogenase OS=Salmonella typhimurium (strain LT2 / SGSC1412 / ATCC 700720) GN=tdh PE=3 SV=1	0.0710419	0.108462	0.0816111	0.0870384					0.0789544	0.0789544		1.10239	#DIV/0!
P67366	YCFP_SALTY	UPF0227 protein YcfP OS=Salmonella typhimurium (strain LT2 / SGSC1412 / ATCC 700720) GN=ycfP PE=3 SV=1	0.0452326	0.0363752	0.0343985	0.0386688				0.0339171		0.0339171		1.1401	#DIV/0!
P15931	FLGJ_SALTY	Peptidoglycan hydrolase FlgJ OS=Salmonella typhimurium (strain LT2 / SGSC1412 / ATCC 700720) GN=flgJ PE=1 SV=1			0.016284	0.016284			0.0115806		0.0163303	0.0139555		1.16686	#DIV/0!
Q7CQK7	SYY_SALTY	Tyrosine--tRNA ligase OS=Salmonella typhimurium (strain LT2 / SGSC1412 / ATCC 700720) GN=tyrS PE=3 SV=1	0.0202588			0.0202588		0.0223916	0.0113507			0.0168712		1.20079	#DIV/0!
P74840	PRPD_SALTY	2-methylcitrate dehydratase OS=Salmonella typhimurium (strain LT2 / SGSC1412 / ATCC 700720) GN=prpD PE=1 SV=2	0.0182919			0.0182919					0.0152123	0.0152123		1.20244	#DIV/0!
Q8ZRM7	DKGB_SALTY	2,5-diketo-D-gluconic acid reductase B OS=Salmonella typhimurium (strain LT2 / SGSC1412 / ATCC 700720) GN=dkgB PE=3 SV=1	0.00935243		0.0245352	0.0169438		0.0140312				0.0140312		1.20758	#DIV/0!
Q8ZRD2	Q8ZRD2_SALTY	Putative oxidoreductase / K + channel protein OS=Salmonella typhimurium (strain LT2 / SGSC1412 / ATCC 700720) GN=yajO PE=4 SV=1	0.0297007	0.0398391	0.0257467	0.0317622			0.026178			0.026178		1.21331	#DIV/0!
Q8ZKT0	FDHE_SALTY	Protein FdhE OS=Salmonella typhimurium (strain LT2 / SGSC1412 / ATCC 700720) GN=fdhE PE=3 SV=1	0.0157282			0.0157282		0.014027			0.0110965	0.0125617		1.25207	#DIV/0!
Q7CQ04	Q7CQ04_SALTY	Putative tRNA/rRNA methyltransferase OS=Salmonella typhimurium (strain LT2 / SGSC1412 / ATCC 700720) GN=yfiF PE=4 SV=1		0.0317789		0.0317789			0.0238647			0.0238647		1.33163	#DIV/0!
Q8ZKM8	FSA_SALTY	Fructose-6-phosphate aldolase OS=Salmonella typhimurium (strain LT2 / SGSC1412 / ATCC 700720) GN=fsa PE=3 SV=1	0.0549855			0.0549855		0.0223753	0.0218894	0.0914418	0.0269653	0.0406679		1.35206	#DIV/0!
P0A281	PTH_SALTY	Peptidyl-tRNA hydrolase OS=Salmonella typhimurium (strain LT2 / SGSC1412 / ATCC 700720) GN=pth PE=3 SV=1		0.0228603	0.0272678	0.0250641		0.0183451				0.0183451		1.36626	#DIV/0!
P66593	RS6_SALTY	30S ribosomal protein S6 OS=Salmonella typhimurium (strain LT2 / SGSC1412 / ATCC 700720) GN=rpsF PE=3 SV=1	0.101907	0.137833	0.122843	0.120861				0.0858891		0.0858891		1.40718	#DIV/0!
P43669	PRC_SALTY	Tail-specific protease OS=Salmonella typhimurium (strain LT2 / SGSC1412 / ATCC 700720) GN=prc PE=3 SV=2	0.0218755	0.0265891	0.0210554	0.0231733					0.0156927	0.0156927		1.4767	#DIV/0!
Q8ZR31	Q8ZR31_SALTY	2,3-dihydro-2,3-dihydroxybenzoate synthetase, isochorismatase OS=Salmonella typhimurium (strain LT2 / SGSC1412 / ATCC 700720) GN=entB PE=4 SV=1	0.0598356	0.0371833	0.0297999	0.042273		0.0283745				0.0283745		1.48982	#DIV/0!
P40676	SLYA_SALTY	Transcriptional regulator SlyA OS=Salmonella typhimurium (strain LT2 / SGSC1412 / ATCC 700720) GN=slyA PE=1 SV=3	0.0587905			0.0587905			0.0389491			0.0389491		1.50942	#DIV/0!
Q8ZM45	RDGB_SALTY	dITP/XTP pyrophosphatase OS=Salmonella typhimurium (strain LT2 / SGSC1412 / ATCC 700720) GN=rdgB PE=3 SV=1	0.0347503			0.0347503		0.0218562		0.0219773	0.0205273	0.0214536		1.61979	#DIV/0!
Q8ZS15	Q8ZS15_SALTY	Putative molybdochetalase OS=Salmonella typhimurium (strain LT2 / SGSC1412 / ATCC 700720) GN=mog PE=4 SV=1	0.0187143			0.0187143		0.0113723				0.0113723		1.64561	#DIV/0!
Q8ZPM0	Q8ZPM0_SALTY	Putative oxidoreductase OS=Salmonella typhimurium (strain LT2 / SGSC1412 / ATCC 700720) GN=ydgJ PE=4 SV=1	0.020883	0.0156507	0.0345635	0.0236991		0.0143232				0.0143232		1.65459	#DIV/0!
Q8ZQ08	LPOB_SALTY	Penicillin-binding protein activator LpoB OS=Salmonella typhimurium (strain LT2 / SGSC1412 / ATCC 700720) GN=lpoB PE=1 SV=1	0.0362524			0.0362524			0.0191028			0.0191028		1.89775	#DIV/0!
Q56063	PRPC_SALTY	2-methylcitrate synthase OS=Salmonella typhimurium (strain LT2 / SGSC1412 / ATCC 700720) GN=prpC PE=1 SV=2	0.0573317	0.0801688	0.036128	0.0578761			0.0298849			0.0298849		1.93664	#DIV/0!
P19576	MALE_SALTY	Maltose-binding periplasmic protein OS=Salmonella typhimurium (strain LT2 / SGSC1412 / ATCC 700720) GN=malE PE=1 SV=2	0.0885407	0.111121	0.0976764	0.0991126			0.0467824			0.0467824		2.11859	#DIV/0!
Q8ZR94	Q8ZR94_SALTY	Putative inner membrane protein OS=Salmonella typhimurium (strain LT2 / SGSC1412 / ATCC 700720) GN=ybbK PE=4 SV=1	0.0340381	0.0259956	0.0240748	0.0280361		0.0131021				0.0131021		2.13981	#DIV/0!
Q8ZM02	Q8ZM02_SALTY	Putative dicarboxylate-binding periplasmic protein OS=Salmonella typhimurium (strain LT2 / SGSC1412 / ATCC 700720) GN=STM3169 PE=4 SV=1			0.0103337	0.0103337					0.00473942	0.00473942		2.18037	#DIV/0!
Q8ZLM6	FMT_SALTY	Methionyl-tRNA formyltransferase OS=Salmonella typhimurium (strain LT2 / SGSC1412 / ATCC 700720) GN=fmt PE=3 SV=3	0.017487	0.0161118		0.0167994					0.00715163	0.00715163		2.34903	#DIV/0!
Q8ZKP7	TPIS_SALTY	Triosephosphate isomerase OS=Salmonella typhimurium (strain LT2 / SGSC1412 / ATCC 700720) GN=tpiA PE=3 SV=1	0.0436583	0.0626704	0.0395042	0.048611					0.0206795	0.0206795		2.35069	#DIV/0!
Q8ZQZ2	Q8ZQZ2_SALTY	Putative cytoplasmic protein OS=Salmonella typhimurium (strain LT2 / SGSC1412 / ATCC 700720) GN=ybeL PE=4 SV=1	0.0900915	0.0948031	0.111339	0.0987446		0.0380413				0.0380413		2.59572	#DIV/0!
Q8ZRU8	RSMH_SALTY	Ribosomal RNA small subunit methyltransferase H OS=Salmonella typhimurium (strain LT2 / SGSC1412 / ATCC 700720) GN=rsmH PE=3 SV=1	0.0231334	0.026157	0.0300992	0.0264632					0.0101424	0.0101424		2.60917	#DIV/0!
Q9L4T0	LUXS_SALTY	S-ribosylhomocysteine lyase OS=Salmonella typhimurium (strain LT2 / SGSC1412 / ATCC 700720) GN=luxS PE=3 SV=3		0.0750732	0.063569	0.0693211		0.0265291				0.0265291		2.61303	#DIV/0!
P63601	AROK_SALTY	Shikimate kinase 1 OS=Salmonella typhimurium (strain LT2 / SGSC1412 / ATCC 700720) GN=aroK PE=3 SV=2	0.0283251	0.0184713	0.0161415	0.0209793			0.00741365			0.00741365		2.82982	#DIV/0!
Q9RF52	PEPB_SALTY	Peptidase B OS=Salmonella typhimurium (strain LT2 / SGSC1412 / ATCC 700720) GN=pepB PE=1 SV=1	0.0639838	0.0213296		0.0426567			0.0147192			0.0147192		2.89803	#DIV/0!
Q8ZL68	Q8ZL68_SALTY	Putative glutathione S-transferase OS=Salmonella typhimurium (strain LT2 / SGSC1412 / ATCC 700720) GN=yibF PE=3 SV=1	0.0780521	0.0731825	0.0654882	0.072241					0.0248381	0.0248381		2.90847	#DIV/0!
Q8ZP75	Q8ZP75_SALTY	Putative cytoplasmic protein OS=Salmonella typhimurium (strain LT2 / SGSC1412 / ATCC 700720) GN=STM1672 PE=4 SV=1	0.035541	0.0315218		0.0335314			0.0109583			0.0109583		3.0599	#DIV/0!
P0A261	TSX_SALTY	Nucleoside-specific channel-forming protein tsx OS=Salmonella typhimurium (strain LT2 / SGSC1412 / ATCC 700720) GN=tsx PE=3 SV=1	0.151077	0.177664	0.153535	0.160758		0.0520603				0.0520603		3.08793	#DIV/0!
Q7CQY3	Q7CQY3_SALTY	Transcriptional repressor of iron-responsive genes (Fur family) (Ferric uptake regulator) OS=Salmonella typhimurium (strain LT2 / SGSC1412 / ATCC 700720) GN=fur PE=4 SV=1	0.151044	0.165926	0.184492	0.167154			0.0524374			0.0524374		3.18769	#DIV/0!
Q7CPS4	Q7CPS4_SALTY	Putative outer membrane protein OS=Salmonella typhimurium (strain LT2 / SGSC1412 / ATCC 700720) GN=ygiW PE=4 SV=1	0.0546895	0.0617333	0.0580812	0.058168					0.0162949	0.0162949		3.56972	#DIV/0!
Q8ZKP1	ZAPB_SALTY	Cell division protein ZapB OS=Salmonella typhimurium (strain LT2 / SGSC1412 / ATCC 700720) GN=zapB PE=3 SV=1	0.023906	0.156228	0.104182	0.0947719				0.0255201		0.0255201		3.71362	#DIV/0!
P65363	MINE_SALTY	Cell division topological specificity factor OS=Salmonella typhimurium (strain LT2 / SGSC1412 / ATCC 700720) GN=minE PE=3 SV=1	0.0737084	0.0729268	0.0736138	0.0734163					0.0187358	0.0187358		3.9185	#DIV/0!
Q8ZKI4	G6PI_SALTY	Glucose-6-phosphate isomerase OS=Salmonella typhimurium (strain LT2 / SGSC1412 / ATCC 700720) GN=pgi PE=3 SV=1	0.102842	0.0967924	0.0855076	0.0950474			0.0242254			0.0242254		3.92346	#DIV/0!
P26976	PHON_SALTY	Non-specific acid phosphatase OS=Salmonella typhimurium (strain LT2 / SGSC1412 / ATCC 700720) GN=phoN PE=3 SV=1	0.040596	0.054297	0.120882	0.0719251			0.01738			0.01738		4.13839	#DIV/0!
Q8ZKC4	Q8ZKC4_SALTY	Putative merR family bacterial regulatory protein OS=Salmonella typhimurium (strain LT2 / SGSC1412 / ATCC 700720) GN=yjdC PE=4 SV=1	0.0360718			0.0360718		0.00760597				0.00760597		4.74256	#DIV/0!
Q8XFG8	Q8XFG8_SALTY	Peptidyl-prolyl cis-trans isomerase OS=Salmonella typhimurium (strain LT2 / SGSC1412 / ATCC 700720) GN=ppiB PE=3 SV=1		0.0582752	0.0568849	0.05758		0.0119339				0.0119339		4.8249	#DIV/0!
P66431	RS15_SALTY	30S ribosomal protein S15 OS=Salmonella typhimurium (strain LT2 / SGSC1412 / ATCC 700720) GN=rpsO PE=3 SV=2	0.0658871		0.123696	0.0947913					0.0190711	0.0190711		4.97041	#DIV/0!
P0A2T6	CRP_SALTY	cAMP-activated global transcriptional regulator CRP OS=Salmonella typhimurium (strain LT2 / SGSC1412 / ATCC 700720) GN=crp PE=1 SV=1	0.143345	0.0954614	0.0782201	0.105675		0.0163676				0.0163676		6.45638	#DIV/0!
Q8ZNF3	ARNB_SALTY	UDP-4-amino-4-deoxy-L-arabinose--oxoglutarate aminotransferase OS=Salmonella typhimurium (strain LT2 / SGSC1412 / ATCC 700720) GN=arnB PE=1 SV=2	0.0519327	0.0169904		0.0344616				0.0052515		0.0052515		6.56223	#DIV/0!
P64394	IHFB_SALTY	Integration host factor subunit beta OS=Salmonella typhimurium (strain LT2 / SGSC1412 / ATCC 700720) GN=ihfB PE=3 SV=1	0.145916	0.138648	0.165368	0.149977				0.0177836		0.0177836		8.43346	#DIV/0!
Q8ZLH9	Q8ZLH9_SALTY	RNA-splicing ligase RtcB OS=Salmonella typhimurium (strain LT2 / SGSC1412 / ATCC 700720) GN=rtcB PE=3 SV=1	0.156562			0.156562			0.0182098			0.0182098		8.59768	#DIV/0!
P0A1Z2	SKP_SALTY	Chaperone protein Skp OS=Salmonella typhimurium (strain LT2 / SGSC1412 / ATCC 700720) GN=skp PE=1 SV=1	0.0787588	0.105066	0.178646	0.120823		0.0130333				0.0130333		9.27035	#DIV/0!
P0A1X8	MSCL_SALTY	Large-conductance mechanosensitive channel OS=Salmonella typhimurium (strain LT2 / SGSC1412 / ATCC 700720) GN=mscL PE=3 SV=1	0.0880798	0.0857999	0.07198	0.0819532					0.00816517	0.00816517		10.0369	#DIV/0!
P64267	GNS_SALTY	Protein gns OS=Salmonella typhimurium (strain LT2 / SGSC1412 / ATCC 700720) GN=gns PE=3 SV=1	0.175063	0.15953	0.181168	0.17192
Q8ZLD7	USPA_SALTY	Universal stress protein A OS=Salmonella typhimurium (strain LT2 / SGSC1412 / ATCC 700720) GN=uspA PE=3 SV=3	0.218248	0.507544	0.334925	0.353573
Q8ZMN0	Q8ZMN0_SALTY	TonB-dependent siderophore receptor protein OS=Salmonella typhimurium (strain LT2 / SGSC1412 / ATCC 700720) GN=iroN PE=3 SV=1	0.542027	0.489273	0.444196	0.491832
Q9ZF60	GLTI_SALTY	Glutamate/aspartate periplasmic-binding protein OS=Salmonella typhimurium (strain LT2 / SGSC1412 / ATCC 700720) GN=gltI PE=3 SV=3	0.333187	0.281986	0.284814	0.299996
Q8ZNZ1	Q8ZNZ1_SALTY	Putative cytoplasmic protein OS=Salmonella typhimurium (strain LT2 / SGSC1412 / ATCC 700720) GN=STM1851 PE=4 SV=1	0.394552	0.438751	0.24731	0.360204
P0A1R0	HFQ_SALTY	RNA-binding protein Hfq OS=Salmonella typhimurium (strain LT2 / SGSC1412 / ATCC 700720) GN=hfq PE=1 SV=2	0.188053	0.117552	0.204219	0.169941
P0A2A9	RS16_SALTY	30S ribosomal protein S16 OS=Salmonella typhimurium (strain LT2 / SGSC1412 / ATCC 700720) GN=rpsP PE=3 SV=1	0.212121	0.264449	0.318569	0.265046
P0A7L6	RL20_SALTY	50S ribosomal protein L20 OS=Salmonella typhimurium (strain LT2 / SGSC1412 / ATCC 700720) GN=rplT PE=3 SV=2	0.164606	0.208982	0.178219	0.183935
Q7CQ44	Q7CQ44_SALTY	Putative cytoplasmic protein OS=Salmonella typhimurium (strain LT2 / SGSC1412 / ATCC 700720) GN=STM2343 PE=4 SV=1	0.0903781	0.0844379	0.0673581	0.0807247
Q9FA46	Q9FA46_SALTY	Tricarboxylic transport protein OS=Salmonella typhimurium (strain LT2 / SGSC1412 / ATCC 700720) GN=STM2786 PE=4 SV=1	0.316632	0.493474	0.324189	0.378098
Q8ZPD6	YNCE_SALTY	Uncharacterized protein YncE OS=Salmonella typhimurium (strain LT2 / SGSC1412 / ATCC 700720) GN=yncE PE=3 SV=1	0.25286	0.278434	0.263247	0.264847
P66170	RL29_SALTY	50S ribosomal protein L29 OS=Salmonella typhimurium (strain LT2 / SGSC1412 / ATCC 700720) GN=rpmC PE=3 SV=1	0.109662	0.18092	0.214548	0.168377
P0A2A7	RL30_SALTY	50S ribosomal protein L30 OS=Salmonella typhimurium (strain LT2 / SGSC1412 / ATCC 700720) GN=rpmD PE=3 SV=2	0.0635308	0.0482155	0.0721567	0.061301
P66038	RISB_SALTY	6,7-dimethyl-8-ribityllumazine synthase OS=Salmonella typhimurium (strain LT2 / SGSC1412 / ATCC 700720) GN=ribH PE=1 SV=1	0.0968457	0.0766933	0.0485419	0.074027
Q7CQK9	Q7CQK9_SALTY	Glutaredoxin OS=Salmonella typhimurium (strain LT2 / SGSC1412 / ATCC 700720) GN=ydhD PE=3 SV=1	0.147462	0.134387	0.0947476	0.125532
P0A7P2	RL33_SALTY	50S ribosomal protein L33 OS=Salmonella typhimurium (strain LT2 / SGSC1412 / ATCC 700720) GN=rpmG PE=3 SV=2	0.0914546	0.0963458	0.178355	0.122052
P68684	RS21_SALTY	30S ribosomal protein S21 OS=Salmonella typhimurium (strain LT2 / SGSC1412 / ATCC 700720) GN=rpsU PE=3 SV=2	0.0769607	0.0751979	0.10379	0.0853161
Q8ZQ41	Q8ZQ41_SALTY	Putative cytoplasmic protein OS=Salmonella typhimurium (strain LT2 / SGSC1412 / ATCC 700720) GN=yccJ PE=4 SV=1	0.155674	0.278798	0.258641	0.231038
P64036	EFP_SALTY	Elongation factor P OS=Salmonella typhimurium (strain LT2 / SGSC1412 / ATCC 700720) GN=efp PE=3 SV=2	0.0848637	0.136878	0.122763	0.114835
Q7CP63	Q7CP63_SALTY	Response regulator (OmpR family) in two-component regulatory system with ArcB (Or CpxA) OS=Salmonella typhimurium (strain LT2 / SGSC1412 / ATCC 700720) GN=arcA PE=4 SV=1	0.0580108	0.103664	0.0835676	0.0817475
P0A2A5	RL28_SALTY	50S ribosomal protein L28 OS=Salmonella typhimurium (strain LT2 / SGSC1412 / ATCC 700720) GN=rpmB PE=3 SV=2	0.150268	0.120818	0.199505	0.156863
P69226	IF1_SALTY	Translation initiation factor IF-1 OS=Salmonella typhimurium (strain LT2 / SGSC1412 / ATCC 700720) GN=infA PE=3 SV=2	0.0503701	0.053862	0.0843788	0.0628703
Q7CPH7	Q7CPH7_SALTY	Glutaredoxin 3 OS=Salmonella typhimurium (strain LT2 / SGSC1412 / ATCC 700720) GN=grxC PE=4 SV=1	0.0594587	0.0496432	0.0398325	0.0496448
P33321	IF3_SALTY	Translation initiation factor IF-3 OS=Salmonella typhimurium (strain LT2 / SGSC1412 / ATCC 700720) GN=infC PE=3 SV=1	0.0859833	0.0944977	0.100289	0.09359
Q8ZNL0	Q8ZNL0_SALTY	Outer membrane porin OS=Salmonella typhimurium (strain LT2 / SGSC1412 / ATCC 700720) GN=cirA PE=3 SV=1	0.158156	0.130306	0.132956	0.140473
P20753	PPIA_SALTY	Peptidyl-prolyl cis-trans isomerase A OS=Salmonella typhimurium (strain LT2 / SGSC1412 / ATCC 700720) GN=ppiA PE=3 SV=2	0.0912049	0.0813264	0.143929	0.105487
Q56062	PRPB_SALTY	2-methylisocitrate lyase OS=Salmonella typhimurium (strain LT2 / SGSC1412 / ATCC 700720) GN=prpB PE=1 SV=3	0.0614194	0.0678559	0.0462468	0.0585074
Q8ZKX9	Q8ZKX9_SALTY	Putative oxidoreductase OS=Salmonella typhimurium (strain LT2 / SGSC1412 / ATCC 700720) GN=yieF PE=4 SV=1	0.0527532	0.0493672	0.0495221	0.0505475
P0CW86	SODC1_SALTY	Superoxide dismutase [Cu-Zn] 1 OS=Salmonella typhimurium (strain LT2 / SGSC1412 / ATCC 700720) GN=sodC1 PE=1 SV=1	0.0676844	0.110048	0.165662	0.114465
Q7CPU9	ZAPA_SALTY	Cell division protein ZapA OS=Salmonella typhimurium (strain LT2 / SGSC1412 / ATCC 700720) GN=zapA PE=3 SV=1	0.0251544		0.0228564	0.0240054
Q7CR52	CRL_SALTY	Sigma factor-binding protein Crl OS=Salmonella typhimurium (strain LT2 / SGSC1412 / ATCC 700720) GN=crl PE=2 SV=1	0.0230611		0.0303881	0.0267246
P0A1B3	ARGR_SALTY	Arginine repressor OS=Salmonella typhimurium (strain LT2 / SGSC1412 / ATCC 700720) GN=argR PE=1 SV=1	0.030895	0.0655582	0.0550493	0.0505008
P26219	CDH_SALTY	CDP-diacylglycerol pyrophosphatase OS=Salmonella typhimurium (strain LT2 / SGSC1412 / ATCC 700720) GN=cdh PE=3 SV=2	0.0512715	0.0586454	0.0534026	0.0544398
Q8ZPV9	Q8ZPV9_SALTY	Putative enzyme related to aldose 1-epimerase OS=Salmonella typhimurium (strain LT2 / SGSC1412 / ATCC 700720) GN=yeaD PE=1 SV=1	0.0612835	0.0462295	0.0410813	0.0495314
Q8ZLY9	Q8ZLY9_SALTY	Putative cytoplasmic protein OS=Salmonella typhimurium (strain LT2 / SGSC1412 / ATCC 700720) GN=yqiC PE=4 SV=1	0.0321803	0.0374448	0.066704	0.0454431
P0A1H9	FABZ_SALTY	3-hydroxyacyl-[acyl-carrier-protein] dehydratase FabZ OS=Salmonella typhimurium (strain LT2 / SGSC1412 / ATCC 700720) GN=fabZ PE=3 SV=1	0.0276192	0.0624795	0.0555219	0.0485402
Q7CR61	Q7CR61_SALTY	Outer membrane lipoprotein RcsF OS=Salmonella typhimurium (strain LT2 / SGSC1412 / ATCC 700720) GN=rcsF PE=3 SV=1	0.0607001	0.0505349	0.0535295	0.0549215
Q7CPN9	Q7CPN9_SALTY	Putative ABC superfamily transport protein OS=Salmonella typhimurium (strain LT2 / SGSC1412 / ATCC 700720) GN=yhbG PE=3 SV=1	0.0371938	0.0390489	0.0294742	0.035239
Q8ZNX1	Q8ZNX1_SALTY	Similar Cu resistance protein CopC OS=Salmonella typhimurium (strain LT2 / SGSC1412 / ATCC 700720) GN=yobA PE=4 SV=1	0.0627495	0.0513459	0.0524549	0.0555167
Q8ZP42	Q8ZP42_SALTY	Formyltetrahydrofolate deformylase OS=Salmonella typhimurium (strain LT2 / SGSC1412 / ATCC 700720) GN=purU PE=3 SV=1	0.0265725	0.0157947	0.0179039	0.0200904
Q8ZPV0	ASTD_SALTY	N-succinylglutamate 5-semialdehyde dehydrogenase OS=Salmonella typhimurium (strain LT2 / SGSC1412 / ATCC 700720) GN=astD PE=2 SV=1	0.062795	0.0526842	0.027924	0.0478011
Q8ZLM7	DEF_SALTY	Peptide deformylase OS=Salmonella typhimurium (strain LT2 / SGSC1412 / ATCC 700720) GN=def PE=3 SV=1	0.0377128	0.0377415	0.0341433	0.0365326
Q7CQP2	Q7CQP2_SALTY	PTS family sugar specific enzyme IIB for cellobiose, arbutin, and salicin OS=Salmonella typhimurium (strain LT2 / SGSC1412 / ATCC 700720) GN=celA PE=4 SV=1	0.0414378	0.0257587		0.0335983
Q7CQQ5	Q7CQQ5_SALTY	Putative outer membrane lipoprotein OS=Salmonella typhimurium (strain LT2 / SGSC1412 / ATCC 700720) GN=STM1254 PE=4 SV=1	0.0322031	0.0710057	0.045465	0.0495579
Q8ZP34	Q8ZP34_SALTY	Response regulator in two-component regulatory system with NarX (Or NarQ) OS=Salmonella typhimurium (strain LT2 / SGSC1412 / ATCC 700720) GN=narL PE=4 SV=1	0.0285575	0.0414167	0.0487524	0.0395755
Q8ZPY8	Q8ZPY8_SALTY	Putative periplasmic protein OS=Salmonella typhimurium (strain LT2 / SGSC1412 / ATCC 700720) GN=STM1249 PE=1 SV=1	0.0550122			0.0550122
Q8ZPN7	Q8ZPN7_SALTY	N-ethylmaleimide reductase OS=Salmonella typhimurium (strain LT2 / SGSC1412 / ATCC 700720) GN=nemA PE=4 SV=1	0.038666	0.0364134	0.0373394	0.037473
Q8ZLK4	Q8ZLK4_SALTY	Ribulose-phosphate 3-epimerase OS=Salmonella typhimurium (strain LT2 / SGSC1412 / ATCC 700720) GN=rpe PE=3 SV=1	0.0295924	0.0276321	0.0327183	0.0299809
P0A1B7	ATPE_SALTY	ATP synthase epsilon chain OS=Salmonella typhimurium (strain LT2 / SGSC1412 / ATCC 700720) GN=atpC PE=2 SV=2	0.0496281	0.218531	0.18456	0.150906
P0A1Q2	LGUL_SALTY	Lactoylglutathione lyase OS=Salmonella typhimurium (strain LT2 / SGSC1412 / ATCC 700720) GN=gloA PE=3 SV=1	0.050261			0.050261
P26397	RFBG_SALTY	CDP-glucose 4,6-dehydratase OS=Salmonella typhimurium (strain LT2 / SGSC1412 / ATCC 700720) GN=rfbG PE=1 SV=1	0.0345815	0.0338368	0.0222547	0.0302244
Q8ZR40	Q8ZR40_SALTY	Outer membrane porin, receptor for ferric enterobactin (Enterochelin) and colicins B and D OS=Salmonella typhimurium (strain LT2 / SGSC1412 / ATCC 700720) GN=fepA PE=3 SV=1	0.0815941	0.0912657	0.0856522	0.0861707
P0A9Y2	CSPA_SALTY	Cold shock protein CspA OS=Salmonella typhimurium (strain LT2 / SGSC1412 / ATCC 700720) GN=cspA PE=3 SV=2	0.00795479			0.00795479
P26398	RFBH_SALTY	Lipopolysaccharide biosynthesis protein RfbH OS=Salmonella typhimurium (strain LT2 / SGSC1412 / ATCC 700720) GN=rfbH PE=3 SV=1	0.110761	0.0843911	0.0675149	0.0875556
Q93GQ7	Q93GQ7_SALTY	Plasmid partition protein B OS=Salmonella typhimurium (strain LT2 / SGSC1412 / ATCC 700720) GN=parB PE=4 SV=1	0.0383881	0.0401828	0.0378514	0.0388074
P64068	ENGB_SALTY	Probable GTP-binding protein EngB OS=Salmonella typhimurium (strain LT2 / SGSC1412 / ATCC 700720) GN=engB PE=3 SV=1	0.0224275	0.0259221	0.0154975	0.0212823
Q8ZLQ6	NANA_SALTY	N-acetylneuraminate lyase OS=Salmonella typhimurium (strain LT2 / SGSC1412 / ATCC 700720) GN=nanA PE=3 SV=1	0.0355041	0.0159827	0.0192042	0.0235637
Q7CPD3	Q7CPD3_SALTY	Putative cytoplasmic protein OS=Salmonella typhimurium (strain LT2 / SGSC1412 / ATCC 700720) GN=yihD PE=4 SV=1	0.0393523	0.0407603	0.0387592	0.039624
Q8ZLI7	NFUA_SALTY	Fe/S biogenesis protein NfuA OS=Salmonella typhimurium (strain LT2 / SGSC1412 / ATCC 700720) GN=nfuA PE=3 SV=1	0.0572327	0.0516175	0.0531176	0.0539893
Q8ZQB6	MUKE_SALTY	Chromosome partition protein MukE OS=Salmonella typhimurium (strain LT2 / SGSC1412 / ATCC 700720) GN=mukE PE=3 SV=3	0.0170104	0.0148721	0.0184592	0.0167806
P67651	RRAA_SALTY	Regulator of ribonuclease activity A OS=Salmonella typhimurium (strain LT2 / SGSC1412 / ATCC 700720) GN=rraA PE=3 SV=1	0.0333252	0.0300675		0.0316963
Q8ZL66	YIBT_SALTY	Uncharacterized protein YibT OS=Salmonella typhimurium (strain LT2 / SGSC1412 / ATCC 700720) GN=yibT PE=4 SV=1	0.00795008			0.00795008
Q8ZPU5	NADE_SALTY	NH(3)-dependent NAD(+) synthetase OS=Salmonella typhimurium (strain LT2 / SGSC1412 / ATCC 700720) GN=nadE PE=1 SV=1	0.0339447	0.0261923	0.0240462	0.028061
P0A2D5	CHEY_SALTY	Chemotaxis protein CheY OS=Salmonella typhimurium (strain LT2 / SGSC1412 / ATCC 700720) GN=cheY PE=1 SV=2	0.0192302	0.0302671	0.066931	0.0388094
Q7CPJ6	Q7CPJ6_SALTY	Putative ATPase involved in cell division OS=Salmonella typhimurium (strain LT2 / SGSC1412 / ATCC 700720) GN=ftsE PE=3 SV=1	0.0232998		0.0227147	0.0230073
Q7CPJ1	Q7CPJ1_SALTY	Ribosomal RNA large subunit methyltransferase J OS=Salmonella typhimurium (strain LT2 / SGSC1412 / ATCC 700720) GN=yhiR PE=3 SV=1	0.0184096	0.0128861		0.0156479
P60656	SPEB_SALTY	Agmatinase OS=Salmonella typhimurium (strain LT2 / SGSC1412 / ATCC 700720) GN=speB PE=3 SV=1	0.0330629	0.0303145	0.0204382	0.0279385
Q8ZQD4	LOLA_SALTY	Outer-membrane lipoprotein carrier protein OS=Salmonella typhimurium (strain LT2 / SGSC1412 / ATCC 700720) GN=lolA PE=3 SV=2	0.054819	0.041508	0.0541909	0.0501726
Q8ZK71	MSRA_SALTY	Peptide methionine sulfoxide reductase MsrA OS=Salmonella typhimurium (strain LT2 / SGSC1412 / ATCC 700720) GN=msrA PE=3 SV=1	0.0473833	0.0400112	0.0458817	0.0444254
P58663	RCSB_SALTY	Transcriptional regulatory protein RcsB OS=Salmonella typhimurium (strain LT2 / SGSC1412 / ATCC 700720) GN=rcsB PE=3 SV=1	0.0252063	0.0515146	0.0519516	0.0428908
Q7CPU7	Q7CPU7_SALTY	Putative membrane protein OS=Salmonella typhimurium (strain LT2 / SGSC1412 / ATCC 700720) GN=yggB PE=4 SV=1	0.0513744	0.045389	0.0415226	0.0460953
Q7CQ13	Q7CQ13_SALTY	[2FE-2S] ferredoxin OS=Salmonella typhimurium (strain LT2 / SGSC1412 / ATCC 700720) GN=fdx PE=4 SV=1	0.0242122			0.0242122
Q8ZNW7	YEBF_SALTY	Protein YebF OS=Salmonella typhimurium (strain LT2 / SGSC1412 / ATCC 700720) GN=yebF PE=3 SV=1	0.0586547	0.0601997	0.0975699	0.0721414
P0A2E3	RPOD_SALTY	RNA polymerase sigma factor RpoD OS=Salmonella typhimurium (strain LT2 / SGSC1412 / ATCC 700720) GN=rpoD PE=3 SV=1	0.0794458	0.0895794	0.076012	0.0816791
Q7CQR6	Q7CQR6_SALTY	Acidic protein suppresses mutants lacking function of protein export OS=Salmonella typhimurium (strain LT2 / SGSC1412 / ATCC 700720) GN=msyB PE=4 SV=1	0.0597571	0.0843055	0.0586157	0.0675595
P0A2K7	GALF_SALTY	UTP--glucose-1-phosphate uridylyltransferase OS=Salmonella typhimurium (strain LT2 / SGSC1412 / ATCC 700720) GN=galF PE=3 SV=1	0.0314533	0.0355159		0.0334846
Q7CPS3	Q7CPS3_SALTY	Putative cytoplasmic protein OS=Salmonella typhimurium (strain LT2 / SGSC1412 / ATCC 700720) GN=ygiN PE=4 SV=1	0.0537182		0.0429013	0.0483097
Q8ZRJ9	PAGN_SALTY	Outer membrane protein PagN OS=Salmonella typhimurium (strain LT2 / SGSC1412 / ATCC 700720) GN=pagN PE=1 SV=1	0.0588761	0.0555193	0.0678042	0.0607332
P0A2P8	CRA_SALTY	Catabolite repressor/activator OS=Salmonella typhimurium (strain LT2 / SGSC1412 / ATCC 700720) GN=cra PE=3 SV=1	0.0247956	0.0115111	0.0107919	0.0156995
P06196	USHA_SALTY	Silent protein UshA(0) OS=Salmonella typhimurium (strain LT2 / SGSC1412 / ATCC 700720) GN=ushA PE=3 SV=2	0.0465541	0.0491584	0.0486576	0.0481234
Q8ZNT7	DCYD_SALTY	D-cysteine desulfhydrase OS=Salmonella typhimurium (strain LT2 / SGSC1412 / ATCC 700720) GN=dcyD PE=1 SV=3	0.0190189	0.0250536	0.0201125	0.021395
P65599	ORN_SALTY	Oligoribonuclease OS=Salmonella typhimurium (strain LT2 / SGSC1412 / ATCC 700720) GN=orn PE=3 SV=2	0.0159088			0.0159088
Q8ZNN5	APBC_SALTY	Iron-sulfur cluster carrier protein OS=Salmonella typhimurium (strain LT2 / SGSC1412 / ATCC 700720) GN=apbC PE=1 SV=1	0.0392542	0.0370717		0.0381629
Q8ZNL5	Q8ZNL5_SALTY	Putative esterase OS=Salmonella typhimurium (strain LT2 / SGSC1412 / ATCC 700720) GN=yeiG PE=4 SV=1	0.0649033	0.0428096	0.0200887	0.0426005
Q8ZQM3	GSIB_SALTY	Glutathione-binding protein GsiB OS=Salmonella typhimurium (strain LT2 / SGSC1412 / ATCC 700720) GN=gsiB PE=3 SV=1	0.0199816	0.0259574	0.0315441	0.0258277
P0A273	LEXA_SALTY	LexA repressor OS=Salmonella typhimurium (strain LT2 / SGSC1412 / ATCC 700720) GN=lexA PE=3 SV=1	0.0172483		0.0360721	0.0266602
Q8ZK29	AMPA_SALTY	Probable cytosol aminopeptidase OS=Salmonella typhimurium (strain LT2 / SGSC1412 / ATCC 700720) GN=pepA PE=3 SV=1	0.0343491	0.0259129	0.0114316	0.0238979
P0A1A5	ILVE_SALTY	Branched-chain-amino-acid aminotransferase OS=Salmonella typhimurium (strain LT2 / SGSC1412 / ATCC 700720) GN=ilvE PE=1 SV=2	0.036038			0.036038
P0A2L1	YJBQ_SALTY	UPF0047 protein YjbQ OS=Salmonella typhimurium (strain LT2 / SGSC1412 / ATCC 700720) GN=yjbQ PE=3 SV=1	0.011547	0.0200344		0.0157907
Q8ZR92	Q8ZR92_SALTY	Putative thioredoxin protein OS=Salmonella typhimurium (strain LT2 / SGSC1412 / ATCC 700720) GN=ybbN PE=1 SV=1	0.0404422			0.0404422
Q8ZQF0	Q8ZQF0_SALTY	Pyruvate dehydrogenase/oxidase FAD and thiamine PPi cofactors, cytoplasmic in absence of cofactors OS=Salmonella typhimurium (strain LT2 / SGSC1412 / ATCC 700720) GN=poxB PE=3 SV=1	0.0167356	0.0173636		0.0170496
Q7CQN5	SUFS_SALTY	Cysteine desulfurase OS=Salmonella typhimurium (strain LT2 / SGSC1412 / ATCC 700720) GN=sufS PE=3 SV=1	0.0240238	0.0180924	0.0287989	0.0236384
Q8ZLR9	Q8ZLR9_SALTY	Lipopolysaccharide export system protein LptA OS=Salmonella typhimurium (strain LT2 / SGSC1412 / ATCC 700720) GN=yhbN PE=3 SV=1	0.0278139	0.0293507	0.0329514	0.0300387
Q8ZQX0	Q8ZQX0_SALTY	Putative enzyme OS=Salmonella typhimurium (strain LT2 / SGSC1412 / ATCC 700720) GN=ybfF PE=4 SV=1	0.0149619	0.020666	0.0281284	0.0212521
Q8ZQN6	Q8ZQN6_SALTY	Putative transferase OS=Salmonella typhimurium (strain LT2 / SGSC1412 / ATCC 700720) GN=ybiB PE=4 SV=1	0.0123919			0.0123919
Q8ZMK4	Q8ZMK4_SALTY	Putative cytoplasmic protein OS=Salmonella typhimurium (strain LT2 / SGSC1412 / ATCC 700720) GN=ygaD PE=4 SV=1	0.0161624	0.00845269		0.0123076
Q8ZPZ7	Q8ZPZ7_SALTY	Putative cytoplasmic protein OS=Salmonella typhimurium (strain LT2 / SGSC1412 / ATCC 700720) GN=ycfD PE=4 SV=1	0.0139694		0.021359	0.0176642
Q8ZLT1	RBFA_SALTY	Ribosome-binding factor A OS=Salmonella typhimurium (strain LT2 / SGSC1412 / ATCC 700720) GN=rbfA PE=3 SV=1	0.0279764		0.0315151	0.0297458
Q8ZLL4	Q8ZLL4_SALTY	Peptidyl-prolyl cis-trans isomerase OS=Salmonella typhimurium (strain LT2 / SGSC1412 / ATCC 700720) GN=slyD PE=4 SV=1	0.0145363	0.126783	0.0980208	0.07978
P0A1P8	GLRX1_SALTY	Glutaredoxin-1 OS=Salmonella typhimurium (strain LT2 / SGSC1412 / ATCC 700720) GN=grxA PE=3 SV=1	0.0113123			0.0113123
P36936	PEPE_SALTY	Peptidase E OS=Salmonella typhimurium (strain LT2 / SGSC1412 / ATCC 700720) GN=pepE PE=1 SV=1	0.0189828	0.0212639	0.0202693	0.020172
Q8ZPT7	Q8ZPT7_SALTY	Putative enzyme OS=Salmonella typhimurium (strain LT2 / SGSC1412 / ATCC 700720) GN=yniC PE=4 SV=1	0.0124971			0.0124971
Q7CPY6	Q7CPY6_SALTY	Membrane-bound lytic murein transglycosylase B OS=Salmonella typhimurium (strain LT2 / SGSC1412 / ATCC 700720) GN=mltB PE=4 SV=1	0.0137613			0.0137613
Q7CR27	Q7CR27_SALTY	Cytochrome o ubiquinol oxidase subunit I OS=Salmonella typhimurium (strain LT2 / SGSC1412 / ATCC 700720) GN=cyoB PE=3 SV=1	0.0242766			0.0242766
Q8ZRM8	GMHBB_SALTY	D-glycero-beta-D-manno-heptose-1,7-bisphosphate 7-phosphatase OS=Salmonella typhimurium (strain LT2 / SGSC1412 / ATCC 700720) GN=gmhB PE=3 SV=1	0.0190496			0.0190496
P66131	RL27_SALTY	50S ribosomal protein L27 OS=Salmonella typhimurium (strain LT2 / SGSC1412 / ATCC 700720) GN=rpmA PE=3 SV=2	0.0741434	0.0299365		0.05204
H9L462	H9L462_SALTY	Putative catalase OS=Salmonella typhimurium (strain LT2 / SGSC1412 / ATCC 700720) GN=STM1731 PE=4 SV=1	0.0166123		0.0498816	0.033247
Q7CPP0	Q7CPP0_SALTY	Lipopolysaccharide export system protein LptC OS=Salmonella typhimurium (strain LT2 / SGSC1412 / ATCC 700720) GN=yrbK PE=3 SV=1	0.0316551	0.0117977		0.0217264
P50335	YHJJ_SALTY	Protein YhjJ OS=Salmonella typhimurium (strain LT2 / SGSC1412 / ATCC 700720) GN=yhjJ PE=3 SV=2	0.0228106	0.0152128	0.0212637	0.0197624
Q7CQ39	Q7CQ39_SALTY	Putative aspartate-semialdehyde dehydrogenase OS=Salmonella typhimurium (strain LT2 / SGSC1412 / ATCC 700720) GN=usg PE=3 SV=1	0.0137189			0.0137189
Q8ZP68	Q8ZP68_SALTY	Periplasmic murein tripeptide transport protein OS=Salmonella typhimurium (strain LT2 / SGSC1412 / ATCC 700720) GN=mppA PE=4 SV=1	0.0309405	0.0279167	0.0803563	0.0464045
Q9Z5Z2	NFSA_SALTY	Oxygen-insensitive NADPH nitroreductase OS=Salmonella typhimurium (strain LT2 / SGSC1412 / ATCC 700720) GN=nfsA PE=3 SV=2	0.0276733			0.0276733
P10372	HIS4_SALTY	1-(5-phosphoribosyl)-5-[(5-phosphoribosylamino)methylideneamino] imidazole-4-carboxamide isomerase OS=Salmonella typhimurium (strain LT2 / SGSC1412 / ATCC 700720) GN=hisA PE=1 SV=2	0.0174627		0.00845473	0.0129587
P41031	CYSP_SALTY	Thiosulfate-binding protein OS=Salmonella typhimurium (strain LT2 / SGSC1412 / ATCC 700720) GN=cysP PE=3 SV=2	0.0177163	0.0198874	0.0265536	0.0213858
Q8ZQ30	GHRA_SALTY	Glyoxylate/hydroxypyruvate reductase A OS=Salmonella typhimurium (strain LT2 / SGSC1412 / ATCC 700720) GN=ghrA PE=1 SV=1	0.0241321	0.00708926	0.0158444	0.0156886
Q8ZRD3	NUSB_SALTY	N utilization substance protein B homolog OS=Salmonella typhimurium (strain LT2 / SGSC1412 / ATCC 700720) GN=nusB PE=3 SV=1	0.030862			0.030862
Q7CQY9	Q7CQY9_SALTY	Glutamate/aspartate transporter OS=Salmonella typhimurium (strain LT2 / SGSC1412 / ATCC 700720) GN=gltL PE=3 SV=1	0.0369174		0.0429481	0.0399327
Q8ZKV8	Q8ZKV8_SALTY	Ribokinase OS=Salmonella typhimurium (strain LT2 / SGSC1412 / ATCC 700720) GN=rbsK PE=3 SV=1	0.0141233	0.0190822	0.0208059	0.0180038
Q7CQ41	ACCD_SALTY	Acetyl-coenzyme A carboxylase carboxyl transferase subunit beta OS=Salmonella typhimurium (strain LT2 / SGSC1412 / ATCC 700720) GN=accD PE=3 SV=1	0.045242	0.0570823	0.0559762	0.0527669
P63263	CBPA_SALTY	Curved DNA-binding protein OS=Salmonella typhimurium (strain LT2 / SGSC1412 / ATCC 700720) GN=cbpA PE=3 SV=1	0.0354625	0.0319713	0.0421026	0.0365121
Q8ZLD4	Q8ZLD4_SALTY	Glutathione oxidoreductase OS=Salmonella typhimurium (strain LT2 / SGSC1412 / ATCC 700720) GN=gor PE=3 SV=1	0.0348469	0.0394307	0.0347779	0.0363518
Q7CQ02	Q7CQ02_SALTY	Putative outer membrane lipoprotein OS=Salmonella typhimurium (strain LT2 / SGSC1412 / ATCC 700720) GN=yfiM PE=4 SV=1	0.00191823			0.00191823
Q9L9K3	COAA_SALTY	Pantothenate kinase OS=Salmonella typhimurium (strain LT2 / SGSC1412 / ATCC 700720) GN=coaA PE=3 SV=1	0.0214295	0.0100863	0.0161446	0.0158868
P08870	PYRE_SALTY	Orotate phosphoribosyltransferase OS=Salmonella typhimurium (strain LT2 / SGSC1412 / ATCC 700720) GN=pyrE PE=1 SV=3	0.0127327	0.0121162	0.0101418	0.0116636
Q8ZPF0	Q8ZPF0_SALTY	Malto-oligosyltrehalose trehalohydrolase OS=Salmonella typhimurium (strain LT2 / SGSC1412 / ATCC 700720) GN=STM1560 PE=1 SV=1	0.0213902			0.0213902
P65559	YFCD_SALTY	Uncharacterized Nudix hydrolase YfcD OS=Salmonella typhimurium (strain LT2 / SGSC1412 / ATCC 700720) GN=yfcD PE=3 SV=1	0.0783387	0.0250787		0.0517087
O52765	SYH_SALTY	Histidine--tRNA ligase OS=Salmonella typhimurium (strain LT2 / SGSC1412 / ATCC 700720) GN=hisS PE=1 SV=4	0.0288048	0.0210947		0.0249498
P0A1A9	EX3_SALTY	Exodeoxyribonuclease III OS=Salmonella typhimurium (strain LT2 / SGSC1412 / ATCC 700720) GN=xthA PE=3 SV=1	0.0374019			0.0374019
Q7CPC4	RHAM_SALTY	L-rhamnose mutarotase OS=Salmonella typhimurium (strain LT2 / SGSC1412 / ATCC 700720) GN=rhaM PE=3 SV=1	0.0462165			0.0462165
Q8ZKH3	Q8ZKH3_SALTY	Putative cytoplasmic protein OS=Salmonella typhimurium (strain LT2 / SGSC1412 / ATCC 700720) GN=yjbR PE=4 SV=1	0.0469765			0.0469765
P29847	CYSE_SALTY	Serine acetyltransferase OS=Salmonella typhimurium (strain LT2 / SGSC1412 / ATCC 700720) GN=cysE PE=1 SV=1	0.0290945		0.0175314	0.023313
Q8ZQR4	6PGL_SALTY	6-phosphogluconolactonase OS=Salmonella typhimurium (strain LT2 / SGSC1412 / ATCC 700720) GN=pgl PE=3 SV=1	0.00741144	0.0336899	0.00810476	0.016402
Q7CQF3	KITH_SALTY	Thymidine kinase OS=Salmonella typhimurium (strain LT2 / SGSC1412 / ATCC 700720) GN=tdk PE=3 SV=1	0.0133695	0.0102714		0.0118204
Q8ZN05	Q8ZN05_SALTY	Gifsy-1 prophage protein OS=Salmonella typhimurium (strain LT2 / SGSC1412 / ATCC 700720) GN=STM2596 PE=4 SV=1	0.00317611			0.00317611
P67179	YEBC_SALTY	Probable transcriptional regulatory protein YebC OS=Salmonella typhimurium (strain LT2 / SGSC1412 / ATCC 700720) GN=yebC PE=3 SV=1	0.0269769			0.0269769
P66950	BEPA_SALTY	Beta-barrel assembly-enhancing protease OS=Salmonella typhimurium (strain LT2 / SGSC1412 / ATCC 700720) GN=bepA PE=3 SV=1	0.0169861		0.100615	0.0588006
Q8ZQX5	SYQ_SALTY	Glutamine--tRNA ligase OS=Salmonella typhimurium (strain LT2 / SGSC1412 / ATCC 700720) GN=glnS PE=3 SV=3	0.0207809	0.0346566		0.0277187
Q7CQ84	Q7CQ84_SALTY	Putative flutathione S-transferase OS=Salmonella typhimurium (strain LT2 / SGSC1412 / ATCC 700720) GN=STM2177 PE=4 SV=1	0.0124218			0.0124218
Q8ZMD6	Q8ZMD6_SALTY	Putative MFS superfamily D-glucarate permease OS=Salmonella typhimurium (strain LT2 / SGSC1412 / ATCC 700720) GN=STM2963 PE=4 SV=1	0.0353117	0.0396748	0.043428	0.0394715
Q7CPC0	CPTA_SALTY	Phosphoethanolamine transferase CptA OS=Salmonella typhimurium (strain LT2 / SGSC1412 / ATCC 700720) GN=cptA PE=1 SV=1	0.0388042	0.0255809		0.0321926
P66974	TRMJ_SALTY	tRNA (cytidine/uridine-2'-O-)-methyltransferase TrmJ OS=Salmonella typhimurium (strain LT2 / SGSC1412 / ATCC 700720) GN=trmJ PE=3 SV=1	0.0117732			0.0117732
Q8ZR16	Q8ZR16_SALTY	RNase I OS=Salmonella typhimurium (strain LT2 / SGSC1412 / ATCC 700720) GN=rna PE=3 SV=1	0.0271308	0.0291772		0.028154
P67038	SYFA_SALTY	Phenylalanine--tRNA ligase alpha subunit OS=Salmonella typhimurium (strain LT2 / SGSC1412 / ATCC 700720) GN=pheS PE=3 SV=1	0.0325635		0.0341074	0.0333355
Q8ZLJ4	HSLO_SALTY	33 kDa chaperonin OS=Salmonella typhimurium (strain LT2 / SGSC1412 / ATCC 700720) GN=hslO PE=3 SV=2	0.0415194			0.0415194
Q8ZMZ1	Q8ZMZ1_SALTY	Gifsy-1 prophage protein OS=Salmonella typhimurium (strain LT2 / SGSC1412 / ATCC 700720) GN=STM2610 PE=1 SV=1	0.0133075	0.0120867	0.0196707	0.0150216
Q8ZM42	Q8ZM42_SALTY	Putative periplasmic protein OS=Salmonella typhimurium (strain LT2 / SGSC1412 / ATCC 700720) GN=yggN PE=4 SV=1	0.0591808		0.0761606	0.0676707
Q8ZM69	Q8ZM69_SALTY	D-3-phosphoglycerate dehydrogenase OS=Salmonella typhimurium (strain LT2 / SGSC1412 / ATCC 700720) GN=serA PE=3 SV=1	0.0245577	0.0168962	0.0133015	0.0182518
P0A1X6	MAP1_SALTY	Methionine aminopeptidase OS=Salmonella typhimurium (strain LT2 / SGSC1412 / ATCC 700720) GN=map PE=1 SV=2	0.0212034			0.0212034
Q7CPQ6	Q7CPQ6_SALTY	Putative periplasmic protein OS=Salmonella typhimurium (strain LT2 / SGSC1412 / ATCC 700720) GN=yraP PE=4 SV=1	0.0207534			0.0207534
Q8ZLG5	GLGB_SALTY	1,4-alpha-glucan branching enzyme GlgB OS=Salmonella typhimurium (strain LT2 / SGSC1412 / ATCC 700720) GN=glgB PE=3 SV=1	0.00596354	0.0141935	0.00764867	0.00926857
P30012	NADC_SALTY	Nicotinate-nucleotide pyrophosphorylase [carboxylating] OS=Salmonella typhimurium (strain LT2 / SGSC1412 / ATCC 700720) GN=nadC PE=1 SV=3	0.00365036	0.00608445		0.0048674
Q7CR88	Q7CR88_SALTY	Putative secreted protein OS=Salmonella typhimurium (strain LT2 / SGSC1412 / ATCC 700720) GN=STM0082 PE=1 SV=1	0.0348406	0.0415887		0.0382147
Q8ZN40	ISCS_SALTY	Cysteine desulfurase IscS OS=Salmonella typhimurium (strain LT2 / SGSC1412 / ATCC 700720) GN=iscS PE=3 SV=1	0.00814795			0.00814795
Q8ZP76	Q8ZP76_SALTY	Putative bacterial regulatory helix-turn-helix protein, araC family OS=Salmonella typhimurium (strain LT2 / SGSC1412 / ATCC 700720) GN=STM1671 PE=4 SV=1	0.00425339			0.00425339
Q8ZLN3	Q8ZLN3_SALTY	Putative ferripyochelin binding protein OS=Salmonella typhimurium (strain LT2 / SGSC1412 / ATCC 700720) GN=yrdA PE=1 SV=1	0.00998451	0.0125512	0.0102739	0.0109365
Q8ZKV9	RBSA_SALTY	Ribose import ATP-binding protein RbsA OS=Salmonella typhimurium (strain LT2 / SGSC1412 / ATCC 700720) GN=rbsA PE=3 SV=1	0.00967122		0.0112354	0.0104533
Q8ZK13	Q8ZK13_SALTY	Putative ABC-type sugar/spermidine/putrescine transport systems, ATPase component OS=Salmonella typhimurium (strain LT2 / SGSC1412 / ATCC 700720) GN=STM4494 PE=4 SV=1	0.0140204		0.00266463	0.00834252
P96062	PHNS_SALTY	Putative 2-aminoethylphosphonate-binding periplasmic protein OS=Salmonella typhimurium (strain LT2 / SGSC1412 / ATCC 700720) GN=phnS PE=1 SV=1	0.00237992			0.00237992
P60317	PROQ_SALTY	RNA chaperone ProQ OS=Salmonella typhimurium (strain LT2 / SGSC1412 / ATCC 700720) GN=proQ PE=3 SV=1	0.0179542			0.0179542
P26393	RMLA_SALTY	Glucose-1-phosphate thymidylyltransferase OS=Salmonella typhimurium (strain LT2 / SGSC1412 / ATCC 700720) GN=rmlA PE=1 SV=1	0.0129258	0.0117547	0.0116443	0.0121083
Q8ZQ34	NANM_SALTY	N-acetylneuraminate epimerase OS=Salmonella typhimurium (strain LT2 / SGSC1412 / ATCC 700720) GN=nanM PE=3 SV=1	0.00492866			0.00492866
P0A2P0	RHLB_SALTY	ATP-dependent RNA helicase RhlB OS=Salmonella typhimurium (strain LT2 / SGSC1412 / ATCC 700720) GN=rhlB PE=3 SV=2	0.00937835			0.00937835
Q7CPR7	MUG_SALTY	G/U mismatch-specific DNA glycosylase OS=Salmonella typhimurium (strain LT2 / SGSC1412 / ATCC 700720) GN=mug PE=3 SV=1	0.0116515			0.0116515
P0A2L3	CORC_SALTY	Magnesium and cobalt efflux protein CorC OS=Salmonella typhimurium (strain LT2 / SGSC1412 / ATCC 700720) GN=corC PE=1 SV=1	0.00398171			0.00398171
P15888	NFSB_SALTY	Oxygen-insensitive NAD(P)H nitroreductase OS=Salmonella typhimurium (strain LT2 / SGSC1412 / ATCC 700720) GN=nfsB PE=1 SV=1	0.00787784			0.00787784
Q8ZK17	Q8ZK17_SALTY	Putative Mrr restriction endonuclease OS=Salmonella typhimurium (strain LT2 / SGSC1412 / ATCC 700720) GN=STM4490 PE=4 SV=1	0.0134613			0.0134613
Q93GR9	Q93GR9_SALTY	DNA replication OS=Salmonella typhimurium (strain LT2 / SGSC1412 / ATCC 700720) GN=repA2 PE=4 SV=1	0.0025613			0.0025613
Q8ZRJ8	Q8ZRJ8_SALTY	Putative amidohydrolase OS=Salmonella typhimurium (strain LT2 / SGSC1412 / ATCC 700720) GN=yafV PE=4 SV=1	0.0109951			0.0109951
P22038	TRMA_SALTY	tRNA/tmRNA (uracil-C(5))-methyltransferase OS=Salmonella typhimurium (strain LT2 / SGSC1412 / ATCC 700720) GN=trmA PE=2 SV=2	0.0114387			0.0114387
P37168	YCEM_SALTY	Putative oxidoreductase YceM OS=Salmonella typhimurium (strain LT2 / SGSC1412 / ATCC 700720) GN=yceM PE=1 SV=2	0.00442221			0.00442221
Q8ZQ71	Q8ZQ71_SALTY	Paraquat-inducible protein B OS=Salmonella typhimurium (strain LT2 / SGSC1412 / ATCC 700720) GN=pqiB PE=4 SV=1	0.0117104		0.0369739	0.0243421
Q8ZR77	Q8ZR77_SALTY	Allantoate amidohydrolase OS=Salmonella typhimurium (strain LT2 / SGSC1412 / ATCC 700720) GN=allC PE=4 SV=1	0.0187206			0.0187206
P63462	AZOR_SALTY	FMN-dependent NADH-azoreductase OS=Salmonella typhimurium (strain LT2 / SGSC1412 / ATCC 700720) GN=azoR PE=1 SV=2	0.0104611			0.0104611
P26265	CPDB_SALTY	2',3'-cyclic-nucleotide 2'-phosphodiesterase/3'-nucleotidase OS=Salmonella typhimurium (strain LT2 / SGSC1412 / ATCC 700720) GN=cpdB PE=3 SV=2	0.0295225	0.0317011	0.0392214	0.0334816
P37604	DACD_SALTY	D-alanyl-D-alanine carboxypeptidase DacD OS=Salmonella typhimurium (strain LT2 / SGSC1412 / ATCC 700720) GN=dacD PE=3 SV=1	0.00901009			0.00901009
Q7CPP6	Q7CPP6_SALTY	Octaprenyl diphosphate synthase OS=Salmonella typhimurium (strain LT2 / SGSC1412 / ATCC 700720) GN=ispB PE=3 SV=1	0.0137731			0.0137731
Q7CPY9	Q7CPY9_SALTY	Transcriptional repressor of emrAB operon OS=Salmonella typhimurium (strain LT2 / SGSC1412 / ATCC 700720) GN=emrR PE=4 SV=1	0.0108953			0.0108953
Q7CQN8	Q7CQN8_SALTY	Putative cytoplasmic protein OS=Salmonella typhimurium (strain LT2 / SGSC1412 / ATCC 700720) GN=STM1324 PE=4 SV=1	0.0876904			0.0876904
Q7CQ03	Q7CQ03_SALTY	CDP-diacylglycerol--serine O-phosphatidyltransferase OS=Salmonella typhimurium (strain LT2 / SGSC1412 / ATCC 700720) GN=pssA PE=3 SV=1	0.0550185			0.0550185
Q8ZMX7	Q8ZMX7_SALTY	ATP-dependent RNA helicase SrmB OS=Salmonella typhimurium (strain LT2 / SGSC1412 / ATCC 700720) GN=srmB PE=3 SV=1	0.0243221			0.0243221
Q56016	RSMA_SALTY	Ribosomal RNA small subunit methyltransferase A OS=Salmonella typhimurium (strain LT2 / SGSC1412 / ATCC 700720) GN=rsmA PE=3 SV=2	0.0116224			0.0116224
Q8ZL44	Q8ZL44_SALTY	Putative Zn-dependent hydrolase OS=Salmonella typhimurium (strain LT2 / SGSC1412 / ATCC 700720) GN=STM3737 PE=4 SV=1	0.00379484			0.00379484
P67714	NDPA_SALTY	Nucleoid-associated protein YejK OS=Salmonella typhimurium (strain LT2 / SGSC1412 / ATCC 700720) GN=yejK PE=3 SV=2	0.0123856	0.0193998	0.0129753	0.0149202
Q93IS4	Q93IS4_SALTY	Putative cytoplasmic protein OS=Salmonella typhimurium (strain LT2 / SGSC1412 / ATCC 700720) GN=STM0277 PE=1 SV=1	0.00294526			0.00294526
Q8ZRB2	Q8ZRB2_SALTY	Acyl-CoA thioesterase II OS=Salmonella typhimurium (strain LT2 / SGSC1412 / ATCC 700720) GN=tesB PE=4 SV=1	0.0125521			0.0125521
P0A267	GPPA_SALTY	Guanosine-5'-triphosphate,3'-diphosphate pyrophosphatase OS=Salmonella typhimurium (strain LT2 / SGSC1412 / ATCC 700720) GN=gppA PE=3 SV=1	0.0116742			0.0116742
Q8ZLS5	OBG_SALTY	GTPase Obg OS=Salmonella typhimurium (strain LT2 / SGSC1412 / ATCC 700720) GN=obg PE=1 SV=1	0.0201441	0.0170257	0.0120818	0.0164172
Q8ZM78	Q8ZM78_SALTY	6-phospho-beta-glucosidase A OS=Salmonella typhimurium (strain LT2 / SGSC1412 / ATCC 700720) GN=bglA PE=3 SV=1	0.0185698			0.0185698
Q8ZNI8	Q8ZNI8_SALTY	Putative inner membrane protein OS=Salmonella typhimurium (strain LT2 / SGSC1412 / ATCC 700720) GN=STM2237 PE=4 SV=1	0.00351138	0.00233586		0.00292362
P65510	KEFG_SALTY	Glutathione-regulated potassium-efflux system ancillary protein KefG OS=Salmonella typhimurium (strain LT2 / SGSC1412 / ATCC 700720) GN=kefG PE=3 SV=1	0.00663331			0.00663331
Q8ZLJ7	Q8ZLJ7_SALTY	Transpeptidase of penicillin-binding protein 1a OS=Salmonella typhimurium (strain LT2 / SGSC1412 / ATCC 700720) GN=mrcA PE=4 SV=1	0.00767683			0.00767683
P31570	BTUR_SALTY	Cob(I)yrinic acid a,c-diamide adenosyltransferase OS=Salmonella typhimurium (strain LT2 / SGSC1412 / ATCC 700720) GN=btuR PE=1 SV=1	0.0198544			0.0198544
P0A1H7	EXBB_SALTY	Biopolymer transport protein ExbB OS=Salmonella typhimurium (strain LT2 / SGSC1412 / ATCC 700720) GN=exbB PE=3 SV=1	0.00759282			0.00759282
P0A212	SBMC_SALTY	DNA gyrase inhibitor OS=Salmonella typhimurium (strain LT2 / SGSC1412 / ATCC 700720) GN=sbmC PE=3 SV=1		0.113406	0.0565107	0.0849585
P67605	YEEX_SALTY	UPF0265 protein YeeX OS=Salmonella typhimurium (strain LT2 / SGSC1412 / ATCC 700720) GN=yeeX PE=3 SV=1		0.115027	0.0500012	0.082514
P26983	HPF_SALTY	Ribosome hibernation promoting factor OS=Salmonella typhimurium (strain LT2 / SGSC1412 / ATCC 700720) GN=hpf PE=3 SV=1		0.0266417	0.0131178	0.0198798
Q8ZKR6	Q8ZKR6_SALTY	Response reguator in two-component regulatory system with CpxA OS=Salmonella typhimurium (strain LT2 / SGSC1412 / ATCC 700720) GN=cpxR PE=4 SV=1		0.0922295	0.0941637	0.0931966
P66491	RS19_SALTY	30S ribosomal protein S19 OS=Salmonella typhimurium (strain LT2 / SGSC1412 / ATCC 700720) GN=rpsS PE=3 SV=2		0.139724	0.145682	0.142703
Q8ZPJ5	Q8ZPJ5_SALTY	Putative outer membrane protein OS=Salmonella typhimurium (strain LT2 / SGSC1412 / ATCC 700720) GN=ynfD PE=4 SV=1		0.0174075	0.0158444	0.016626
Q7CQ71	RL25_SALTY	50S ribosomal protein L25 OS=Salmonella typhimurium (strain LT2 / SGSC1412 / ATCC 700720) GN=rplY PE=3 SV=1		0.098499	0.0611028	0.0798009
Q7CQB3	Q7CQB3_SALTY	Putative cytoplasmic protein OS=Salmonella typhimurium (strain LT2 / SGSC1412 / ATCC 700720) GN=yodD PE=4 SV=1		0.0437704	0.0277754	0.0357729
Q8ZNU3	Q8ZNU3_SALTY	Putative metal-binding protein OS=Salmonella typhimurium (strain LT2 / SGSC1412 / ATCC 700720) GN=yecA PE=4 SV=1		0.0212301	0.0193952	0.0203126
P0A7P8	RL34_SALTY	50S ribosomal protein L34 OS=Salmonella typhimurium (strain LT2 / SGSC1412 / ATCC 700720) GN=rpmH PE=3 SV=1		0.102621		0.102621
Q8ZR70	Q8ZR70_SALTY	N5-carboxyaminoimidazole ribonucleotide mutase OS=Salmonella typhimurium (strain LT2 / SGSC1412 / ATCC 700720) GN=purE PE=3 SV=1		0.027097	0.019782	0.0234395
P60829	YJGA_SALTY	UPF0307 protein YjgA OS=Salmonella typhimurium (strain LT2 / SGSC1412 / ATCC 700720) GN=yjgA PE=3 SV=1		0.0369189	0.0322623	0.0345906
Q7CPE0	Q7CPE0_SALTY	Initiation of chromosome replication OS=Salmonella typhimurium (strain LT2 / SGSC1412 / ATCC 700720) GN=mioC PE=4 SV=1		0.0377415		0.0377415
P0A9Z4	GLNB_SALTY	Nitrogen regulatory protein P-II 1 OS=Salmonella typhimurium (strain LT2 / SGSC1412 / ATCC 700720) GN=glnB PE=3 SV=1		0.0188092		0.0188092
P0A1D7	CLPP_SALTY	ATP-dependent Clp protease proteolytic subunit OS=Salmonella typhimurium (strain LT2 / SGSC1412 / ATCC 700720) GN=clpP PE=3 SV=1		0.0938452	0.0654016	0.0796234
P65817	HTPX_SALTY	Protease HtpX OS=Salmonella typhimurium (strain LT2 / SGSC1412 / ATCC 700720) GN=htpX PE=3 SV=1		0.0240579	0.0185788	0.0213184
Q8ZQX6	Q8ZQX6_SALTY	Sugar Specific PTS family, n-acetylglucosamine-specific enzyme IIABC OS=Salmonella typhimurium (strain LT2 / SGSC1412 / ATCC 700720) GN=nagE PE=4 SV=1		0.0417917		0.0417917
P06203	METJ_SALTY	Met repressor OS=Salmonella typhimurium (strain LT2 / SGSC1412 / ATCC 700720) GN=metJ PE=3 SV=2		0.00785338		0.00785338
Q8ZMZ7	Q8ZMZ7_SALTY	Gifsy-1 prophage protein OS=Salmonella typhimurium (strain LT2 / SGSC1412 / ATCC 700720) GN=STM2604 PE=4 SV=1		0.00869048		0.00869048
Q8ZQA6	Q8ZQA6_SALTY	Gifsy-2 prophage protein OS=Salmonella typhimurium (strain LT2 / SGSC1412 / ATCC 700720) GN=STM1020 PE=4 SV=1		0.0151306		0.0151306
P20751	FIC_SALTY	Probable adenosine monophosphate-protein transferase fic OS=Salmonella typhimurium (strain LT2 / SGSC1412 / ATCC 700720) GN=fic PE=3 SV=2		0.0110645		0.0110645
Q7CQE9	Q7CQE9_SALTY	Cation transport regulator OS=Salmonella typhimurium (strain LT2 / SGSC1412 / ATCC 700720) GN=chaB PE=4 SV=1		0.0222465	0.0318638	0.0270551
P0A1Z4	PYRB_SALTY	Aspartate carbamoyltransferase catalytic chain OS=Salmonella typhimurium (strain LT2 / SGSC1412 / ATCC 700720) GN=pyrB PE=3 SV=2		0.0418314	0.0135388	0.0276851
Q8ZM41	Q8ZM41_SALTY	Putative cytoplasmic protein OS=Salmonella typhimurium (strain LT2 / SGSC1412 / ATCC 700720) GN=yggL PE=4 SV=1		0.0341452		0.0341452
Q8ZLP6	Q8ZLP6_SALTY	Putative outer membrane protein OS=Salmonella typhimurium (strain LT2 / SGSC1412 / ATCC 700720) GN=yhcN PE=4 SV=1		0.00616999		0.00616999
P0A231	PA1_SALTY	Phospholipase A1 OS=Salmonella typhimurium (strain LT2 / SGSC1412 / ATCC 700720) GN=pldA PE=3 SV=1		0.018524	0.0174851	0.0180045
Q8ZM57	Q8ZM57_SALTY	Putative gntR family regulatory protein OS=Salmonella typhimurium (strain LT2 / SGSC1412 / ATCC 700720) GN=STM3084 PE=4 SV=1		0.0217134	0.0194974	0.0206054
P40822	YCEB_SALTY	Uncharacterized lipoprotein YceB OS=Salmonella typhimurium (strain LT2 / SGSC1412 / ATCC 700720) GN=yceB PE=3 SV=2		0.0155434	0.0169277	0.0162355
P17215	LIVJ_SALTY	Leu/Ile/Val/Thr-binding protein OS=Salmonella typhimurium (strain LT2 / SGSC1412 / ATCC 700720) GN=livJ PE=1 SV=1		0.0149455		0.0149455
Q8ZQK0	Q8ZQK0_SALTY	Putrescine-binding periplasmic protein OS=Salmonella typhimurium (strain LT2 / SGSC1412 / ATCC 700720) GN=potF PE=3 SV=1		0.025737		0.025737
Q8ZLE9	Q8ZLE9_SALTY	Signal recognition particle receptor FtsY OS=Salmonella typhimurium (strain LT2 / SGSC1412 / ATCC 700720) GN=ftsY PE=3 SV=1		0.0103507	0.0342746	0.0223126
P0A1Y4	NUOG_SALTY	NADH-quinone oxidoreductase subunit G OS=Salmonella typhimurium (strain LT2 / SGSC1412 / ATCC 700720) GN=nuoG PE=3 SV=2		0.0425128	0.0332983	0.0379056
P0CL06	OTSA_SALTY	Alpha,alpha-trehalose-phosphate synthase [UDP-forming] OS=Salmonella typhimurium (strain LT2 / SGSC1412 / ATCC 700720) GN=otsA PE=3 SV=1		0.0206129		0.0206129
Q8ZP02	Q8ZP02_SALTY	Mannose-specific enzyme IID OS=Salmonella typhimurium (strain LT2 / SGSC1412 / ATCC 700720) GN=manZ PE=4 SV=1		0.0431358	0.0162871	0.0297114
P65889	PUR7_SALTY	Phosphoribosylaminoimidazole-succinocarboxamide synthase OS=Salmonella typhimurium (strain LT2 / SGSC1412 / ATCC 700720) GN=purC PE=3 SV=1		0.0310723	0.020776	0.0259242
P0A2P2	SYW_SALTY	Tryptophan--tRNA ligase OS=Salmonella typhimurium (strain LT2 / SGSC1412 / ATCC 700720) GN=trpS PE=3 SV=1		0.0407956	0.0319703	0.036383
Q8ZNU7	Q8ZNU7_SALTY	Putative intracellular protease/amidase OS=Salmonella typhimurium (strain LT2 / SGSC1412 / ATCC 700720) GN=araH PE=1 SV=1		0.0118431		0.0118431
Q8ZRS4	SPED_SALTY	S-adenosylmethionine decarboxylase proenzyme OS=Salmonella typhimurium (strain LT2 / SGSC1412 / ATCC 700720) GN=speD PE=3 SV=1		0.00685147		0.00685147
P63603	AROL_SALTY	Shikimate kinase 2 OS=Salmonella typhimurium (strain LT2 / SGSC1412 / ATCC 700720) GN=aroL PE=3 SV=1		0.0123719		0.0123719
P11003	METF_SALTY	5,10-methylenetetrahydrofolate reductase OS=Salmonella typhimurium (strain LT2 / SGSC1412 / ATCC 700720) GN=metF PE=3 SV=2		0.00364902		0.00364902
Q8ZL03	IBPB_SALTY	Small heat shock protein IbpB OS=Salmonella typhimurium (strain LT2 / SGSC1412 / ATCC 700720) GN=ibpB PE=3 SV=1		0.00991568		0.00991568
P63521	LCFA_SALTY	Long-chain-fatty-acid--CoA ligase OS=Salmonella typhimurium (strain LT2 / SGSC1412 / ATCC 700720) GN=fadD PE=3 SV=1		0.0247293		0.0247293
Q93GR5	Q93GR5_SALTY	Toxin addiction system: toxin OS=Salmonella typhimurium (strain LT2 / SGSC1412 / ATCC 700720) GN=ccdB PE=4 SV=1		0.0146667		0.0146667
Q8ZQR8	Q8ZQR8_SALTY	Transcriptional repressor of modABCD operon (Molybdate uptake) OS=Salmonella typhimurium (strain LT2 / SGSC1412 / ATCC 700720) GN=modE PE=4 SV=1		0.0128861	0.00539899	0.00914256
Q7CQY5	Q7CQY5_SALTY	Putative phosphatase in N-acetylglucosamine metabolism OS=Salmonella typhimurium (strain LT2 / SGSC1412 / ATCC 700720) GN=nagD PE=4 SV=1		0.0120268		0.0120268
Q8ZQX8	Q8ZQX8_SALTY	N-acetylglucosamine-6-phosphate deacetylase OS=Salmonella typhimurium (strain LT2 / SGSC1412 / ATCC 700720) GN=nagA PE=3 SV=1		0.0098717		0.0098717
Q8ZLX8	Q8ZLX8_SALTY	Aerotaxis sensor receptor OS=Salmonella typhimurium (strain LT2 / SGSC1412 / ATCC 700720) GN=aer PE=4 SV=1		0.00703078	0.00234757	0.00468918
P0CL05	END8_SALTY	Endonuclease 8 OS=Salmonella typhimurium (strain LT2 / SGSC1412 / ATCC 700720) GN=nei PE=3 SV=1		0.00443344		0.00443344
Q8ZKA9	Q8ZKA9_SALTY	Putative arginine-binding periplasmic protein OS=Salmonella typhimurium (strain LT2 / SGSC1412 / ATCC 700720) GN=STM4351 PE=1 SV=1		0.00943092	0.0117392	0.010585
Q8ZPG2	Q8ZPG2_SALTY	Putative marR-family transcriptional regulator OS=Salmonella typhimurium (strain LT2 / SGSC1412 / ATCC 700720) GN=STM1547 PE=4 SV=1		0.0188618		0.0188618
P0A2R8	CORA_SALTY	Magnesium transport protein CorA OS=Salmonella typhimurium (strain LT2 / SGSC1412 / ATCC 700720) GN=corA PE=1 SV=1		0.0106474		0.0106474
P37408	HEMH_SALTY	Ferrochelatase OS=Salmonella typhimurium (strain LT2 / SGSC1412 / ATCC 700720) GN=hemH PE=3 SV=2		0.00805589		0.00805589
P97084	COBD_SALTY	Threonine-phosphate decarboxylase OS=Salmonella typhimurium (strain LT2 / SGSC1412 / ATCC 700720) GN=cobD PE=1 SV=2		0.0134738		0.0134738
Q8ZRU7	MURE_SALTY	UDP-N-acetylmuramoyl-L-alanyl-D-glutamate--2,6-diaminopimelate ligase OS=Salmonella typhimurium (strain LT2 / SGSC1412 / ATCC 700720) GN=murE PE=3 SV=1		0.0117697		0.0117697
H9L461	H9L461_SALTY	Anti sigma E (Sigma 24) factor, negative regulator OS=Salmonella typhimurium (strain LT2 / SGSC1412 / ATCC 700720) GN=rseB PE=4 SV=1		0.0138146		0.0138146
O84944	SSEA_SALTY	Type III secretion system chaperone SseA OS=Salmonella typhimurium (strain LT2 / SGSC1412 / ATCC 700720) GN=sseA PE=1 SV=1		0.011718		0.011718
P0A2M1	NRDR_SALTY	Transcriptional repressor NrdR OS=Salmonella typhimurium (strain LT2 / SGSC1412 / ATCC 700720) GN=nrdR PE=3 SV=1		0.0263624		0.0263624
P37431	UBIG_SALTY	Ubiquinone biosynthesis O-methyltransferase OS=Salmonella typhimurium (strain LT2 / SGSC1412 / ATCC 700720) GN=ubiG PE=3 SV=2		0.0309635		0.0309635
P26462	FLIE_SALTY	Flagellar hook-basal body complex protein FliE OS=Salmonella typhimurium (strain LT2 / SGSC1412 / ATCC 700720) GN=fliE PE=1 SV=3		0.00562336		0.00562336
Q9L7S0	SQUU_SALTY	3-sulfolactaldehyde reductase OS=Salmonella typhimurium (strain LT2 / SGSC1412 / ATCC 700720) GN=yihU PE=3 SV=1		0.0162911		0.0162911
Q9L6R0	Q9L6R0_SALTY	92% identity with E. coli lipopolysaccharide biosynthesis protein (WECE) (SP:P27833); contains similarity to Pfam family PF01041 (DegT/DnrJ/EryC1/StrS family), score=295.0, E=9.2e-85, N=1 OS=Salmonella typhimurium (strain LT2 / SGSC1412 / ATCC 700720) GN=		0.0292125		0.0292125
P67347	YEDY_SALTY	Sulfoxide reductase catalytic subunit YedY OS=Salmonella typhimurium (strain LT2 / SGSC1412 / ATCC 700720) GN=yedY PE=3 SV=1		0.0113347		0.0113347
P0A2C1	RNH2_SALTY	Ribonuclease HII OS=Salmonella typhimurium (strain LT2 / SGSC1412 / ATCC 700720) GN=rnhB PE=3 SV=1		0.00589209		0.00589209
Q8ZLC1	Q8ZLC1_SALTY	Putative diguanylate cyclase/phosphodiesterase domain 3 containing protein OS=Salmonella typhimurium (strain LT2 / SGSC1412 / ATCC 700720) GN=yhjH PE=4 SV=1		0.00712744		0.00712744
P10369	HIS8_SALTY	Histidinol-phosphate aminotransferase OS=Salmonella typhimurium (strain LT2 / SGSC1412 / ATCC 700720) GN=hisC PE=3 SV=2		0.00182451		0.00182451
H9L415	H9L415_SALTY	Putative ATPase component of ABC-type transport system OS=Salmonella typhimurium (strain LT2 / SGSC1412 / ATCC 700720) GN=STM1258 PE=4 SV=1		0.00624007		0.00624007
Q8ZMG4	Q8ZMG4_SALTY	3-hydroxyisobutyrate dehydrogenase OS=Salmonella typhimurium (strain LT2 / SGSC1412 / ATCC 700720) GN=ygbJ PE=1 SV=1		0.00509172		0.00509172
Q8ZLT8	Q8ZLT8_SALTY	Putative alkanal monooxygenase OS=Salmonella typhimurium (strain LT2 / SGSC1412 / ATCC 700720) GN=yhbW PE=4 SV=1		0.0077079		0.0077079
Q8ZLI5	Q8ZLI5_SALTY	4-alpha-glucanotransferase OS=Salmonella typhimurium (strain LT2 / SGSC1412 / ATCC 700720) GN=malQ PE=3 SV=1		0.00570843		0.00570843
Q7CQ25	NUDK_SALTY	GDP-mannose pyrophosphatase NudK OS=Salmonella typhimurium (strain LT2 / SGSC1412 / ATCC 700720) GN=nudK PE=3 SV=1		0.00414249		0.00414249
Q8ZPQ0	Q8ZPQ0_SALTY	Putative LysM domain protein OS=Salmonella typhimurium (strain LT2 / SGSC1412 / ATCC 700720) GN=ynhG PE=4 SV=1		0.0137498		0.0137498
P26464	DPO3B_SALTY	DNA polymerase III subunit beta OS=Salmonella typhimurium (strain LT2 / SGSC1412 / ATCC 700720) GN=dnaN PE=3 SV=3		0.0138233		0.0138233
Q56121	RF3_SALTY	Peptide chain release factor 3 OS=Salmonella typhimurium (strain LT2 / SGSC1412 / ATCC 700720) GN=prfC PE=3 SV=3		0.0163235		0.0163235
Q9L6Q3	HEM4_SALTY	Uroporphyrinogen-III synthase OS=Salmonella typhimurium (strain LT2 / SGSC1412 / ATCC 700720) GN=hemD PE=3 SV=1		0.0270062	0.0158773	0.0214417
Q8ZQ23	YCEA_SALTY	UPF0176 protein YceA OS=Salmonella typhimurium (strain LT2 / SGSC1412 / ATCC 700720) GN=yceA PE=3 SV=1		0.00466833		0.00466833
Q7CPN4	Q7CPN4_SALTY	Stringent starvation protein B OS=Salmonella typhimurium (strain LT2 / SGSC1412 / ATCC 700720) GN=sspB PE=4 SV=1		0.0174651		0.0174651
Q8ZR68	SYC_SALTY	Cysteine--tRNA ligase OS=Salmonella typhimurium (strain LT2 / SGSC1412 / ATCC 700720) GN=cysS PE=3 SV=1		0.0201165		0.0201165
P0A2L9	SIRB1_SALTY	Protein sirB1 OS=Salmonella typhimurium (strain LT2 / SGSC1412 / ATCC 700720) GN=sirB1 PE=3 SV=1		0.0108499		0.0108499
P40814	T3MO_SALTY	Type III restriction-modification system StyLTI enzyme mod OS=Salmonella typhimurium (strain LT2 / SGSC1412 / ATCC 700720) GN=mod PE=3 SV=2		0.00935455		0.00935455
Q8ZQD0	Q8ZQD0_SALTY	Pyruvate formate-lyase-activating enzyme OS=Salmonella typhimurium (strain LT2 / SGSC1412 / ATCC 700720) GN=pflA PE=3 SV=1		0.0125908	0.00888093	0.0107359
Q8ZPI3	Q8ZPI3_SALTY	Putative succinate-semialdehyde dehydrogenase OS=Salmonella typhimurium (strain LT2 / SGSC1412 / ATCC 700720) GN=yneI PE=1 SV=1		0.040293	0.00923784	0.0247654
Q8ZRA4	Q8ZRA4_SALTY	Putative transposase OS=Salmonella typhimurium (strain LT2 / SGSC1412 / ATCC 700720) GN=STM0479 PE=4 SV=1		0.00855563		0.00855563
Q7CPF1	IBPA_SALTY	Small heat shock protein IbpA OS=Salmonella typhimurium (strain LT2 / SGSC1412 / ATCC 700720) GN=ibpA PE=3 SV=1			0.0302378	0.0302378
P0A7N6	RL32_SALTY	50S ribosomal protein L32 OS=Salmonella typhimurium (strain LT2 / SGSC1412 / ATCC 700720) GN=rpmF PE=3 SV=2			0.0306605	0.0306605
Q8ZMA7	Q8ZMA7_SALTY	Putative POT family peptide transport protein OS=Salmonella typhimurium (strain LT2 / SGSC1412 / ATCC 700720) GN=ygdR PE=4 SV=1			0.0172157	0.0172157
Q8ZND2	Q8ZND2_SALTY	Putative phosphotransferase system OS=Salmonella typhimurium (strain LT2 / SGSC1412 / ATCC 700720) GN=STM2344 PE=4 SV=1			0.01164	0.01164
H9L444	H9L444_SALTY	Gifsy-1 prophage protein OS=Salmonella typhimurium (strain LT2 / SGSC1412 / ATCC 700720) GN=STM1012 PE=4 SV=1			0.0156854	0.0156854
P06110	CHEW_SALTY	Chemotaxis protein CheW OS=Salmonella typhimurium (strain LT2 / SGSC1412 / ATCC 700720) GN=cheW PE=1 SV=1			0.00935565	0.00935565
Q8ZNW8	Q8ZNW8_SALTY	Putative inner membrane protein OS=Salmonella typhimurium (strain LT2 / SGSC1412 / ATCC 700720) GN=yebE PE=4 SV=1			0.0147607	0.0147607
Q8ZQT4	Q8ZQT4_SALTY	Putative periplasmic protein OS=Salmonella typhimurium (strain LT2 / SGSC1412 / ATCC 700720) GN=ybgF PE=4 SV=1			0.0223435	0.0223435
P57048	TATB_SALTY	Sec-independent protein translocase protein TatB OS=Salmonella typhimurium (strain LT2 / SGSC1412 / ATCC 700720) GN=tatB PE=3 SV=2			0.0218272	0.0218272
Q7CPS6	Q7CPS6_SALTY	Uptake of enterochelin OS=Salmonella typhimurium (strain LT2 / SGSC1412 / ATCC 700720) GN=exbD PE=3 SV=1			0.0113039	0.0113039
P0CL17	TCTD_SALTY	Transcriptional regulatory protein tctD OS=Salmonella typhimurium (strain LT2 / SGSC1412 / ATCC 700720) GN=tctD PE=2 SV=1			0.0184137	0.0184137
P08421	PYRI_SALTY	Aspartate carbamoyltransferase regulatory chain OS=Salmonella typhimurium (strain LT2 / SGSC1412 / ATCC 700720) GN=pyrI PE=3 SV=3			0.0265215	0.0265215
Q8ZN41	HSCB_SALTY	Co-chaperone protein HscB OS=Salmonella typhimurium (strain LT2 / SGSC1412 / ATCC 700720) GN=hscB PE=3 SV=1			0.0109868	0.0109868
Q8ZM40	TRMB_SALTY	tRNA (guanine-N(7)-)-methyltransferase OS=Salmonella typhimurium (strain LT2 / SGSC1412 / ATCC 700720) GN=trmB PE=3 SV=1			0.0111293	0.0111293
H9L4C4	H9L4C4_SALTY	Putative cytoplasmic protein OS=Salmonella typhimurium (strain LT2 / SGSC1412 / ATCC 700720) GN=orf245 PE=4 SV=1			0.0178896	0.0178896
O54326	FPG_SALTY	Formamidopyrimidine-DNA glycosylase OS=Salmonella typhimurium (strain LT2 / SGSC1412 / ATCC 700720) GN=mutM PE=3 SV=3			0.00914168	0.00914168
Q8ZJX8	Q8ZJX8_SALTY	Putative glucosamine-fructose-6-phosphate aminotransferase OS=Salmonella typhimurium (strain LT2 / SGSC1412 / ATCC 700720) GN=STM4539 PE=4 SV=1			0.00991872	0.00991872
Q8ZNA1	Q8ZNA1_SALTY	Putative oxidoreductase OS=Salmonella typhimurium (strain LT2 / SGSC1412 / ATCC 700720) GN=STM2406 PE=1 SV=1			0.0037912	0.0037912
Q9L645	NRDG_SALTY	Anaerobic ribonucleoside-triphosphate reductase-activating protein OS=Salmonella typhimurium (strain LT2 / SGSC1412 / ATCC 700720) GN=nrdG PE=3 SV=2			0.0281657	0.0281657
Q8ZL01	Q8ZL01_SALTY	Putative cytoplasmic protein OS=Salmonella typhimurium (strain LT2 / SGSC1412 / ATCC 700720) GN=yidR PE=4 SV=1			0.00740092	0.00740092
P65417	MPGP_SALTY	Putative mannosyl-3-phosphoglycerate phosphatase OS=Salmonella typhimurium (strain LT2 / SGSC1412 / ATCC 700720) GN=yedP PE=3 SV=1			0.00405758	0.00405758
Q8ZR08	Q8ZR08_SALTY	Transcriptional regulatory protein OS=Salmonella typhimurium (strain LT2 / SGSC1412 / ATCC 700720) GN=dpiA PE=4 SV=1			0.0147546	0.0147546
Q8ZQ48	Q8ZQ48_SALTY	4-hydroxyphenylacetate catabolism protein OS=Salmonella typhimurium (strain LT2 / SGSC1412 / ATCC 700720) GN=hpaE PE=3 SV=1			0.0068045	0.0068045
P06191	ALR2_SALTY	Alanine racemase, catabolic OS=Salmonella typhimurium (strain LT2 / SGSC1412 / ATCC 700720) GN=dadX PE=1 SV=1			0.0125192	0.0125192
P37174	YBAK_SALTY	Cys-tRNA(Pro)/Cys-tRNA(Cys) deacylase YbaK OS=Salmonella typhimurium (strain LT2 / SGSC1412 / ATCC 700720) GN=ybaK PE=3 SV=1			0.00978575	0.00978575
Q8ZLD1	Q8ZLD1_SALTY	Putative sugar kinases OS=Salmonella typhimurium (strain LT2 / SGSC1412 / ATCC 700720) GN=STM3600 PE=4 SV=1			0.00650954	0.00650954
Q8ZKL8	ARGC_SALTY	N-acetyl-gamma-glutamyl-phosphate reductase OS=Salmonella typhimurium (strain LT2 / SGSC1412 / ATCC 700720) GN=argC PE=1 SV=1			0.00262521	0.00262521
Q7CQG3	Q7CQG3_SALTY	Putative peptidase OS=Salmonella typhimurium (strain LT2 / SGSC1412 / ATCC 700720) GN=sohB PE=4 SV=1			0.0098217	0.0098217
Q8ZK26	Q8ZK26_SALTY	Putative permease OS=Salmonella typhimurium (strain LT2 / SGSC1412 / ATCC 700720) GN=yjgQ PE=4 SV=1			0.00882289	0.00882289
Q8ZLF7	Q8ZLF7_SALTY	Gamma-glutamyltranspeptidase OS=Salmonella typhimurium (strain LT2 / SGSC1412 / ATCC 700720) GN=ggt PE=4 SV=1			0.110825	0.110825
Q7CPR8	Q7CPR8_SALTY	Putative SH3 domain protein OS=Salmonella typhimurium (strain LT2 / SGSC1412 / ATCC 700720) GN=ygiM PE=4 SV=1			0.00919669	0.00919669
P67408	URK_SALTY	Uridine kinase OS=Salmonella typhimurium (strain LT2 / SGSC1412 / ATCC 700720) GN=udk PE=3 SV=1			0.00274692	0.00274692
Q7CPQ1	NLPI_SALTY	Lipoprotein NlpI OS=Salmonella typhimurium (strain LT2 / SGSC1412 / ATCC 700720) GN=nlpI PE=3 SV=1			0.0145194	0.0145194
Q8ZK65	Q8ZK65_SALTY	Putative transcriptional regulator OS=Salmonella typhimurium (strain LT2 / SGSC1412 / ATCC 700720) GN=STM4417 PE=4 SV=1			0.00878911	0.00878911
P0DM80	PHOQ_SALTY	Virulence sensor histidine kinase PhoQ OS=Salmonella typhimurium (strain LT2 / SGSC1412 / ATCC 700720) GN=phoQ PE=1 SV=1			0.0382741	0.0382741
P0A1W2	LEP_SALTY	Signal peptidase I OS=Salmonella typhimurium (strain LT2 / SGSC1412 / ATCC 700720) GN=lepB PE=3 SV=1			0.0179702	0.0179702
Q7CPD8	YIFE_SALTY	UPF0438 protein YifE OS=Salmonella typhimurium (strain LT2 / SGSC1412 / ATCC 700720) GN=yifE PE=3 SV=1			0.0128722	0.0128722
P0A1I7	FLGC_SALTY	Flagellar basal-body rod protein FlgC OS=Salmonella typhimurium (strain LT2 / SGSC1412 / ATCC 700720) GN=flgC PE=1 SV=1			0.00861239	0.00861239
Q8ZPZ3	Q8ZPZ3_SALTY	Putative MutT-like protein OS=Salmonella typhimurium (strain LT2 / SGSC1412 / ATCC 700720) GN=ymfB PE=3 SV=1			0.00533402	0.00533402
Q8ZK08	YEEN_SALTY	Probable transcriptional regulatory protein YeeN OS=Salmonella typhimurium (strain LT2 / SGSC1412 / ATCC 700720) GN=yeeN PE=3 SV=2			0.0712064	0.0712064
Q8ZLR5	Q8ZLR5_SALTY	Sensory histidine kinase in two-component regulatory system with ArcA OS=Salmonella typhimurium (strain LT2 / SGSC1412 / ATCC 700720) GN=arcB PE=4 SV=1			0.0112874	0.0112874
Q7CPI7	BCSG_SALTY	Cellulose biosynthesis protein BcsG OS=Salmonella typhimurium (strain LT2 / SGSC1412 / ATCC 700720) GN=bcsG PE=4 SV=1			0.0045899	0.0045899
Q8ZMR4	Q8ZMR4_SALTY	Fels-2 prophage protein OS=Salmonella typhimurium (strain LT2 / SGSC1412 / ATCC 700720) GN=STM2740 PE=4 SV=1			0.0277547	0.0277547
Q7CQK3	Q7CQK3_SALTY	NAD(P) transhydrogenase subunit beta OS=Salmonella typhimurium (strain LT2 / SGSC1412 / ATCC 700720) GN=pntB PE=3 SV=1			0.0190019	0.0190019
Q8ZQE3	Q8ZQE3_SALTY	ATP-binding subunit of serine protease OS=Salmonella typhimurium (strain LT2 / SGSC1412 / ATCC 700720) GN=clpA PE=3 SV=1			0.00506071	0.00506071
H9L495	H9L495_SALTY	Secretion system apparatus protein OS=Salmonella typhimurium (strain LT2 / SGSC1412 / ATCC 700720) GN=ssaC PE=3 SV=1			0.00832783	0.00832783
Q8ZMZ5	Q8ZMZ5_SALTY	Gifsy-1 prophage protein OS=Salmonella typhimurium (strain LT2 / SGSC1412 / ATCC 700720) GN=STM2606 PE=4 SV=1			0.0170762	0.0170762
Q8ZLQ7	NANE2_SALTY	Putative N-acetylmannosamine-6-phosphate 2-epimerase 2 OS=Salmonella typhimurium (strain LT2 / SGSC1412 / ATCC 700720) GN=nanE2 PE=1 SV=1						0.0384976	0.0256775	0.0373729	0.0248717	0.0316049
P41784	PRGI_SALTY	Protein PrgI OS=Salmonella typhimurium (strain LT2 / SGSC1412 / ATCC 700720) GN=prgI PE=1 SV=1						0.0677281	0.0909673		0.0538877	0.070861
P0A2F4	SODF_SALTY	Superoxide dismutase [Fe] OS=Salmonella typhimurium (strain LT2 / SGSC1412 / ATCC 700720) GN=sodB PE=3 SV=2						0.176552	0.148857	0.190086	0.180734	0.174057
P0A1J1	FLGE_SALTY	Flagellar hook protein FlgE OS=Salmonella typhimurium (strain LT2 / SGSC1412 / ATCC 700720) GN=flgE PE=1 SV=2						0.0211907		0.0257369	0.057913	0.0349469
P39432	NCPP_SALTY	Non-canonical purine NTP phosphatase OS=Salmonella typhimurium (strain LT2 / SGSC1412 / ATCC 700720) GN=yjjX PE=1 SV=2						0.0486853				0.0486853
Q8ZL58	TAGAD_SALTY	L-talarate/galactarate dehydratase OS=Salmonella typhimurium (strain LT2 / SGSC1412 / ATCC 700720) GN=STM3697 PE=1 SV=1						0.0611991		0.0217959		0.0414975
Q8ZRC1	Q8ZRC1_SALTY	Putative lipoprotein OS=Salmonella typhimurium (strain LT2 / SGSC1412 / ATCC 700720) GN=yajG PE=4 SV=1						0.0391973		0.0303834		0.0347904
P14845	CARA_SALTY	Carbamoyl-phosphate synthase small chain OS=Salmonella typhimurium (strain LT2 / SGSC1412 / ATCC 700720) GN=carA PE=3 SV=2						0.106055	0.0792245	0.134484	0.117054	0.109204
P67458	EX7S_SALTY	Exodeoxyribonuclease 7 small subunit OS=Salmonella typhimurium (strain LT2 / SGSC1412 / ATCC 700720) GN=xseB PE=3 SV=2						0.0380169		0.0448668	0.0335553	0.038813
Q7CPS2	Q7CPS2_SALTY	Putative resistance protein OS=Salmonella typhimurium (strain LT2 / SGSC1412 / ATCC 700720) GN=yqiE PE=4 SV=1						0.00966252				0.00966252
Q8ZRZ0	SYI_SALTY	Isoleucine--tRNA ligase OS=Salmonella typhimurium (strain LT2 / SGSC1412 / ATCC 700720) GN=ileS PE=3 SV=1						0.0598526	0.0898671	0.0846595		0.0781264
P08007	OPPF_SALTY	Oligopeptide transport ATP-binding protein OppF OS=Salmonella typhimurium (strain LT2 / SGSC1412 / ATCC 700720) GN=oppF PE=3 SV=2						0.0562585		0.0909177	0.0678269	0.0716677
P65359	MINC_SALTY	Septum site-determining protein MinC OS=Salmonella typhimurium (strain LT2 / SGSC1412 / ATCC 700720) GN=minC PE=1 SV=1						0.071032	0			0.035516
Q8ZNA6	FADI_SALTY	3-ketoacyl-CoA thiolase OS=Salmonella typhimurium (strain LT2 / SGSC1412 / ATCC 700720) GN=fadI PE=3 SV=1						0.0253061		0.393983		0.209644
Q8ZLV8	Q8ZLV8_SALTY	2-hydroxy-3-oxopropionate reductase OS=Salmonella typhimurium (strain LT2 / SGSC1412 / ATCC 700720) GN=garR PE=1 SV=1						0.013733	0.037745			0.025739
Q8ZKS8	Q8ZKS8_SALTY	Formate dehydrogenase OS=Salmonella typhimurium (strain LT2 / SGSC1412 / ATCC 700720) GN=fdoG PE=3 SV=3						0.0981167	0.0521667	0.0627666	0.0357396	0.0621974
Q8ZNH4	ECOT_SALTY	Ecotin OS=Salmonella typhimurium (strain LT2 / SGSC1412 / ATCC 700720) GN=eco PE=3 SV=1						0.0321572		0.0595246	0.0356728	0.0424515
P10503	PUTA_SALTY	Bifunctional protein PutA OS=Salmonella typhimurium (strain LT2 / SGSC1412 / ATCC 700720) GN=putA PE=2 SV=4						0.0744842	0.0717114	0.10685	0.10896	0.0905014
Q8ZPN1	ANMK_SALTY	Anhydro-N-acetylmuramic acid kinase OS=Salmonella typhimurium (strain LT2 / SGSC1412 / ATCC 700720) GN=anmK PE=3 SV=1						0.0128204			0.0139514	0.0133859
P14846	CARB_SALTY	Carbamoyl-phosphate synthase large chain OS=Salmonella typhimurium (strain LT2 / SGSC1412 / ATCC 700720) GN=carB PE=3 SV=4						0.0953585	0.0937543	0.0355737	0.0760611	0.0751869
Q8ZNC8	Q8ZNC8_SALTY	Putative sugar nucleotide epimerase OS=Salmonella typhimurium (strain LT2 / SGSC1412 / ATCC 700720) GN=yfcH PE=4 SV=1						0.0282449		0.0377221	0.0252664	0.0304112
Q7CR80	Q7CR80_SALTY	Cell division protein FtsA OS=Salmonella typhimurium (strain LT2 / SGSC1412 / ATCC 700720) GN=ftsA PE=3 SV=1						0.0320051			0.0326466	0.0323258
Q8ZRS2	CUEO_SALTY	Blue copper oxidase CueO OS=Salmonella typhimurium (strain LT2 / SGSC1412 / ATCC 700720) GN=cueO PE=3 SV=1						0.0334775		0.0265005	0.0325894	0.0308558
P58671	ISPG_SALTY	4-hydroxy-3-methylbut-2-en-1-yl diphosphate synthase (flavodoxin) OS=Salmonella typhimurium (strain LT2 / SGSC1412 / ATCC 700720) GN=ispG PE=3 SV=1						0.066509	0.0396482	0.0481478	0.047188	0.0503732
Q8ZM23	UXAC_SALTY	Uronate isomerase OS=Salmonella typhimurium (strain LT2 / SGSC1412 / ATCC 700720) GN=uxaC PE=1 SV=1						0.0525752	0.0468365			0.0497058
P22713	GAL1_SALTY	Galactokinase OS=Salmonella typhimurium (strain LT2 / SGSC1412 / ATCC 700720) GN=galK PE=3 SV=2						0.0274052			0.0196564	0.0235308
Q8ZKR5	Q8ZKR5_SALTY	Periplasmic repressor of cpx regulon by interaction with CpxA OS=Salmonella typhimurium (strain LT2 / SGSC1412 / ATCC 700720) GN=cpxP PE=4 SV=1						0.0285856	0.02285			0.0257178
Q8ZLZ6	Q8ZLZ6_SALTY	3',5'-cyclic adenosine monophosphate phosphodiesterase CpdA OS=Salmonella typhimurium (strain LT2 / SGSC1412 / ATCC 700720) GN=icc PE=3 SV=1						0.0120781				0.0120781
P40720	FUMA_SALTY	Fumarate hydratase class I, aerobic OS=Salmonella typhimurium (strain LT2 / SGSC1412 / ATCC 700720) GN=fumA PE=3 SV=3						0.00997055	0.036708			0.0233393
Q8ZLN0	TSAC_SALTY	Threonylcarbamoyl-AMP synthase OS=Salmonella typhimurium (strain LT2 / SGSC1412 / ATCC 700720) GN=tsaC PE=3 SV=1						0.0185458				0.0185458
Q8ZRJ7	FADE_SALTY	Acyl-coenzyme A dehydrogenase OS=Salmonella typhimurium (strain LT2 / SGSC1412 / ATCC 700720) GN=fadE PE=2 SV=1						0.031267	0.031585			0.031426
Q8ZKM3	Q8ZKM3_SALTY	Putative pyruvate formate lyase activating enzyme 2 OS=Salmonella typhimurium (strain LT2 / SGSC1412 / ATCC 700720) GN=pflC PE=4 SV=1						0.0160311				0.0160311
Q8ZL79	Q8ZL79_SALTY	Putative dicarboxylate-binding periplasmic protein OS=Salmonella typhimurium (strain LT2 / SGSC1412 / ATCC 700720) GN=yiaO PE=4 SV=1						0.151175	0.0296823	0.273228		0.151362
P67735	NANR_SALTY	Transcriptional regulator NanR OS=Salmonella typhimurium (strain LT2 / SGSC1412 / ATCC 700720) GN=nanR PE=3 SV=1						0.0131592			0.0220593	0.0176093
Q8ZQG4	Q8ZQG4_SALTY	Putative Fels-1 prophage minor tail protein OS=Salmonella typhimurium (strain LT2 / SGSC1412 / ATCC 700720) GN=STM0917 PE=4 SV=1						0.0107699				0.0107699
P0CL47	SIPC_SALTY	Cell invasion protein SipC OS=Salmonella typhimurium (strain LT2 / SGSC1412 / ATCC 700720) GN=sipC PE=1 SV=1						0.0203408		0.038505	0.0587076	0.0391845
Q8ZPT3	Q8ZPT3_SALTY	Putative outer membrane protein OS=Salmonella typhimurium (strain LT2 / SGSC1412 / ATCC 700720) GN=STM1328 PE=1 SV=1						0.0502775	0.0332401	0.043993		0.0425035
Q8ZJW6	RSMC_SALTY	Ribosomal RNA small subunit methyltransferase C OS=Salmonella typhimurium (strain LT2 / SGSC1412 / ATCC 700720) GN=rsmC PE=3 SV=1						0.0266568		0.03039		0.0285234
Q8ZLZ1	Q8ZLZ1_SALTY	Putative arylsulfate sulfotransferase OS=Salmonella typhimurium (strain LT2 / SGSC1412 / ATCC 700720) GN=STM3192 PE=4 SV=1						0.0365525				0.0365525
Q56019	SIPB_SALTY	Cell invasion protein SipB OS=Salmonella typhimurium (strain LT2 / SGSC1412 / ATCC 700720) GN=sipB PE=1 SV=1						0.0631705	0.0776729	0.0678468		0.0695634
Q8ZKG8	Q8ZKG8_SALTY	Putative methyl-accepting chemotaxis protein OS=Salmonella typhimurium (strain LT2 / SGSC1412 / ATCC 700720) GN=STM4258 PE=3 SV=1						0.00664843				0.00664843
Q8ZPJ3	Q8ZPJ3_SALTY	Spermidine N1-acetyltransferase OS=Salmonella typhimurium (strain LT2 / SGSC1412 / ATCC 700720) GN=speG PE=4 SV=1						0.012437				0.012437
P37439	PTGCB_SALTY	PTS system glucose-specific EIICB component OS=Salmonella typhimurium (strain LT2 / SGSC1412 / ATCC 700720) GN=ptsG PE=1 SV=2						0.0308429				0.0308429
P0A1J5	FLGK_SALTY	Flagellar hook-associated protein 1 OS=Salmonella typhimurium (strain LT2 / SGSC1412 / ATCC 700720) GN=flgK PE=1 SV=2						0.131071		0.0909369	0.058646	0.0935514
Q8ZKH5	Q8ZKH5_SALTY	Putative outer membrane or exported protein OS=Salmonella typhimurium (strain LT2 / SGSC1412 / ATCC 700720) GN=STM4242 PE=4 SV=1						0.0246832				0.0246832
Q8ZQQ9	HUTH_SALTY	Histidine ammonia-lyase OS=Salmonella typhimurium (strain LT2 / SGSC1412 / ATCC 700720) GN=hutH PE=3 SV=1						0.0346784	0.0557295	0.0342082		0.0415387
Q8ZRK8	Q8ZRK8_SALTY	Putative cytoplasmic protein OS=Salmonella typhimurium (strain LT2 / SGSC1412 / ATCC 700720) GN=STM0295 PE=4 SV=1						0.027825				0.027825
P0A1W4	LEPA_SALTY	Elongation factor 4 OS=Salmonella typhimurium (strain LT2 / SGSC1412 / ATCC 700720) GN=lepA PE=3 SV=1						0.0232556				0.0232556
Q7CQV5	IAAA_SALTY	Isoaspartyl peptidase OS=Salmonella typhimurium (strain LT2 / SGSC1412 / ATCC 700720) GN=iaaA PE=1 SV=1						0.00713746				0.00713746
Q8ZL56	GPMI_SALTY	2,3-bisphosphoglycerate-independent phosphoglycerate mutase OS=Salmonella typhimurium (strain LT2 / SGSC1412 / ATCC 700720) GN=gpmI PE=3 SV=1						0.0115768				0.0115768
O52324	ARNC_SALTY	Undecaprenyl-phosphate 4-deoxy-4-formamido-L-arabinose transferase OS=Salmonella typhimurium (strain LT2 / SGSC1412 / ATCC 700720) GN=arnC PE=2 SV=1						0.0102101				0.0102101
Q8ZKG7	Q8ZKG7_SALTY	Putative ABC exporter outer membrane component-like protein OS=Salmonella typhimurium (strain LT2 / SGSC1412 / ATCC 700720) GN=STM4259 PE=4 SV=1						0.255567	0.0240946		0.0278692	0.10251
Q8ZNI3	Q8ZNI3_SALTY	Putative tail fiber protein of phage OS=Salmonella typhimurium (strain LT2 / SGSC1412 / ATCC 700720) GN=STM2243 PE=4 SV=1						0.0306969	0.0153551			0.023026
Q8ZLF5	Q8ZLF5_SALTY	Cytosolic glycerophosphodiester phosphodiesterase OS=Salmonella typhimurium (strain LT2 / SGSC1412 / ATCC 700720) GN=ugpQ PE=4 SV=1						0.012137				0.012137
P26978	PUR9_SALTY	Bifunctional purine biosynthesis protein PurH OS=Salmonella typhimurium (strain LT2 / SGSC1412 / ATCC 700720) GN=purH PE=3 SV=2						0.0489811		0.0324934	0.0806055	0.0540267
P17750	KATG_SALTY	Catalase-peroxidase OS=Salmonella typhimurium (strain LT2 / SGSC1412 / ATCC 700720) GN=katG PE=3 SV=3						0.015447				0.015447
P63359	MSBA_SALTY	Lipid A export ATP-binding/permease protein MsbA OS=Salmonella typhimurium (strain LT2 / SGSC1412 / ATCC 700720) GN=msbA PE=1 SV=1						0.0205579		0.0163988		0.0184784
P04042	CHEB_SALTY	Chemotaxis response regulator protein-glutamate methylesterase OS=Salmonella typhimurium (strain LT2 / SGSC1412 / ATCC 700720) GN=cheB PE=1 SV=1						0.0126378			0.0334032	0.0230205
P15930	FLGI_SALTY	Flagellar P-ring protein OS=Salmonella typhimurium (strain LT2 / SGSC1412 / ATCC 700720) GN=flgI PE=3 SV=1						0.00963818				0.00963818
Q9S4Y7	ALLS_SALTY	HTH-type transcriptional activator AllS OS=Salmonella typhimurium (strain LT2 / SGSC1412 / ATCC 700720) GN=allS PE=3 SV=1						0.0846415				0.0846415
P26973	PARC_SALTY	DNA topoisomerase 4 subunit A OS=Salmonella typhimurium (strain LT2 / SGSC1412 / ATCC 700720) GN=parC PE=1 SV=2						0.0248535	0.0327037			0.0287786
Q8ZKS2	Q8ZKS2_SALTY	Putative iron-containing alcohol dehydrogenase OS=Salmonella typhimurium (strain LT2 / SGSC1412 / ATCC 700720) GN=STM4044 PE=4 SV=1						0.00755729				0.00755729
P41783	PRGH_SALTY	Protein PrgH OS=Salmonella typhimurium (strain LT2 / SGSC1412 / ATCC 700720) GN=prgH PE=1 SV=1						0.00940697				0.00940697
Q8ZPP5	Q8ZPP5_SALTY	Histidine kinase OS=Salmonella typhimurium (strain LT2 / SGSC1412 / ATCC 700720) GN=ssrA PE=4 SV=1						0.0475574				0.0475574
P0A1U4	YJAG_SALTY	Uncharacterized protein YjaG OS=Salmonella typhimurium (strain LT2 / SGSC1412 / ATCC 700720) GN=yjaG PE=4 SV=1						0.0451114		0.0304031		0.0377572
Q8ZKK7	Q8ZKK7_SALTY	Putative cytoplasmic protein OS=Salmonella typhimurium (strain LT2 / SGSC1412 / ATCC 700720) GN=STM4198 PE=4 SV=1						0.00289621				0.00289621
Q8ZRM9	METN1_SALTY	Methionine import ATP-binding protein MetN 1 OS=Salmonella typhimurium (strain LT2 / SGSC1412 / ATCC 700720) GN=metN1 PE=3 SV=1						0.00618791				0.00618791
P0A1P2	GPDA_SALTY	Glycerol-3-phosphate dehydrogenase [NAD(P)+] OS=Salmonella typhimurium (strain LT2 / SGSC1412 / ATCC 700720) GN=gpsA PE=3 SV=1						0.026164			0.0300413	0.0281027
Q8ZKJ7	Q8ZKJ7_SALTY	Putative cytoplasmic protein OS=Salmonella typhimurium (strain LT2 / SGSC1412 / ATCC 700720) GN=STM4208 PE=4 SV=1						0.0143658	0.0226606	0.0223265		0.0197843
Q8ZLI6	Q8ZLI6_SALTY	High-affinity gluconate permease in GNT I system OS=Salmonella typhimurium (strain LT2 / SGSC1412 / ATCC 700720) GN=gntT PE=4 SV=1						0.0850388				0.0850388
Q8ZQS8	Q8ZQS8_SALTY	Transcriptional regulator, lysR family OS=Salmonella typhimurium (strain LT2 / SGSC1412 / ATCC 700720) GN=STM0764 PE=4 SV=1						0.00757555				0.00757555
Q8ZPD5	Q8ZPD5_SALTY	Putative outer membrane receptor OS=Salmonella typhimurium (strain LT2 / SGSC1412 / ATCC 700720) GN=yncD PE=3 SV=1						0.00983289				0.00983289
Q8ZQR9	Q8ZQR9_SALTY	Putative ABC superfamily (Atp_bind), molybdenum transporter OS=Salmonella typhimurium (strain LT2 / SGSC1412 / ATCC 700720) GN=modF PE=4 SV=1						0.00665033				0.00665033
Q7CR73	Q7CR73_SALTY	Putative LysR family transcriptional regulator OS=Salmonella typhimurium (strain LT2 / SGSC1412 / ATCC 700720) GN=STM0164 PE=4 SV=1						0.00575211				0.00575211
P0A245	UBIX_SALTY	Flavin prenyltransferase UbiX OS=Salmonella typhimurium (strain LT2 / SGSC1412 / ATCC 700720) GN=ubiX PE=3 SV=1						0.00662599				0.00662599
Q8ZLH6	Q8ZLH6_SALTY	Transcriptional repressor of the glp operon OS=Salmonella typhimurium (strain LT2 / SGSC1412 / ATCC 700720) GN=glpR PE=4 SV=1						0.0203043	0.0279908			0.0241475
Q8ZNA7	FADJ_SALTY	Fatty acid oxidation complex subunit alpha OS=Salmonella typhimurium (strain LT2 / SGSC1412 / ATCC 700720) GN=fadJ PE=3 SV=1						0.0118853	0.0208974			0.0163913
Q8ZLB0	Q8ZLB0_SALTY	Dipeptide transport protein 2 OS=Salmonella typhimurium (strain LT2 / SGSC1412 / ATCC 700720) GN=dppC PE=3 SV=1						0.00832394				0.00832394
Q8ZPL9	ADD_SALTY	Adenosine deaminase OS=Salmonella typhimurium (strain LT2 / SGSC1412 / ATCC 700720) GN=add PE=3 SV=1						0.0260666				0.0260666
Q8ZK70	Q8ZK70_SALTY	Putative periplasmic protein OS=Salmonella typhimurium (strain LT2 / SGSC1412 / ATCC 700720) GN=ytfN PE=4 SV=1						0.0248779	0.0114993			0.0181886
Q8ZKF3	Q8ZKF3_SALTY	Putative formate-dependent nitrite reductase OS=Salmonella typhimurium (strain LT2 / SGSC1412 / ATCC 700720) GN=nrfC PE=4 SV=1						0.014238				0.014238
Q7CQP1	Q7CQP1_SALTY	Transcriptional repressor of cel operon OS=Salmonella typhimurium (strain LT2 / SGSC1412 / ATCC 700720) GN=celD PE=4 SV=1						0.088221				0.088221
P64046	EFPL_SALTY	Elongation factor P-like protein OS=Salmonella typhimurium (strain LT2 / SGSC1412 / ATCC 700720) GN=yeiP PE=3 SV=1							0.0175062			0.0175062
P67286	YBJQ_SALTY	UPF0145 protein YbjQ OS=Salmonella typhimurium (strain LT2 / SGSC1412 / ATCC 700720) GN=ybjQ PE=3 SV=1							0.0415331			0.0415331
Q8ZP98	Q8ZP98_SALTY	Putative SAM-dependent methyltransferase OS=Salmonella typhimurium (strain LT2 / SGSC1412 / ATCC 700720) GN=STM1638 PE=4 SV=1							0.0167486			0.0167486
Q8ZR17	Q8ZR17_SALTY	Putative dehydrogenase OS=Salmonella typhimurium (strain LT2 / SGSC1412 / ATCC 700720) GN=ybdR PE=3 SV=1							0.0211994		0.021912	0.0215557
Q9L9I6	RSD_SALTY	Regulator of sigma D OS=Salmonella typhimurium (strain LT2 / SGSC1412 / ATCC 700720) GN=rsd PE=3 SV=1							0.07246			0.07246
P60659	SPEA_SALTY	Biosynthetic arginine decarboxylase OS=Salmonella typhimurium (strain LT2 / SGSC1412 / ATCC 700720) GN=speA PE=3 SV=1							0.0366763			0.0366763
Q8ZLV2	Q8ZLV2_SALTY	Putative phosphotransferase system mannitol/fructose-specific IIA domain protein OS=Salmonella typhimurium (strain LT2 / SGSC1412 / ATCC 700720) GN=STM3256 PE=4 SV=1							0.0782098			0.0782098
Q8ZQL8	Q8ZQL8_SALTY	Putative electron transfer flavoprotein alpha subunit OS=Salmonella typhimurium (strain LT2 / SGSC1412 / ATCC 700720) GN=STM0856 PE=4 SV=1							0.0405593			0.0405593
Q8ZMD8	Q8ZMD8_SALTY	Putative d-glucarate dehydratase OS=Salmonella typhimurium (strain LT2 / SGSC1412 / ATCC 700720) GN=ygcY PE=4 SV=1							0.0206898			0.0206898
Q8ZPN3	Q8ZPN3_SALTY	Putative multidrug resistance efflux pump OS=Salmonella typhimurium (strain LT2 / SGSC1412 / ATCC 700720) GN=ydhJ PE=3 SV=1							0.0411725			0.0411725
P0A2D7	TYRR_SALTY	Transcriptional regulatory protein TyrR OS=Salmonella typhimurium (strain LT2 / SGSC1412 / ATCC 700720) GN=tyrR PE=3 SV=1							0.0249739			0.0249739
Q8ZRD8	TGT_SALTY	Queuine tRNA-ribosyltransferase OS=Salmonella typhimurium (strain LT2 / SGSC1412 / ATCC 700720) GN=tgt PE=3 SV=1							0.362462			0.362462
Q93IM5	GLK_SALTY	Glucokinase OS=Salmonella typhimurium (strain LT2 / SGSC1412 / ATCC 700720) GN=glk PE=3 SV=1							0.0640316			0.0640316
Q9L6M0	UBID_SALTY	3-octaprenyl-4-hydroxybenzoate carboxy-lyase OS=Salmonella typhimurium (strain LT2 / SGSC1412 / ATCC 700720) GN=ubiD PE=3 SV=1							0.00768435		0.0395841	0.0236342
Q8ZQ05	Q8ZQ05_SALTY	Respiratory NADH dehydrogenase 2 OS=Salmonella typhimurium (strain LT2 / SGSC1412 / ATCC 700720) GN=ndh PE=4 SV=1							0.0203878			0.0203878
P37459	SINR_SALTY	Probable HTH-type transcriptional regulator SinR OS=Salmonella typhimurium (strain LT2 / SGSC1412 / ATCC 700720) GN=sinR PE=4 SV=1							0.0200498			0.0200498
Q8ZM96	Q8ZM96_SALTY	Putative LysR family transcriptional regulator OS=Salmonella typhimurium (strain LT2 / SGSC1412 / ATCC 700720) GN=STM3020 PE=4 SV=1							0.0250825			0.0250825
Q8ZRV2	THIQ_SALTY	Thiamine import ATP-binding protein ThiQ OS=Salmonella typhimurium (strain LT2 / SGSC1412 / ATCC 700720) GN=thiQ PE=1 SV=1							0.0109855			0.0109855
Q8ZN30	Q8ZN30_SALTY	Putative sensory kinase in regulatory system OS=Salmonella typhimurium (strain LT2 / SGSC1412 / ATCC 700720) GN=yfhK PE=4 SV=1							0.00595246			0.00595246
P0A2I5	PARE_SALTY	DNA topoisomerase 4 subunit B OS=Salmonella typhimurium (strain LT2 / SGSC1412 / ATCC 700720) GN=parE PE=1 SV=1							0.0127306			0.0127306
Q8ZQG3	Q8ZQG3_SALTY	Putative Fels-1 prophage minor tail protein OS=Salmonella typhimurium (strain LT2 / SGSC1412 / ATCC 700720) GN=STM0918 PE=4 SV=1							0.0515626			0.0515626
Q8ZQN4	RLMF_SALTY	Ribosomal RNA large subunit methyltransferase F OS=Salmonella typhimurium (strain LT2 / SGSC1412 / ATCC 700720) GN=rlmF PE=3 SV=1							0.0675762			0.0675762
Q7CQ27	Q7CQ27_SALTY	Putative iron-dependent peroxidase OS=Salmonella typhimurium (strain LT2 / SGSC1412 / ATCC 700720) GN=STM2446 PE=4 SV=1							0.0218353			0.0218353
P40813	T1M_SALTY	Type I restriction enzyme StySJI M protein OS=Salmonella typhimurium (strain LT2 / SGSC1412 / ATCC 700720) GN=hsdM PE=3 SV=1							0.0146924			0.0146924
Q8ZRR2	Q8ZRR2_SALTY	Putative xylanase/chitin deacetylase OS=Salmonella typhimurium (strain LT2 / SGSC1412 / ATCC 700720) GN=yadE PE=4 SV=1							0.0243789			0.0243789
Q8ZM00	Q8ZM00_SALTY	Putative bacterial regulatory helix-turn-helix protein OS=Salmonella typhimurium (strain LT2 / SGSC1412 / ATCC 700720) GN=STM3175 PE=4 SV=1							0.0285999			0.0285999
Q9L9J1	THIG_SALTY	Thiazole synthase OS=Salmonella typhimurium (strain LT2 / SGSC1412 / ATCC 700720) GN=thiG PE=3 SV=1							0.187549			0.187549
P26311	PEPT_SALTY	Peptidase T OS=Salmonella typhimurium (strain LT2 / SGSC1412 / ATCC 700720) GN=pepT PE=1 SV=1							0.0176956			0.0176956
P77980	AROB_SALTY	3-dehydroquinate synthase OS=Salmonella typhimurium (strain LT2 / SGSC1412 / ATCC 700720) GN=aroB PE=3 SV=1							0.025177	0.0252193		0.0251982
P37722	FRSA_SALTY	Esterase FrsA OS=Salmonella typhimurium (strain LT2 / SGSC1412 / ATCC 700720) GN=frsA PE=3 SV=2							0.0291681			0.0291681
Q7CPF5	Q7CPF5_SALTY	Ribokinase OS=Salmonella typhimurium (strain LT2 / SGSC1412 / ATCC 700720) GN=rbsK PE=3 SV=1							0.0124372			0.0124372
Q8ZLY7	Q8ZLY7_SALTY	Putative membrane protein OS=Salmonella typhimurium (strain LT2 / SGSC1412 / ATCC 700720) GN=yqiK PE=4 SV=1							0.190674	0.108196	0.10147	0.133447
Q8ZQV8	Q8ZQV8_SALTY	Putative carboxylase OS=Salmonella typhimurium (strain LT2 / SGSC1412 / ATCC 700720) GN=ybgJ PE=4 SV=1							0.0198604			0.0198604
Q8ZRD1	DXS_SALTY	1-deoxy-D-xylulose-5-phosphate synthase OS=Salmonella typhimurium (strain LT2 / SGSC1412 / ATCC 700720) GN=dxs PE=3 SV=3							0.031982			0.031982
Q8ZKK3	Q8ZKK3_SALTY	Putative phage baseplate protein OS=Salmonella typhimurium (strain LT2 / SGSC1412 / ATCC 700720) GN=STM4202 PE=4 SV=1							0.0541284			0.0541284
Q8ZK09	Q8ZK09_SALTY	Putative inner membrane protein OS=Salmonella typhimurium (strain LT2 / SGSC1412 / ATCC 700720) GN=STM4498 PE=4 SV=1							0.0137722			0.0137722
Q935S7	MUKB_SALTY	Chromosome partition protein MukB OS=Salmonella typhimurium (strain LT2 / SGSC1412 / ATCC 700720) GN=mukB PE=3 SV=1							0.0816323			0.0816323
Q8ZMF5	CYSN_SALTY	Sulfate adenylyltransferase subunit 1 OS=Salmonella typhimurium (strain LT2 / SGSC1412 / ATCC 700720) GN=cysN PE=3 SV=1							0.0554002			0.0554002
Q8ZP73	Q8ZP73_SALTY	Putative AraC family bacterial regulatory helix-turn-helix protein OS=Salmonella typhimurium (strain LT2 / SGSC1412 / ATCC 700720) GN=STM1674 PE=4 SV=1							0.00883894			0.00883894
Q9ZFV5	EUTQ_SALTY	Ethanolamine utilization protein EutQ OS=Salmonella typhimurium (strain LT2 / SGSC1412 / ATCC 700720) GN=eutQ PE=1 SV=1							0.0916977			0.0916977
Q8ZQ31	Q8ZQ31_SALTY	Putative dehydrogenases and related proteins OS=Salmonella typhimurium (strain LT2 / SGSC1412 / ATCC 700720) GN=STM1133 PE=4 SV=1							0.0250825			0.0250825
Q93GM7	Q93GM7_SALTY	Conjugative transfer: aggregate stability OS=Salmonella typhimurium (strain LT2 / SGSC1412 / ATCC 700720) GN=traN PE=4 SV=1							0.089249			0.089249
H9L452	H9L452_SALTY	Membrane permease OS=Salmonella typhimurium (strain LT2 / SGSC1412 / ATCC 700720) GN=STM4260 PE=4 SV=1							0.0196301			0.0196301
P15434	SYFB_SALTY	Phenylalanine--tRNA ligase beta subunit OS=Salmonella typhimurium (strain LT2 / SGSC1412 / ATCC 700720) GN=pheT PE=3 SV=3							0.039531	0.0504483		0.0449896
Q8ZK52	Q8ZK52_SALTY	Putative thiamine pyrophosphate-requiring enzyme OS=Salmonella typhimurium (strain LT2 / SGSC1412 / ATCC 700720) GN=STM4431 PE=3 SV=2							0.0100294	0.0181652	0.0177866	0.0153271
P43019	SODM_SALTY	Superoxide dismutase [Mn] OS=Salmonella typhimurium (strain LT2 / SGSC1412 / ATCC 700720) GN=sodA PE=3 SV=3								0.0483611	0.0682577	0.0583094
Q93GL5	Q93GL5_SALTY	Putative cytoplasmic protein OS=Salmonella typhimurium (strain LT2 / SGSC1412 / ATCC 700720) GN=PSLT107 PE=4 SV=1								0.0437989		0.0437989
Q9L6L8	Q9L6L8_SALTY	Putative outer membrane protein OS=Salmonella typhimurium (strain LT2 / SGSC1412 / ATCC 700720) GN=STMD1.9 PE=4 SV=1								0.0158874		0.0158874
P0A2I7	HISM_SALTY	Histidine transport system permease protein HisM OS=Salmonella typhimurium (strain LT2 / SGSC1412 / ATCC 700720) GN=hisM PE=1 SV=1								0.103537		0.103537
Q8ZS17	YAAA_SALTY	UPF0246 protein YaaA OS=Salmonella typhimurium (strain LT2 / SGSC1412 / ATCC 700720) GN=yaaA PE=3 SV=1								0.00619304		0.00619304
P67073	UNG_SALTY	Uracil-DNA glycosylase OS=Salmonella typhimurium (strain LT2 / SGSC1412 / ATCC 700720) GN=ung PE=3 SV=2								0.00941589		0.00941589
P16326	FLGL_SALTY	Flagellar hook-associated protein 3 OS=Salmonella typhimurium (strain LT2 / SGSC1412 / ATCC 700720) GN=flgL PE=1 SV=1								0.0113637		0.0113637
Q8ZL89	Q8ZL89_SALTY	Xylose operon regulatory protein OS=Salmonella typhimurium (strain LT2 / SGSC1412 / ATCC 700720) GN=xylR PE=4 SV=1								0.206317		0.206317
P40612	SPAM_SALTY	Surface presentation of antigens protein SpaM OS=Salmonella typhimurium (strain LT2 / SGSC1412 / ATCC 700720) GN=spaM PE=3 SV=1								0.0331211		0.0331211
Q8ZNP8	Q8ZNP8_SALTY	Response regulator in two-component regulatory system with BaeS OS=Salmonella typhimurium (strain LT2 / SGSC1412 / ATCC 700720) GN=baeR PE=4 SV=1								0.0312764		0.0312764
Q8ZKX0	GLMU_SALTY	Bifunctional protein GlmU OS=Salmonella typhimurium (strain LT2 / SGSC1412 / ATCC 700720) GN=glmU PE=3 SV=1								0.0413913		0.0413913
Q8ZPR9	Q8ZPR9_SALTY	Putative electron transfer flavoprotein OS=Salmonella typhimurium (strain LT2 / SGSC1412 / ATCC 700720) GN=ydiR PE=4 SV=1								0.0334607		0.0334607
P0A1I9	FLGD_SALTY	Basal-body rod modification protein FlgD OS=Salmonella typhimurium (strain LT2 / SGSC1412 / ATCC 700720) GN=flgD PE=1 SV=1								0.00927033		0.00927033
Q7CQG6	Q7CQG6_SALTY	Lipopolysaccharide assembly protein B OS=Salmonella typhimurium (strain LT2 / SGSC1412 / ATCC 700720) GN=yciM PE=3 SV=1								0.0660542		0.0660542
Q8ZL71	Q8ZL71_SALTY	Putative transcriptional regulator OS=Salmonella typhimurium (strain LT2 / SGSC1412 / ATCC 700720) GN=STM3681 PE=4 SV=1								0.00816356		0.00816356
Q8ZLI4	Q8ZLI4_SALTY	Alpha-1,4 glucan phosphorylase OS=Salmonella typhimurium (strain LT2 / SGSC1412 / ATCC 700720) GN=malP PE=3 SV=1								0.0163341		0.0163341
P00929	TRPA_SALTY	Tryptophan synthase alpha chain OS=Salmonella typhimurium (strain LT2 / SGSC1412 / ATCC 700720) GN=trpA PE=1 SV=1								0.00797953		0.00797953
P65246	KTHY_SALTY	Thymidylate kinase OS=Salmonella typhimurium (strain LT2 / SGSC1412 / ATCC 700720) GN=tmk PE=3 SV=1								0.0050478		0.0050478
P0A1I1	PHSB_SALTY	Thiosulfate reductase electron transport protein PhsB OS=Salmonella typhimurium (strain LT2 / SGSC1412 / ATCC 700720) GN=phsB PE=4 SV=1								0.0346934		0.0346934
Q8ZRL3	Q8ZRL3_SALTY	Putative shiga-like toxin A subunit OS=Salmonella typhimurium (strain LT2 / SGSC1412 / ATCC 700720) GN=STM0284 PE=4 SV=1								0.0139199		0.0139199
Q8ZQC5	Q8ZQC5_SALTY	Putative Zn-dependent protease with chaperone function OS=Salmonella typhimurium (strain LT2 / SGSC1412 / ATCC 700720) GN=ycaL PE=3 SV=1								0.0369651		0.0369651
Q8ZPZ8	Q8ZPZ8_SALTY	Putative periplasmic protein OS=Salmonella typhimurium (strain LT2 / SGSC1412 / ATCC 700720) GN=STM1228 PE=4 SV=1								0.0444266		0.0444266
P0A2K5	UBIE_SALTY	Ubiquinone/menaquinone biosynthesis C-methyltransferase UbiE OS=Salmonella typhimurium (strain LT2 / SGSC1412 / ATCC 700720) GN=ubiE PE=3 SV=1								0.0147806		0.0147806
Q8ZMZ8	Q8ZMZ8_SALTY	Gifsy-1 prophage protein OS=Salmonella typhimurium (strain LT2 / SGSC1412 / ATCC 700720) GN=STM2603 PE=4 SV=1								0.0719111		0.0719111
P0A2H1	CBIE_SALTY	Cobalt-precorrin-7 C(5)-methyltransferase OS=Salmonella typhimurium (strain LT2 / SGSC1412 / ATCC 700720) GN=cbiE PE=1 SV=1								0.00929		0.00929
P60190	SPRT_SALTY	Protein SprT OS=Salmonella typhimurium (strain LT2 / SGSC1412 / ATCC 700720) GN=sprT PE=3 SV=1								0.0495846		0.0495846
Q8ZM43	Q8ZM43_SALTY	Putative periplasmic protein OS=Salmonella typhimurium (strain LT2 / SGSC1412 / ATCC 700720) GN=yggM PE=4 SV=1								0.00829644		0.00829644
Q7CQE2	Q7CQE2_SALTY	Putative fumarylacetoacetate (FAA) hydrolase family protein OS=Salmonella typhimurium (strain LT2 / SGSC1412 / ATCC 700720) GN=ycgM PE=4 SV=1								0.0458568		0.0458568
Q7CR24	Q7CR24_SALTY	Putative DNA uptake protein and related DNA-binding proteins OS=Salmonella typhimurium (strain LT2 / SGSC1412 / ATCC 700720) GN=ybaV PE=4 SV=1									0.0294539	0.0294539
Q8ZP11	YCGL_SALTY	Protein YcgL OS=Salmonella typhimurium (strain LT2 / SGSC1412 / ATCC 700720) GN=ycgL PE=3 SV=1									0.00722323	0.00722323
Q93GS0	Q93GS0_SALTY	Uncharacterized protein OS=Salmonella typhimurium (strain LT2 / SGSC1412 / ATCC 700720) GN=PSLT020 PE=4 SV=1									0.0115842	0.0115842
Q8ZPV7	Q8ZPV7_SALTY	Cytoplasmic L-asparaginase I OS=Salmonella typhimurium (strain LT2 / SGSC1412 / ATCC 700720) GN=ansA PE=4 SV=1									0.00763715	0.00763715
Q8ZQ13	Q8ZQ13_SALTY	Putative periplasmic solute-binding protein OS=Salmonella typhimurium (strain LT2 / SGSC1412 / ATCC 700720) GN=yceG PE=4 SV=1									0.0249478	0.0249478
Q8ZK48	Q8ZK48_SALTY	Putative cytoplasmic protein OS=Salmonella typhimurium (strain LT2 / SGSC1412 / ATCC 700720) GN=STM4435 PE=1 SV=1									0.0430814	0.0430814
Q8ZR87	ALLA_SALTY	Ureidoglycolate lyase OS=Salmonella typhimurium (strain LT2 / SGSC1412 / ATCC 700720) GN=allA PE=3 SV=1									0.0576062	0.0576062
H9L478	H9L478_SALTY	Propanediol utilization protein OS=Salmonella typhimurium (strain LT2 / SGSC1412 / ATCC 700720) GN=pduJ PE=1 SV=1									0.0987677	0.0987677
Q8ZRU3	MURG_SALTY	UDP-N-acetylglucosamine--N-acetylmuramyl-(pentapeptide) pyrophosphoryl-undecaprenol N-acetylglucosamine transferase OS=Salmonella typhimurium (strain LT2 / SGSC1412 / ATCC 700720) GN=murG PE=3 SV=3									0.0135183	0.0135183
Q8ZKZ5	Q8ZKZ5_SALTY	Response regulator in multi-component regualtory system wtih TorS (Sensory kinase) and TorT (Periplasmic sensor) OS=Salmonella typhimurium (strain LT2 / SGSC1412 / ATCC 700720) GN=torR PE=4 SV=1									0.00600258	0.00600258
P24900	RECF_SALTY	DNA replication and repair protein RecF OS=Salmonella typhimurium (strain LT2 / SGSC1412 / ATCC 700720) GN=recF PE=3 SV=3									0.0594047	0.0594047
Q56032	ENVF_SALTY	Probable lipoprotein EnvF OS=Salmonella typhimurium (strain LT2 / SGSC1412 / ATCC 700720) GN=envF PE=3 SV=2									0.0179911	0.0179911
Q8ZMV5	Q8ZMV5_SALTY	Fels-2 prophage protein OS=Salmonella typhimurium (strain LT2 / SGSC1412 / ATCC 700720) GN=STM2695 PE=4 SV=1									0.0308267	0.0308267
Q8ZPB3	OPGD_SALTY	Glucans biosynthesis protein D OS=Salmonella typhimurium (strain LT2 / SGSC1412 / ATCC 700720) GN=mdoD PE=3 SV=1									0.0192236	0.0192236
P0CL52	SIPA_SALTY	Cell invasion protein SipA OS=Salmonella typhimurium (strain LT2 / SGSC1412 / ATCC 700720) GN=sipA PE=1 SV=1									0.0286545	0.0286545

## Sheet: WT
Accession	Entry	Description	mW (Da)	pI (pH)	PLGS Score	Peptides	Coverage (%)	Precursor RMS Mass Error (ppm)	Products	Products RMS Mass Error (ppm)	WT replicate 1 normalized abundance
P06179	FLIC_SALTY	Flagellin OS=Salmonella typhimurium (strain LT2 / SGSC1412 / ATCC 700720) GN=fliC PE=1 SV=4	51581	4.5967	40196.4	58	83.6364	4.5431	727	8.4137	3.42327
P0A1S2	HNS_SALTY	DNA-binding protein H-NS OS=Salmonella typhimurium (strain LT2 / SGSC1412 / ATCC 700720) GN=hns PE=1 SV=2	15532	5.0903	36045.5	21	36.4963	2.9718	190	8.679	1.36965
Q7CP99	Q7CP99_SALTY	Putative entericidin B OS=Salmonella typhimurium (strain LT2 / SGSC1412 / ATCC 700720) GN=ecnB PE=4 SV=1	4807	8.9297	34317.6	6	45.8333	6.194	54	9.2208	1.79222
Q7CP78	RIDA_SALTY	2-iminobutanoate/2-iminopropanoate deaminase OS=Salmonella typhimurium (strain LT2 / SGSC1412 / ATCC 700720) GN=ridA PE=1 SV=1	13567	4.938	29326.6	5	34.375	1.807	79	8.6266	0.636167
P52616	FLJB_SALTY	Phase 2 flagellin OS=Salmonella typhimurium (strain LT2 / SGSC1412 / ATCC 700720) GN=fljB PE=3 SV=2	52504	4.5542	28195.5	28	52.1739	4.9313	460	7.885	0.0544385
Q8ZRB1	Q8ZRB1_SALTY	Glycoprotein/polysaccharide metabolism OS=Salmonella typhimurium (strain LT2 / SGSC1412 / ATCC 700720) GN=ybaY PE=4 SV=1	19465	9.3472	25352.4	20	68.254	2.2186	206	7.6311	1.08732
P02936	OMPA_SALTY	Outer membrane protein A OS=Salmonella typhimurium (strain LT2 / SGSC1412 / ATCC 700720) GN=ompA PE=3 SV=2	37491	5.499	24664.3	34	47.7143	2.5537	305	7.5073	7.53301
P0A283	PTGA_SALTY	PTS system glucose-specific EIIA component OS=Salmonella typhimurium (strain LT2 / SGSC1412 / ATCC 700720) GN=crr PE=1 SV=2	18235	4.5366	22374.5	11	62.1302	1.3927	149	7.4457	0.623354
P0A1H5	EFTU_SALTY	Elongation factor Tu OS=Salmonella typhimurium (strain LT2 / SGSC1412 / ATCC 700720) GN=tufA PE=3 SV=2	43256	5.1475	21516.2	54	50.5076	3.1933	411	8.9504	5.53975
P0A1D3	CH60_SALTY	60 kDa chaperonin OS=Salmonella typhimurium (strain LT2 / SGSC1412 / ATCC 700720) GN=groL PE=3 SV=2	57249	4.6494	21156.1	105	61.1314	2.9755	863	8.4226	3.43452
P0A1D5	CH10_SALTY	10 kDa chaperonin OS=Salmonella typhimurium (strain LT2 / SGSC1412 / ATCC 700720) GN=groS PE=3 SV=1	10311	5.1929	21007	6	42.268	2.9456	87	7.0283	1.54357
Q7CQN4	LPP1_SALTY	Major outer membrane lipoprotein 1 OS=Salmonella typhimurium (strain LT2 / SGSC1412 / ATCC 700720) GN=lpp1 PE=3 SV=1	8386	9.8232	19170.2	5	48.7179	1.253	86	7.2316	0.467154
Q7CQV9	DPS_SALTY	DNA protection during starvation protein OS=Salmonella typhimurium (strain LT2 / SGSC1412 / ATCC 700720) GN=dps PE=3 SV=3	18705	5.6616	17676.4	24	60.479	3.4099	129	9.2809	0.614017
P64076	ENO_SALTY	Enolase OS=Salmonella typhimurium (strain LT2 / SGSC1412 / ATCC 700720) GN=eno PE=3 SV=2	45570	5.0845	16228.2	20	50.6944	4.5527	263	8.6458	0.959599
Q8ZK80	RL9_SALTY	50S ribosomal protein L9 OS=Salmonella typhimurium (strain LT2 / SGSC1412 / ATCC 700720) GN=rplI PE=3 SV=1	15774	7.7285	15280.1	21	57.047	3.3516	121	7.8571	0.635366
P0A1R6	DBHA_SALTY	DNA-binding protein HU-alpha OS=Salmonella typhimurium (strain LT2 / SGSC1412 / ATCC 700720) GN=hupA PE=3 SV=1	9515	10.1235	14008.2	11	63.3333	1.458	78	9.5477	1.55954
Q8ZQ40	NQOR_SALTY	NAD(P)H dehydrogenase (quinone) OS=Salmonella typhimurium (strain LT2 / SGSC1412 / ATCC 700720) GN=STM1119 PE=3 SV=3	20854	5.7422	13881.6	8	64.1414	5.6067	104	9.5332	0.330412
P0A7W4	RS5_SALTY	30S ribosomal protein S5 OS=Salmonella typhimurium (strain LT2 / SGSC1412 / ATCC 700720) GN=rpsE PE=1 SV=2	17592	10.5601	13451.3	19	58.6826	5.2496	137	8.5751	0.734975
P23905	DGAL_SALTY	D-galactose-binding periplasmic protein OS=Salmonella typhimurium (strain LT2 / SGSC1412 / ATCC 700720) GN=mglB PE=1 SV=2	35791	5.7495	11359.3	34	64.759	5.9751	245	9.5667	0.717119
Q8ZNA5	FADL_SALTY	Long-chain fatty acid transport protein OS=Salmonella typhimurium (strain LT2 / SGSC1412 / ATCC 700720) GN=fadL PE=3 SV=2	47445	4.7183	10613.9	17	31.2644	2.0905	163	9.7089	0.881306
Q7CQJ1	Q7CQJ1_SALTY	Putative resistance protein OS=Salmonella typhimurium (strain LT2 / SGSC1412 / ATCC 700720) GN=osmC PE=4 SV=1	15092	4.8823	10579.2	8	40.5594	7.8237	79	9.6835	0.238063
P0A297	RL10_SALTY	50S ribosomal protein L10 OS=Salmonella typhimurium (strain LT2 / SGSC1412 / ATCC 700720) GN=rplJ PE=3 SV=2	17789	9.4629	10458.2	9	31.5152	2.9962	87	6.8088	0.684846
Q8ZPZ0	Q8ZPZ0_SALTY	Isocitrate dehydrogenase [NADP] OS=Salmonella typhimurium (strain LT2 / SGSC1412 / ATCC 700720) GN=icdA PE=4 SV=1	45758	4.9629	9891.42	28	41.3462	4.5979	205	8.892	0.289608
Q7CPE2	ATPB_SALTY	ATP synthase subunit beta OS=Salmonella typhimurium (strain LT2 / SGSC1412 / ATCC 700720) GN=atpD PE=3 SV=1	50251	4.7065	9861.62	32	54.5652	5.7987	288	9.5563	1.20158
P62405	RL5_SALTY	50S ribosomal protein L5 OS=Salmonella typhimurium (strain LT2 / SGSC1412 / ATCC 700720) GN=rplE PE=3 SV=2	20304	9.7559	9191.46	14	56.9832	3.5799	95	10.3463	0.404364
P0A2A3	RL1_SALTY	50S ribosomal protein L1 OS=Salmonella typhimurium (strain LT2 / SGSC1412 / ATCC 700720) GN=rplA PE=3 SV=1	24713	10.1016	8846.45	19	63.6752	3.981	184	9.5608	1.29821
Q8ZM75	GCSH_SALTY	Glycine cleavage system H protein OS=Salmonella typhimurium (strain LT2 / SGSC1412 / ATCC 700720) GN=gcvH PE=3 SV=3	13832	3.7603	8831	1	17.8295	0.3933	42	7.084	0.152895
P0A7V6	RS3_SALTY	30S ribosomal protein S3 OS=Salmonella typhimurium (strain LT2 / SGSC1412 / ATCC 700720) GN=rpsC PE=3 SV=2	25967	10.7168	8475.01	15	31.3305	2.9048	95	8.825	0.727235
Q56073	DNAK_SALTY	Chaperone protein DnaK OS=Salmonella typhimurium (strain LT2 / SGSC1412 / ATCC 700720) GN=dnaK PE=3 SV=2	69215	4.6406	8116.91	35	55.3292	5.8023	359	10.5559	0.703302
P0A263	OMPC_SALTY	Outer membrane protein C OS=Salmonella typhimurium (strain LT2 / SGSC1412 / ATCC 700720) GN=ompC PE=3 SV=1	41213	4.4399	8025.41	27	50.2645	4.6577	235	9.0868	0.760165
P67091	USPF_SALTY	Universal stress protein F OS=Salmonella typhimurium (strain LT2 / SGSC1412 / ATCC 700720) GN=uspF PE=1 SV=1	15704	5.9209	7996.8	8	11.1111	1.8948	48	5.6815	1.91691
Q7CQR3	Q7CQR3_SALTY	Glutaredoxin 2 OS=Salmonella typhimurium (strain LT2 / SGSC1412 / ATCC 700720) GN=grxB PE=1 SV=1	24447	8.1812	7907.15	19	45.1163	5.3679	128	9.2205	0.466164
P0A1H3	EFG_SALTY	Elongation factor G OS=Salmonella typhimurium (strain LT2 / SGSC1412 / ATCC 700720) GN=fusA PE=3 SV=2	77550	5.001	7388.59	39	39.9148	5.0599	323	9.7838	0.981723
P0A1X0	SLYB_SALTY	Outer membrane lipoprotein SlyB OS=Salmonella typhimurium (strain LT2 / SGSC1412 / ATCC 700720) GN=slyB PE=1 SV=1	15538	9.7544	7323.34	8	45.8065	5.1246	74	10.0443	0.18619
Q7CPV8	Q7CPV8_SALTY	Putative lipoprotein OS=Salmonella typhimurium (strain LT2 / SGSC1412 / ATCC 700720) GN=ygdI PE=1 SV=1	8120	7.0093	7067.05	11	48	4.3723	96	9.3042	1.32792
P0A1S4	STPA_SALTY	DNA-binding protein StpA OS=Salmonella typhimurium (strain LT2 / SGSC1412 / ATCC 700720) GN=stpA PE=3 SV=1	15477	9.2446	6946.66	16	70.6767	5.5156	100	11.4634	0.37554
Q8ZLQ2	Q8ZLQ2_SALTY	Putative periplasmic protein OS=Salmonella typhimurium (strain LT2 / SGSC1412 / ATCC 700720) GN=yhcB PE=4 SV=1	15263	5.5444	6754.73	12	56.7164	7.0837	91	9.3449	0.226044
Q7CR64	YAEH_SALTY	UPF0325 protein YaeH OS=Salmonella typhimurium (strain LT2 / SGSC1412 / ATCC 700720) GN=yaeH PE=3 SV=1	15084	7.1719	6570.97	8	42.1875	3.3993	77	10.4309	0.303441
P66313	RL6_SALTY	50S ribosomal protein L6 OS=Salmonella typhimurium (strain LT2 / SGSC1412 / ATCC 700720) GN=rplF PE=3 SV=2	18848	10.0913	6382.79	9	38.9831	3.2674	61	8.1311	0.524581
P67904	RS10_SALTY	30S ribosomal protein S10 OS=Salmonella typhimurium (strain LT2 / SGSC1412 / ATCC 700720) GN=rpsJ PE=3 SV=1	11759	10.3271	6351.23	6	42.7184	4.8423	54	7.2431	0.35286
Q8ZRT0	Q8ZRT0_SALTY	Dihydrolipoyl dehydrogenase OS=Salmonella typhimurium (strain LT2 / SGSC1412 / ATCC 700720) GN=lpdA PE=4 SV=1	50607	5.8315	6299.44	19	35.865	3.0853	157	9.048	0.422882
Q7CPL4	RL16_SALTY	50S ribosomal protein L16 OS=Salmonella typhimurium (strain LT2 / SGSC1412 / ATCC 700720) GN=rplP PE=3 SV=1	15184	11.6499	6298.33	6	33.0882	2.3614	46	8.3513	0.189561
P37592	OMPD_SALTY	Outer membrane porin protein OmpD OS=Salmonella typhimurium (strain LT2 / SGSC1412 / ATCC 700720) GN=ompD PE=1 SV=2	39655	4.4648	6262.85	36	38.674	2.3694	207	7.3555	3.32487
P66541	RS2_SALTY	30S ribosomal protein S2 OS=Salmonella typhimurium (strain LT2 / SGSC1412 / ATCC 700720) GN=rpsB PE=3 SV=2	26741	6.7266	6065.52	12	47.7178	9.3508	129	10.5497	0.55042
P65702	PGK_SALTY	Phosphoglycerate kinase OS=Salmonella typhimurium (strain LT2 / SGSC1412 / ATCC 700720) GN=pgk PE=3 SV=2	41106	4.8999	5618.93	22	44.4444	4.7342	151	8.3088	0.83385
P0A7K0	RL11_SALTY	50S ribosomal protein L11 OS=Salmonella typhimurium (strain LT2 / SGSC1412 / ATCC 700720) GN=rplK PE=3 SV=2	14865	10.0884	5521.59	8	38.7324	1.4972	48	6.877	0.3071
Q8ZP65	TPX_SALTY	Probable thiol peroxidase OS=Salmonella typhimurium (strain LT2 / SGSC1412 / ATCC 700720) GN=tpx PE=3 SV=1	18014	4.7446	5515.48	8	38.0952	1.2232	79	8.806	0.204407
Q8ZRN1	METQ_SALTY	D-methionine-binding lipoprotein MetQ OS=Salmonella typhimurium (strain LT2 / SGSC1412 / ATCC 700720) GN=metQ PE=3 SV=1	29417	5.2295	5470.32	14	66.7897	6.5855	132	10.8325	0.172605
Q7CQ97	Q7CQ97_SALTY	3-oxoacyl-[acyl-carrier-protein] synthase I OS=Salmonella typhimurium (strain LT2 / SGSC1412 / ATCC 700720) GN=fbaB PE=4 SV=1	38064	6.4263	5231.45	15	56.5714	5.1587	131	9.5751	0.444466
Q7CQ10	ISCR_SALTY	HTH-type transcriptional regulator IscR OS=Salmonella typhimurium (strain LT2 / SGSC1412 / ATCC 700720) GN=iscR PE=3 SV=1	17379	7.1704	5160.53	8	26.8293	11.4739	64	6.5673	0.306812
Q7CR49	Q7CR49_SALTY	Putative periplasmic protein OS=Salmonella typhimurium (strain LT2 / SGSC1412 / ATCC 700720) GN=yahO PE=1 SV=1	9913	9.0352	5098.38	4	39.5604	2.4436	60	7.8475	0.326363
Q7CPL5	RL14_SALTY	50S ribosomal protein L14 OS=Salmonella typhimurium (strain LT2 / SGSC1412 / ATCC 700720) GN=rplN PE=3 SV=1	13559	10.8911	4975.94	14	33.3333	1.6918	63	7.7899	0.308093
Q7CPE1	ATPA_SALTY	ATP synthase subunit alpha OS=Salmonella typhimurium (strain LT2 / SGSC1412 / ATCC 700720) GN=atpA PE=3 SV=1	55078	5.6089	4955.76	41	38.2066	2.8283	289	8.6268	0.643896
P66932	TIG_SALTY	Trigger factor OS=Salmonella typhimurium (strain LT2 / SGSC1412 / ATCC 700720) GN=tig PE=3 SV=1	48036	4.6436	4680.67	31	59.9537	3.6923	201	11.3292	0.309684
P64052	EFTS_SALTY	Elongation factor Ts OS=Salmonella typhimurium (strain LT2 / SGSC1412 / ATCC 700720) GN=tsf PE=3 SV=1	30338	4.9468	4582.6	23	46.9965	4.1755	132	9.5771	0.39742
P0A9Y9	CSPC_SALTY	Cold shock-like protein CspC OS=Salmonella typhimurium (strain LT2 / SGSC1412 / ATCC 700720) GN=cspC PE=3 SV=2	7397	7.7036	4461.28	11	86.9565	2.4514	70	10.492	0.18503
Q8ZQS2	GPMA_SALTY	2,3-bisphosphoglycerate-dependent phosphoglycerate mutase OS=Salmonella typhimurium (strain LT2 / SGSC1412 / ATCC 700720) GN=gpmA PE=3 SV=3	28475	5.707	4257.8	12	50	8.2065	85	11.7251	0.202229
Q7CQW9	Q7CQW9_SALTY	Tol protein required for outer membrane integrity OS=Salmonella typhimurium (strain LT2 / SGSC1412 / ATCC 700720) GN=pal PE=3 SV=1	18853	6.3604	4225.58	5	20.6897	1.2174	51	8.402	0.465633
Q7CQW0	Q7CQW0_SALTY	Glutamine high-affinity transporter OS=Salmonella typhimurium (strain LT2 / SGSC1412 / ATCC 700720) GN=glnH PE=3 SV=1	27245	9.0088	4027.39	12	57.6613	4.4883	103	10.1441	0.278563
O54297	RS4_SALTY	30S ribosomal protein S4 OS=Salmonella typhimurium (strain LT2 / SGSC1412 / ATCC 700720) GN=rpsD PE=1 SV=3	23470	10.3799	4013.22	11	38.3495	3.8124	79	9.5757	0.337722
Q7CPT7	Q7CPT7_SALTY	Periplasmic L-asparaginase II OS=Salmonella typhimurium (strain LT2 / SGSC1412 / ATCC 700720) GN=ansB PE=3 SV=1	36903	5.7935	3887.86	20	55.1724	3.5751	169	9.8563	0.683937
P58480	HTPG_SALTY	Chaperone protein HtpG OS=Salmonella typhimurium (strain LT2 / SGSC1412 / ATCC 700720) GN=htpG PE=3 SV=1	71442	4.9937	3860.24	25	41.9872	6.7555	213	11.0444	0.429798
P25077	MDH_SALTY	Malate dehydrogenase OS=Salmonella typhimurium (strain LT2 / SGSC1412 / ATCC 700720) GN=mdh PE=3 SV=2	32455	5.9678	3857.71	22	42.3077	2.9471	113	9.058	0.71006
P0A2C5	RBSB_SALTY	Ribose import binding protein RbsB OS=Salmonella typhimurium (strain LT2 / SGSC1412 / ATCC 700720) GN=rbsB PE=1 SV=1	30943	9.2021	3789.15	14	50.3378	6.5032	114	9.0567	0.261136
Q7CQX4	Q7CQX4_SALTY	Dihydrolipoyllysine-residue succinyltransferase component of 2-oxoglutarate dehydrogenase complex OS=Salmonella typhimurium (strain LT2 / SGSC1412 / ATCC 700720) GN=sucB PE=3 SV=1	43830	5.3628	3734.22	17	27.8607	5.6432	138	8.6885	0.450166
Q8ZPY6	Q8ZPY6_SALTY	Putative molecular chaperone (Small heat shock protein) OS=Salmonella typhimurium (strain LT2 / SGSC1412 / ATCC 700720) GN=STM1251 PE=1 SV=1	17540	5.2852	3713.51	4	42.5806	3.9964	47	10.4911	0.184835
Q7CPA1	Q7CPA1_SALTY	Aspartate ammonia-lyase OS=Salmonella typhimurium (strain LT2 / SGSC1412 / ATCC 700720) GN=aspA PE=3 SV=1	52252	4.9717	3701.3	16	28.2427	2.7346	139	10.2747	0.372696
Q8ZM09	Q8ZM09_SALTY	Putative oxidoreductase OS=Salmonella typhimurium (strain LT2 / SGSC1412 / ATCC 700720) GN=yghA PE=1 SV=1	31419	5.9707	3629.22	9	33.3333	5.6555	86	9.318	0.248435
P60726	RL4_SALTY	50S ribosomal protein L4 OS=Salmonella typhimurium (strain LT2 / SGSC1412 / ATCC 700720) GN=rplD PE=1 SV=1	22072	10.1924	3567.16	13	51.2438	4.0591	91	10.5839	0.489793
Q7CPL7	RL17_SALTY	50S ribosomal protein L17 OS=Salmonella typhimurium (strain LT2 / SGSC1412 / ATCC 700720) GN=rplQ PE=3 SV=1	14385	11.4639	3508.42	10	36.2205	2.695	57	8.1423	0.164504
P65534	NDK_SALTY	Nucleoside diphosphate kinase OS=Salmonella typhimurium (strain LT2 / SGSC1412 / ATCC 700720) GN=ndk PE=3 SV=2	15511	5.4463	3472.3	5	42.6573	4.7319	49	10.1556	0.159356
P0A249	PT1_SALTY	Phosphoenolpyruvate-protein phosphotransferase OS=Salmonella typhimurium (strain LT2 / SGSC1412 / ATCC 700720) GN=ptsI PE=1 SV=1	63328	4.5586	3449.93	9	24.3478	8.6972	104	8.7984	0.303753
Q8ZP10	Q8ZP10_SALTY	Site-determining protein OS=Salmonella typhimurium (strain LT2 / SGSC1412 / ATCC 700720) GN=minD PE=3 SV=1	29481	5.1709	3437.93	9	36.6667	4.4157	98	10.8959	0.254561
P0A2M5	UPP_SALTY	Uracil phosphoribosyltransferase OS=Salmonella typhimurium (strain LT2 / SGSC1412 / ATCC 700720) GN=upp PE=3 SV=1	22518	5.1694	3374.97	6	31.7308	5.0077	53	8.4802	0.0889169
P66869	SUCC_SALTY	Succinate--CoA ligase [ADP-forming] subunit beta OS=Salmonella typhimurium (strain LT2 / SGSC1412 / ATCC 700720) GN=sucC PE=3 SV=1	41454	5.1226	3352.5	23	43.0412	6.3898	125	10.3754	0.378501
O85140	FABD_SALTY	Malonyl CoA-acyl carrier protein transacylase OS=Salmonella typhimurium (strain LT2 / SGSC1412 / ATCC 700720) GN=fabD PE=1 SV=3	32384	4.9336	3349.72	7	31.068	11.7519	94	9.6272	0.117072
P0A1E3	CYSK_SALTY	Cysteine synthase A OS=Salmonella typhimurium (strain LT2 / SGSC1412 / ATCC 700720) GN=cysK PE=1 SV=2	34514	5.7246	3267.57	11	46.13	6.9411	95	8.7677	0.244278
Q7CQI9	Q7CQI9_SALTY	Alcohol dehydrogenase OS=Salmonella typhimurium (strain LT2 / SGSC1412 / ATCC 700720) GN=adhP PE=3 SV=1	35518	5.748	3136.45	14	31.5476	3.1842	105	9.7447	0.604301
P0A1P0	G3P_SALTY	Glyceraldehyde-3-phosphate dehydrogenase OS=Salmonella typhimurium (strain LT2 / SGSC1412 / ATCC 700720) GN=gapA PE=3 SV=2	35564	6.3589	3120.94	13	39.577	4.0047	110	9.3744	0.536721
Q8ZQJ0	Q8ZQJ0_SALTY	Putative lipoprotein OS=Salmonella typhimurium (strain LT2 / SGSC1412 / ATCC 700720) GN=ybjP PE=4 SV=1	18798	5.9048	3052.59	6	26.9006	10.6995	50	10.6895	0.135111
Q7CP68	Q7CP68_SALTY	Hyperosmotically inducible periplasmic protein OS=Salmonella typhimurium (strain LT2 / SGSC1412 / ATCC 700720) GN=osmY PE=4 SV=1	21436	5.6895	3014.7	6	35.6098	1.4005	74	10.7144	0.610549
Q8ZJZ8	Q8ZJZ8_SALTY	Isoaspartyl dipeptidase OS=Salmonella typhimurium (strain LT2 / SGSC1412 / ATCC 700720) GN=iadA PE=3 SV=1	40299	5.543	2926.62	9	36.1538	6.8461	74	7.343	0.14047
P67093	USPG_SALTY	Universal stress protein G OS=Salmonella typhimurium (strain LT2 / SGSC1412 / ATCC 700720) GN=uspG PE=3 SV=1	15891	6.2036	2910.24	4	47.8873	2.9973	41	10.3745	0.0540967
Q8ZJZ3	Q8ZJZ3_SALTY	Putative NAD-dependent aldehyde dehydrogenase OS=Salmonella typhimurium (strain LT2 / SGSC1412 / ATCC 700720) GN=STM4519 PE=3 SV=1	50006	5.8169	2892.11	17	35.7456	3.0155	142	9.7773	0.297393
Q8ZML9	Q8ZML9_SALTY	Putative LysM domain protein OS=Salmonella typhimurium (strain LT2 / SGSC1412 / ATCC 700720) GN=ygaU PE=4 SV=1	16111	5.2471	2843.98	4	42.2819	3.3479	57	9.389	0.342899
Q8ZPT5	Q8ZPT5_SALTY	Phosphofructokinase OS=Salmonella typhimurium (strain LT2 / SGSC1412 / ATCC 700720) GN=pfkB PE=3 SV=1	32544	4.7651	2799.45	6	32.2581	4.2514	90	11.0464	0.158882
P77983	KPYK1_SALTY	Pyruvate kinase I OS=Salmonella typhimurium (strain LT2 / SGSC1412 / ATCC 700720) GN=pykF PE=3 SV=2	50625	5.5313	2677.84	14	32.766	4.9702	131	9.0121	0.237524
Q7CPP7	RL21_SALTY	50S ribosomal protein L21 OS=Salmonella typhimurium (strain LT2 / SGSC1412 / ATCC 700720) GN=rplU PE=3 SV=1	11571	10.2905	2611.99	4	55.3398	3.4333	29	12.3706	0.624478
Q8ZP21	Q8ZP21_SALTY	Glutamate dehydrogenase OS=Salmonella typhimurium (strain LT2 / SGSC1412 / ATCC 700720) GN=STM1795 PE=3 SV=1	48007	6.2344	2603.58	14	42.8571	10.3032	138	10.861	0.357545
P02941	MCP2_SALTY	Methyl-accepting chemotaxis protein II OS=Salmonella typhimurium (strain LT2 / SGSC1412 / ATCC 700720) GN=tar PE=1 SV=3	59577	4.8896	2577.14	19	44.3038	6.261	183	10.8676	0.168098
Q8ZLF6	Q8ZLF6_SALTY	Putative outer membrane protein OS=Salmonella typhimurium (strain LT2 / SGSC1412 / ATCC 700720) GN=yhhA PE=4 SV=1	15289	11.3657	2534.82	5	40.5797	4.325	62	9.6918	0.209573
P02911	ARGT_SALTY	Lysine/arginine/ornithine-binding periplasmic protein OS=Salmonella typhimurium (strain LT2 / SGSC1412 / ATCC 700720) GN=argT PE=1 SV=2	28182	5.896	2470.24	12	48.4615	9.6497	105	9.4056	0.23002
P0A6B1	ACP_SALTY	Acyl carrier protein OS=Salmonella typhimurium (strain LT2 / SGSC1412 / ATCC 700720) GN=acpP PE=3 SV=2	8634	3.7559	2444.72	5	39.7436	3.6514	21	10.2077	0.170593
Q7CPR3	Q7CPR3_SALTY	Putative inner membrane protein OS=Salmonella typhimurium (strain LT2 / SGSC1412 / ATCC 700720) GN=yqjD PE=4 SV=1	11078	9.6211	2390.03	3	25.7426	14.688	30	9.4858	0.453646
Q7CQ01	CLPB_SALTY	Chaperone protein ClpB OS=Salmonella typhimurium (strain LT2 / SGSC1412 / ATCC 700720) GN=clpB PE=3 SV=1	95377	5.1519	2388.81	36	42.1237	4.8899	259	10.6363	0.257984
P0A251	AHPC_SALTY	Alkyl hydroperoxide reductase subunit C OS=Salmonella typhimurium (strain LT2 / SGSC1412 / ATCC 700720) GN=ahpC PE=1 SV=2	20734	4.8486	2300.51	7	35.8289	4.3513	44	9.6504	0.399103
P0DM78	PHOP_SALTY	Virulence transcriptional regulatory protein PhoP OS=Salmonella typhimurium (strain LT2 / SGSC1412 / ATCC 700720) GN=phoP PE=1 SV=1	25617	5.1401	2266.84	11	48.6607	8.3642	76	9.6318	0.197077
Q7CPZ4	GRPE_SALTY	Protein GrpE OS=Salmonella typhimurium (strain LT2 / SGSC1412 / ATCC 700720) GN=grpE PE=3 SV=1	21827	4.4941	2261.51	8	44.898	3.6571	57	10.9921	0.0618848
P60428	RL2_SALTY	50S ribosomal protein L2 OS=Salmonella typhimurium (strain LT2 / SGSC1412 / ATCC 700720) GN=rplB PE=3 SV=1	29801	11.3511	2234.29	6	27.4725	11.9594	44	9.75	0.171246
Q8ZNZ7	Q8ZNZ7_SALTY	Putative IclR family transcriptional repressor OS=Salmonella typhimurium (strain LT2 / SGSC1412 / ATCC 700720) GN=kdgR PE=4 SV=1	29844	5.0391	2225.81	12	38.403	11.018	55	11.3068	0.047101
P0AA19	OMPR_SALTY	Transcriptional regulatory protein OmpR OS=Salmonella typhimurium (strain LT2 / SGSC1412 / ATCC 700720) GN=ompR PE=3 SV=1	27336	5.9941	2197.63	7	35.5649	2.3174	58	10.5248	0.103139
P0A2R4	RPOC_SALTY	DNA-directed RNA polymerase subunit beta' OS=Salmonella typhimurium (strain LT2 / SGSC1412 / ATCC 700720) GN=rpoC PE=1 SV=1	155136	6.4072	2162.89	36	32.3383	4.742	316	9.901	0.406052
Q7CQP6	Q7CQP6_SALTY	Scaffolding protein for murein-synthesizing holoenzyme OS=Salmonella typhimurium (strain LT2 / SGSC1412 / ATCC 700720) GN=mipA PE=4 SV=1	27974	5.417	2142.66	6	47.1774	9.1831	42	11.6619	0.430524
Q8ZJV7	DEOD_SALTY	Purine nucleoside phosphorylase DeoD-type OS=Salmonella typhimurium (strain LT2 / SGSC1412 / ATCC 700720) GN=deoD PE=3 SV=1	25961	5.4478	2112.35	7	36.8201	3.7183	55	11.6275	0.13703
Q7CQV8	Q7CQV8_SALTY	Outer membrane protease, receptor for phage OX2 OS=Salmonella typhimurium (strain LT2 / SGSC1412 / ATCC 700720) GN=ompX PE=4 SV=1	18482	5.6646	2092.88	8	39.7661	6.2917	74	10.8079	0.352203
Q7CPM0	Q7CPM0_SALTY	Acetyl CoA carboxylase OS=Salmonella typhimurium (strain LT2 / SGSC1412 / ATCC 700720) GN=accC PE=4 SV=1	49231	6.542	2079.39	19	42.3163	6.8688	140	10.7748	0.147698
P06173	RPOB_SALTY	DNA-directed RNA polymerase subunit beta OS=Salmonella typhimurium (strain LT2 / SGSC1412 / ATCC 700720) GN=rpoB PE=3 SV=2	150506	4.9556	2075.79	36	34.4262	8.5941	312	10.7878	0.3431
P05416	GLGA_SALTY	Glycogen synthase OS=Salmonella typhimurium (strain LT2 / SGSC1412 / ATCC 700720) GN=glgA PE=3 SV=2	52912	6.2563	2060.81	9	24.7379	8.2909	72	9.5445	0.0509202
P51066	ACEA_SALTY	Isocitrate lyase OS=Salmonella typhimurium (strain LT2 / SGSC1412 / ATCC 700720) GN=aceA PE=3 SV=2	47532	5.0596	2039.96	13	36.1751	10.3488	70	11.6183	0.144531
P41033	PCKA_SALTY	Phosphoenolpyruvate carboxykinase (ATP) OS=Salmonella typhimurium (strain LT2 / SGSC1412 / ATCC 700720) GN=pckA PE=3 SV=2	59539	5.5825	1978.93	16	39.2193	9.3217	106	11.5879	0.158233
P66073	RL15_SALTY	50S ribosomal protein L15 OS=Salmonella typhimurium (strain LT2 / SGSC1412 / ATCC 700720) GN=rplO PE=3 SV=1	14957	11.6133	1961.86	6	44.4444	0.9685	43	7.3032	0.200059
O68901	SODC_SALTY	Superoxide dismutase [Cu-Zn] 2 OS=Salmonella typhimurium (strain LT2 / SGSC1412 / ATCC 700720) GN=sodC PE=3 SV=1	17726	6.0439	1904.2	2	30.0578	1.4165	29	10.9852	0.0698273
Q7CPQ3	Q7CPQ3_SALTY	Putative ABC superfamily transport protein OS=Salmonella typhimurium (strain LT2 / SGSC1412 / ATCC 700720) GN=yhbS PE=4 SV=1	18530	4.2671	1886.49	2	9.5808	6.79	18	9.1185	0.070095
Q8ZP17	DADA_SALTY	D-amino acid dehydrogenase OS=Salmonella typhimurium (strain LT2 / SGSC1412 / ATCC 700720) GN=dadA PE=3 SV=1	47852	7.2671	1857.99	10	28.0093	9.8517	68	9.6707	0.0566236
Q8ZPM7	Q8ZPM7_SALTY	Glutathionine S-transferase OS=Salmonella typhimurium (strain LT2 / SGSC1412 / ATCC 700720) GN=gst PE=4 SV=1	22428	6.0952	1852.43	4	20.8955	5.2798	28	8.5783	0.093756
Q8ZML4	Q8ZML4_SALTY	Putative inner membrane protein OS=Salmonella typhimurium (strain LT2 / SGSC1412 / ATCC 700720) GN=ygaM PE=4 SV=1	12352	6.9478	1804.8	4	23.2143	1.0836	38	7.8562	0.319035
P0AA28	THIO_SALTY	Thioredoxin 1 OS=Salmonella typhimurium (strain LT2 / SGSC1412 / ATCC 700720) GN=trxA PE=1 SV=2	11799	4.4751	1800.73	5	35.7798	1.4689	42	7.8353	0.122119
P06202	OPPA_SALTY	Periplasmic oligopeptide-binding protein OS=Salmonella typhimurium (strain LT2 / SGSC1412 / ATCC 700720) GN=oppA PE=1 SV=2	61254	6.0352	1797.3	24	39.4107	8.2868	156	12.2201	0.460558
P37432	OMPF_SALTY	Outer membrane protein F OS=Salmonella typhimurium (strain LT2 / SGSC1412 / ATCC 700720) GN=ompF PE=1 SV=2	40023	4.5322	1776.02	15	44.3526	3.1988	111	10.7659	0.345676
Q8ZMM2	Q8ZMM2_SALTY	NADP-dependent succinate-semialdehyde dehydrogenase I OS=Salmonella typhimurium (strain LT2 / SGSC1412 / ATCC 700720) GN=gabD PE=3 SV=1	51815	5.2881	1768.08	12	39.2116	8.1987	110	11.7746	0.110257
Q7CQU5	Q7CQU5_SALTY	Thioredoxin reductase OS=Salmonella typhimurium (strain LT2 / SGSC1412 / ATCC 700720) GN=trxB PE=3 SV=1	34662	5.0596	1743.29	7	31.3665	0.7797	64	9.699	0.168824
Q7CQ55	Q7CQ55_SALTY	Putative inner membrane protein OS=Salmonella typhimurium (strain LT2 / SGSC1412 / ATCC 700720) GN=elaB PE=4 SV=1	11629	5.1958	1739.07	2	30.0971	8.5488	19	10.1119	0.0303379
Q7CR26	Q7CR26_SALTY	Ubiquinol oxidase subunit 2 OS=Salmonella typhimurium (strain LT2 / SGSC1412 / ATCC 700720) GN=cyoA PE=3 SV=1	35269	8.8286	1713.4	6	16.6667	3.7866	66	10.0561	0.142328
Q7CQT9	Q7CQT9_SALTY	30S ribosomal protein S1 OS=Salmonella typhimurium (strain LT2 / SGSC1412 / ATCC 700720) GN=rpsA PE=3 SV=1	61135	4.6875	1711.47	17	33.2136	4.9563	131	12.8652	0.226101
Q8ZKQ1	LSRB_SALTY	Autoinducer 2-binding protein LsrB OS=Salmonella typhimurium (strain LT2 / SGSC1412 / ATCC 700720) GN=lsrB PE=1 SV=1	36736	6.5259	1707.96	7	32.3529	6.388	80	11.1509	0.128366
Q7CPH8	SECB_SALTY	Protein-export protein SecB OS=Salmonella typhimurium (strain LT2 / SGSC1412 / ATCC 700720) GN=secB PE=3 SV=1	17234	4.0591	1706.1	7	39.3548	11.6546	47	10.222	0.0392886
Q8ZN83	TALA_SALTY	Transaldolase A OS=Salmonella typhimurium (strain LT2 / SGSC1412 / ATCC 700720) GN=talA PE=3 SV=1	35569	6.0146	1697.74	10	30.3797	3.8385	66	10.2181	0.198404
P66955	TALB_SALTY	Transaldolase B OS=Salmonella typhimurium (strain LT2 / SGSC1412 / ATCC 700720) GN=talB PE=3 SV=2	35149	4.9087	1696.74	15	42.9022	3.5245	97	10.428	0.274328
Q8ZL72	Q8ZL72_SALTY	Aldehyde dehydrogenase B OS=Salmonella typhimurium (strain LT2 / SGSC1412 / ATCC 700720) GN=aldB PE=3 SV=1	56290	5.2339	1684.55	15	37.3047	7.7403	112	9.9301	0.412181
P0A7X0	RS8_SALTY	30S ribosomal protein S8 OS=Salmonella typhimurium (strain LT2 / SGSC1412 / ATCC 700720) GN=rpsH PE=3 SV=2	14117	9.8467	1667.51	4	33.8462	0.9464	33	11.923	0.341707
P0A299	RL7_SALTY	50S ribosomal protein L7/L12 OS=Salmonella typhimurium (strain LT2 / SGSC1412 / ATCC 700720) GN=rplL PE=3 SV=2	12291	4.3989	1647.3	9	34.7107	3.4141	41	9.0383	0.258285
Q8ZPV2	ASTC_SALTY	Succinylornithine transaminase OS=Salmonella typhimurium (strain LT2 / SGSC1412 / ATCC 700720) GN=astC PE=2 SV=1	43804	5.8726	1626.71	8	25.9804	5.5962	69	10.6637	0.153905
Q8ZJY4	Q8ZJY4_SALTY	Methyl-accepting chemotaxis protein I OS=Salmonella typhimurium (strain LT2 / SGSC1412 / ATCC 700720) GN=tsr PE=4 SV=1	60132	4.7329	1613.83	18	43.038	5.471	128	12.5504	0.02786
Q8ZQE0	Q8ZQE0_SALTY	Homolog of slsA in STM OS=Salmonella typhimurium (strain LT2 / SGSC1412 / ATCC 700720) GN=STM0950 PE=4 SV=1	24149	5.231	1572.55	6	32	4.4416	55	11.022	0.0427061
Q8ZRU0	Q8ZRU0_SALTY	Cell division protein FtsZ OS=Salmonella typhimurium (strain LT2 / SGSC1412 / ATCC 700720) GN=ftsZ PE=3 SV=1	40298	4.4458	1542.99	15	51.9582	11.0039	106	11.4374	0.0927502
Q9ZFV8	MAO2_SALTY	NADP-dependent malic enzyme OS=Salmonella typhimurium (strain LT2 / SGSC1412 / ATCC 700720) GN=maeB PE=3 SV=2	82269	5.4009	1530.12	19	22.2661	6.374	137	9.8442	0.234489
Q8ZPI6	Q8ZPI6_SALTY	Putative periplasmic protein OS=Salmonella typhimurium (strain LT2 / SGSC1412 / ATCC 700720) GN=ydeI PE=1 SV=1	14376	5.8696	1525.69	5	45.3846	10.5715	28	10.4953	0.0471965
Q8ZP45	Q8ZP45_SALTY	Aldehyde-alcohol dehydrogenase OS=Salmonella typhimurium (strain LT2 / SGSC1412 / ATCC 700720) GN=adhE PE=3 SV=1	96154	6.1934	1524.02	30	36.8834	7.6615	185	11.3661	0.310551
P0A2B1	RS20_SALTY	30S ribosomal protein S20 OS=Salmonella typhimurium (strain LT2 / SGSC1412 / ATCC 700720) GN=rpsT PE=3 SV=2	9649	11.6265	1522.08	1	12.6437	0.2747	13	9.5373	0.162107
P69936	YDFG_SALTY	NADP-dependent 3-hydroxy acid dehydrogenase YdfG OS=Salmonella typhimurium (strain LT2 / SGSC1412 / ATCC 700720) GN=ydfG PE=3 SV=1	27025	5.7832	1508.01	7	33.871	1.0314	64	11.9133	0.0860569
P07800	CHEZ_SALTY	Protein phosphatase CheZ OS=Salmonella typhimurium (strain LT2 / SGSC1412 / ATCC 700720) GN=cheZ PE=1 SV=1	23904	4.1953	1507.04	8	51.4019	4.9821	55	10.7981	0.0366783
H9L493	H9L493_SALTY	Fur regulated Salmonella iron transporter OS=Salmonella typhimurium (strain LT2 / SGSC1412 / ATCC 700720) GN=sitB PE=4 SV=1	29763	6.3354	1473.17	6	41.0256	5.3327	54	10.162	0.0910301
Q8ZMM1	Q8ZMM1_SALTY	4-aminobutyrate aminotransferase OS=Salmonella typhimurium (strain LT2 / SGSC1412 / ATCC 700720) GN=gabT PE=3 SV=1	45607	5.9473	1454.93	8	29.9766	12.5508	65	9.8601	0.151325
Q7CQZ5	Q7CQZ5_SALTY	RNA chaperone, negative regulator of cspA transcription OS=Salmonella typhimurium (strain LT2 / SGSC1412 / ATCC 700720) GN=cspE PE=1 SV=1	7446	9.4849	1435.47	10	55.0725	4.093	24	9.0121	0.162265
Q8ZRC9	YAJQ_SALTY	UPF0234 protein YajQ OS=Salmonella typhimurium (strain LT2 / SGSC1412 / ATCC 700720) GN=yajQ PE=3 SV=2	18307	5.417	1425.94	6	40.4908	8.324	38	9.4913	0.0754676
P58696	SYN_SALTY	Asparagine--tRNA ligase OS=Salmonella typhimurium (strain LT2 / SGSC1412 / ATCC 700720) GN=asnS PE=3 SV=2	52490	4.9468	1412.44	24	41.4163	8.9967	166	12.3121	0.191548
Q7CPJ3	Q7CPJ3_SALTY	Putative inner membrane lipoprotein OS=Salmonella typhimurium (strain LT2 / SGSC1412 / ATCC 700720) GN=STM3580 PE=4 SV=1	19675	5.1533	1389.15	7	62.7027	5.1501	73	12.1864	0.082313
Q8ZRF0	Q8ZRF0_SALTY	Pyrroline-5-carboxylate reductase OS=Salmonella typhimurium (strain LT2 / SGSC1412 / ATCC 700720) GN=proC PE=3 SV=1	28043	6.1055	1386.93	6	27.1375	4.4757	64	12.491	0.0817532
P04285	OPPD_SALTY	Oligopeptide transport ATP-binding protein OppD OS=Salmonella typhimurium (strain LT2 / SGSC1412 / ATCC 700720) GN=oppD PE=3 SV=1	36839	5.7729	1348.22	9	38.5075	7.2411	69	12.8939	0.0745287
Q02755	MCPC_SALTY	Methyl-accepting chemotaxis citrate transducer OS=Salmonella typhimurium (strain LT2 / SGSC1412 / ATCC 700720) GN=tcp PE=3 SV=1	58914	4.6289	1344.22	13	34.1865	6.0694	108	11.5097	0.0913424
P60446	RL3_SALTY	50S ribosomal protein L3 OS=Salmonella typhimurium (strain LT2 / SGSC1412 / ATCC 700720) GN=rplC PE=3 SV=1	22233	10.2524	1343.38	6	23.445	1.0943	41	7.6105	0.163977
P61179	RL22_SALTY	50S ribosomal protein L22 OS=Salmonella typhimurium (strain LT2 / SGSC1412 / ATCC 700720) GN=rplV PE=3 SV=1	12218	10.7124	1335.53	6	43.6364	8.0142	37	12.1169	0.15186
P02910	HISJ_SALTY	Histidine-binding periplasmic protein OS=Salmonella typhimurium (strain LT2 / SGSC1412 / ATCC 700720) GN=hisJ PE=1 SV=1	28361	5.9487	1308.32	10	55.3846	5.156	98	11.7864	0.269456
P65692	PFKA_SALTY	ATP-dependent 6-phosphofructokinase OS=Salmonella typhimurium (strain LT2 / SGSC1412 / ATCC 700720) GN=pfkA PE=3 SV=1	34892	5.4712	1303.04	11	26.5625	5.9222	60	12.7698	0.0851605
P14062	6PGD_SALTY	6-phosphogluconate dehydrogenase, decarboxylating OS=Salmonella typhimurium (strain LT2 / SGSC1412 / ATCC 700720) GN=gnd PE=3 SV=1	51363	5.0405	1299.42	16	28.4188	2.1561	76	11.0533	0.148449
Q7CPH3	Q7CPH3_SALTY	Putative stress-induced protein OS=Salmonella typhimurium (strain LT2 / SGSC1412 / ATCC 700720) GN=yicC PE=4 SV=1	33104	4.8823	1290.05	6	28.9199	11.7873	42	11.095	0.092584
Q7CPM1	Q7CPM1_SALTY	AcetylCoA carboxylase, BCCP subunit OS=Salmonella typhimurium (strain LT2 / SGSC1412 / ATCC 700720) GN=accB PE=4 SV=1	16676	4.4136	1283.15	4	55.7692	2.7333	41	7.0632	0.0925311
P0A1G5	DKSA_SALTY	RNA polymerase-binding transcription factor DksA OS=Salmonella typhimurium (strain LT2 / SGSC1412 / ATCC 700720) GN=dksA PE=3 SV=1	17504	4.8721	1272.29	4	27.1523	6.1679	31	11.4935	0.0462249
Q7CPX8	Q7CPX8_SALTY	Fur regulated Salmonella iron transporter OS=Salmonella typhimurium (strain LT2 / SGSC1412 / ATCC 700720) GN=sitA PE=1 SV=1	33701	8.6953	1268.14	6	26.2295	1.6993	63	9.7821	0.18617
Q7CR42	Q7CR42_SALTY	Putative thiol-alkyl hydroperoxide reductase OS=Salmonella typhimurium (strain LT2 / SGSC1412 / ATCC 700720) GN=STM0402 PE=4 SV=1	22303	5.0933	1260.15	14	36	4.3271	57	10.3983	0.168922
Q7CR87	SURA_SALTY	Chaperone SurA OS=Salmonella typhimurium (strain LT2 / SGSC1412 / ATCC 700720) GN=surA PE=3 SV=1	47221	6.8789	1236.47	14	49.0654	4.0885	116	11.7899	0.077928
Q8ZNM8	Q8ZNM8_SALTY	Putative ABC superfamily transport protein (Bind_prot) OS=Salmonella typhimurium (strain LT2 / SGSC1412 / ATCC 700720) GN=yehZ PE=4 SV=1	32737	5.9194	1206.85	5	36.0656	11.7534	63	9.4424	0.120805
Q8ZP52	ACNA_SALTY	Aconitate hydratase A OS=Salmonella typhimurium (strain LT2 / SGSC1412 / ATCC 700720) GN=acnA PE=1 SV=1	97440	5.146	1196.18	20	27.9461	9.0594	152	10.5682	0.120411
O54296	RS11_SALTY	30S ribosomal protein S11 OS=Salmonella typhimurium (strain LT2 / SGSC1412 / ATCC 700720) GN=rpsK PE=3 SV=2	13822	11.7407	1195.76	3	24.031	0.6876	24	11.7663	0.120585
Q7CQ23	Q7CQ23_SALTY	Thioredoxin dependent thiol peroxidase OS=Salmonella typhimurium (strain LT2 / SGSC1412 / ATCC 700720) GN=bcp PE=4 SV=1	17597	5.001	1195.52	6	56.4103	3.5832	54	12.3341	0.0853066
P26478	MALM_SALTY	Maltose operon periplasmic protein OS=Salmonella typhimurium (strain LT2 / SGSC1412 / ATCC 700720) GN=malM PE=3 SV=2	31803	9.3662	1160.48	7	33.1148	4.7137	59	11.4092	0.0330029
Q7CPH6	Q7CPH6_SALTY	Putative rhodanese-related sulfurtransferases OS=Salmonella typhimurium (strain LT2 / SGSC1412 / ATCC 700720) GN=yibN PE=4 SV=1	15654	9.8584	1129.95	3	27.2727	11.4291	20	10.4574	0.0555771
Q8ZKM8	FSA_SALTY	Fructose-6-phosphate aldolase OS=Salmonella typhimurium (strain LT2 / SGSC1412 / ATCC 700720) GN=fsa PE=3 SV=1	23510	4.9526	1126.4	4	23.1818	1.729	31	12.0309	0.0223753
Q8ZLZ4	Q8ZLZ4_SALTY	Outer membrane channel OS=Salmonella typhimurium (strain LT2 / SGSC1412 / ATCC 700720) GN=tolC PE=4 SV=1	53653	5.2734	1113.43	14	41.1405	4.4546	131	11.0299	0.09907
P26466	LAMB_SALTY	Maltoporin OS=Salmonella typhimurium (strain LT2 / SGSC1412 / ATCC 700720) GN=lamB PE=1 SV=2	50517	4.6772	1105.38	10	27.2124	11.1789	71	12.4524	0.101358
P0AA07	PTHP_SALTY	Phosphocarrier protein HPr OS=Salmonella typhimurium (strain LT2 / SGSC1412 / ATCC 700720) GN=ptsH PE=1 SV=1	9113	5.5122	1102.27	4	58.8235	7.3927	29	10.6638	0.717743
Q8ZLR6	Q8ZLR6_SALTY	Glyoxalase OS=Salmonella typhimurium (strain LT2 / SGSC1412 / ATCC 700720) GN=yhbL PE=1 SV=1	22888	4.4209	1098.47	3	19.8157	0.7069	23	7.4493	0.0747276
Q7CPK0	UGPB_SALTY	sn-glycerol-3-phosphate-binding periplasmic protein UgpB OS=Salmonella typhimurium (strain LT2 / SGSC1412 / ATCC 700720) GN=ugpB PE=3 SV=1	48362	7.3286	1096.39	17	45.8904	8.0146	139	12.702	0.111609
P0DM81	RPOS_SALTY	RNA polymerase sigma factor RpoS OS=Salmonella typhimurium (strain LT2 / SGSC1412 / ATCC 700720) GN=rpoS PE=3 SV=1	37909	4.6509	1093.2	5	30.303	10.8524	66	10.5508	0.154728
Q8ZP50	OMPW_SALTY	Outer membrane protein W OS=Salmonella typhimurium (strain LT2 / SGSC1412 / ATCC 700720) GN=ompW PE=3 SV=1	22943	5.5298	1092.77	2	10.8491	7.6939	16	9.0116	0.133935
Q8ZLT3	PNP_SALTY	Polyribonucleotide nucleotidyltransferase OS=Salmonella typhimurium (strain LT2 / SGSC1412 / ATCC 700720) GN=pnp PE=1 SV=1	76990	4.8589	1087.38	26	38.1153	7.7063	152	11.5646	0.129233
Q8ZKA4	Q8ZKA4_SALTY	Component of modulator for protease specific for FtsH phage lambda cII repressor OS=Salmonella typhimurium (strain LT2 / SGSC1412 / ATCC 700720) GN=hflK PE=4 SV=1	45602	9.0366	1083.8	13	37.7088	9.4535	84	10.6762	0.0863288
Q8ZNW0	KPYK2_SALTY	Pyruvate kinase II OS=Salmonella typhimurium (strain LT2 / SGSC1412 / ATCC 700720) GN=pykA PE=3 SV=3	51354	6.1143	1070.14	15	38.9583	5.6389	83	10.8212	0.116667
P0A1V4	KAD_SALTY	Adenylate kinase OS=Salmonella typhimurium (strain LT2 / SGSC1412 / ATCC 700720) GN=adk PE=3 SV=1	23473	5.3921	1057.6	5	20.0935	2.7407	37	12.0784	0.0688051
P0A2C9	FABG_SALTY	3-oxoacyl-[acyl-carrier-protein] reductase FabG OS=Salmonella typhimurium (strain LT2 / SGSC1412 / ATCC 700720) GN=fabG PE=1 SV=1	25529	7.1909	1030.69	10	45.082	1.7798	67	9.1238	0.110919
Q8ZKQ0	LSRF_SALTY	3-hydroxy-5-phosphonooxypentane-2,4-dione thiolase OS=Salmonella typhimurium (strain LT2 / SGSC1412 / ATCC 700720) GN=lsrF PE=2 SV=1	31722	5.9795	1029.38	10	40.8935	7.6055	72	12.282	0.0796925
Q8ZKW8	ATPG_SALTY	ATP synthase gamma chain OS=Salmonella typhimurium (strain LT2 / SGSC1412 / ATCC 700720) GN=atpG PE=2 SV=1	31535	9.2593	1018.33	16	50.5226	6.9538	109	11.4854	0.130365
Q8ZNW4	Q8ZNW4_SALTY	2-keto-3-deoxygluconate 6-phosphate aldolase OS=Salmonella typhimurium (strain LT2 / SGSC1412 / ATCC 700720) GN=eda PE=4 SV=1	22172	5.8374	992.498	3	34.2723	3.6612	33	11.128	0.0342868
Q7CQP4	Q7CQP4_SALTY	Putative oxidoreductase OS=Salmonella typhimurium (strain LT2 / SGSC1412 / ATCC 700720) GN=ydjA PE=4 SV=1	20115	7.0972	988.295	5	37.1585	1.7855	46	9.5035	0.0907624
Q8ZPD4	Q8ZPD4_SALTY	Putative NADP-dependent oxidoreductase OS=Salmonella typhimurium (strain LT2 / SGSC1412 / ATCC 700720) GN=yncB PE=4 SV=1	39170	5.521	975.242	5	24.1573	9.6886	47	10.9513	0.0716728
O68883	CISY_SALTY	Citrate synthase OS=Salmonella typhimurium (strain LT2 / SGSC1412 / ATCC 700720) GN=gltA PE=3 SV=1	48074	6.2578	965.733	10	22.0141	3.8289	68	10.378	0.380906
P67617	FETP_SALTY	Probable Fe(2+)-trafficking protein OS=Salmonella typhimurium (strain LT2 / SGSC1412 / ATCC 700720) GN=yggX PE=1 SV=2	10892	5.8711	959.487	2	46.1538	0.9438	23	11.1958	0.040475
Q7CP66	TYPH_SALTY	Thymidine phosphorylase OS=Salmonella typhimurium (strain LT2 / SGSC1412 / ATCC 700720) GN=deoA PE=1 SV=1	46971	4.752	957.482	12	36.1364	6.9762	67	10.8882	0.0476243
Q7CQF9	Q7CQF9_SALTY	Putative cytoplasmic protein OS=Salmonella typhimurium (strain LT2 / SGSC1412 / ATCC 700720) GN=yciF PE=4 SV=1	18640	5.0684	927.493	6	38.9222	7.9671	42	10.6322	0.171457
Q7CQN7	Q7CQN7_SALTY	Thioredoxin/glutathione peroxidase BtuE OS=Salmonella typhimurium (strain LT2 / SGSC1412 / ATCC 700720) GN=btuE PE=3 SV=1	20410	4.8984	926.335	5	19.6721	2.4115	32	12.7323	0.114574
P66738	RRF_SALTY	Ribosome-recycling factor OS=Salmonella typhimurium (strain LT2 / SGSC1412 / ATCC 700720) GN=frr PE=3 SV=1	20542	8.5986	911.111	9	45.4054	4.2132	90	10.1187	0.108116
P0A2A1	RL19_SALTY	50S ribosomal protein L19 OS=Salmonella typhimurium (strain LT2 / SGSC1412 / ATCC 700720) GN=rplS PE=3 SV=2	13122	11.2383	909.848	4	26.087	2.8338	24	9.5089	0.21177
Q7CPN8	Q7CPN8_SALTY	Sugar specific PTS family enzyme IIA OS=Salmonella typhimurium (strain LT2 / SGSC1412 / ATCC 700720) GN=ptsN PE=4 SV=1	17903	5.0361	907.599	1	13.4969	0.8274	21	11.0037	0.0788205
Q7CQ36	Q7CQ36_SALTY	3-oxoacyl-[acyl-carrier-protein] synthase I OS=Salmonella typhimurium (strain LT2 / SGSC1412 / ATCC 700720) GN=fabB PE=3 SV=1	42345	4.8765	906.836	9	33.1683	5.0538	72	10.8299	0.130414
P30752	LOLB_SALTY	Outer-membrane lipoprotein LolB OS=Salmonella typhimurium (strain LT2 / SGSC1412 / ATCC 700720) GN=lolB PE=3 SV=2	23671	8.915	906.813	8	48.7923	7.8088	57	11.8002	0.0509122
P67270	GCH1L_SALTY	GTP cyclohydrolase 1 type 2 homolog OS=Salmonella typhimurium (strain LT2 / SGSC1412 / ATCC 700720) GN=ybgI PE=3 SV=1	26928	5.2441	898.083	2	14.5749	13.0302	20	8.6658	0.0751329
Q8ZQW9	Q8ZQW9_SALTY	Phosphoglucomutase OS=Salmonella typhimurium (strain LT2 / SGSC1412 / ATCC 700720) GN=pgm PE=1 SV=1	58053	5.5371	886.409	13	34.4322	8.3606	86	11.375	0.114436
Q8ZRB8	Q8ZRB8_SALTY	Peptidylprolyl isomerase OS=Salmonella typhimurium (strain LT2 / SGSC1412 / ATCC 700720) GN=cypD PE=4 SV=1	68087	4.8647	867.882	26	46.2279	11.1035	162	12.8095	0.112314
P26982	DEGP_SALTY	Periplasmic serine endoprotease DegP OS=Salmonella typhimurium (strain LT2 / SGSC1412 / ATCC 700720) GN=degP PE=3 SV=1	49284	9.1948	862.206	13	38.7368	5.4224	104	10.862	0.124268
Q04866	WZZB_SALTY	Chain length determinant protein OS=Salmonella typhimurium (strain LT2 / SGSC1412 / ATCC 700720) GN=wzzB PE=1 SV=1	36236	5.3379	860.91	9	43.4251	10.6051	66	12.6244	0.0513788
Q8ZRT2	Q8ZRT2_SALTY	Pyruvate dehydrogenase E1 component OS=Salmonella typhimurium (strain LT2 / SGSC1412 / ATCC 700720) GN=aceE PE=4 SV=1	99516	5.3848	856.867	23	30.8906	6.2821	157	11.3264	0.240205
P0A1F6	UDP_SALTY	Uridine phosphorylase OS=Salmonella typhimurium (strain LT2 / SGSC1412 / ATCC 700720) GN=udp PE=1 SV=2	27121	6.0835	854.566	5	30.4348	5.1701	55	10.3693	0.03063
P0A1C3	ACCA_SALTY	Acetyl-coenzyme A carboxylase carboxyl transferase subunit alpha OS=Salmonella typhimurium (strain LT2 / SGSC1412 / ATCC 700720) GN=accA PE=3 SV=2	35321	5.2119	846.743	4	19.4357	9.5296	32	8.4902	0.0221239
P65350	MGSA_SALTY	Methylglyoxal synthase OS=Salmonella typhimurium (strain LT2 / SGSC1412 / ATCC 700720) GN=mgsA PE=3 SV=1	16979	6.1538	843.945	1	18.4211	1.0697	22	12.3458	0.0863653
P0A295	RHO_SALTY	Transcription termination factor Rho OS=Salmonella typhimurium (strain LT2 / SGSC1412 / ATCC 700720) GN=rho PE=3 SV=1	46963	6.876	840.641	14	29.5943	10.213	84	12.0308	0.0964659
Q8ZP03	Q8ZP03_SALTY	Mannose-specific enzyme IIAB OS=Salmonella typhimurium (strain LT2 / SGSC1412 / ATCC 700720) GN=manX PE=4 SV=1	34965	5.7246	835.038	9	32.9193	8.3788	53	10.6046	0.118078
Q8ZQQ8	Q8ZQQ8_SALTY	Putative phospholipid-binding protein OS=Salmonella typhimurium (strain LT2 / SGSC1412 / ATCC 700720) GN=ybhB PE=4 SV=1	17061	5.4038	826.882	4	20.2532	5.8833	23	14.0138	0.0860489
Q7CQ49	NUOA_SALTY	NADH-quinone oxidoreductase subunit A OS=Salmonella typhimurium (strain LT2 / SGSC1412 / ATCC 700720) GN=nuoA PE=3 SV=1	16482	10.103	824.125	2	12.9252	1.7709	19	11.0945	0.0660062
Q8ZLQ7	NANE2_SALTY	Putative N-acetylmannosamine-6-phosphate 2-epimerase 2 OS=Salmonella typhimurium (strain LT2 / SGSC1412 / ATCC 700720) GN=nanE2 PE=1 SV=1	24014	4.8999	822.342	2	16.1572	5.6387	16	8.1246	0.0384976
Q8ZRA7	Q8ZRA7_SALTY	RND family, acridine efflux pump OS=Salmonella typhimurium (strain LT2 / SGSC1412 / ATCC 700720) GN=acrB PE=3 SV=1	113537	5.2559	820.005	19	23.2602	7.9538	129	10.8812	0.0843494
Q7CR66	ERPA_SALTY	Iron-sulfur cluster insertion protein ErpA OS=Salmonella typhimurium (strain LT2 / SGSC1412 / ATCC 700720) GN=erpA PE=3 SV=2	12091	3.9316	810.505	5	35.9649	7.6552	25	10.801	0.0344309
Q7CPB2	YJBJ_SALTY	UPF0337 protein YjbJ OS=Salmonella typhimurium (strain LT2 / SGSC1412 / ATCC 700720) GN=yjbJ PE=3 SV=1	8454	7.166	781.568	4	47.1429	2.0011	29	14.6713	0.0371164
P41784	PRGI_SALTY	Protein PrgI OS=Salmonella typhimurium (strain LT2 / SGSC1412 / ATCC 700720) GN=prgI PE=1 SV=1	8851	4.5586	773.095	3	41.25	1.262	34	12.2894	0.0677281
Q8ZNN4	SYM_SALTY	Methionine--tRNA ligase OS=Salmonella typhimurium (strain LT2 / SGSC1412 / ATCC 700720) GN=metG PE=3 SV=3	76225	5.2822	770.283	20	39.8818	7.3097	110	12.5194	0.0456712
P0A2F6	SSB1_SALTY	Single-stranded DNA-binding protein 1 OS=Salmonella typhimurium (strain LT2 / SGSC1412 / ATCC 700720) GN=ssb PE=3 SV=2	19062	5.2939	749.989	5	31.8182	8.4528	29	9.3073	0.0450224
Q7CQ00	Q7CQ00_SALTY	Ribosome associated factor OS=Salmonella typhimurium (strain LT2 / SGSC1412 / ATCC 700720) GN=yfiA PE=4 SV=1	12644	6.7207	731.438	10	66.0714	4.7097	53	10.7285	0.130597
P0A2H7	FADA_SALTY	3-ketoacyl-CoA thiolase OS=Salmonella typhimurium (strain LT2 / SGSC1412 / ATCC 700720) GN=fadA PE=1 SV=1	40977	6.4424	726.009	12	28.6822	3.6386	61	10.367	0.0892291
Q7CPR9	HLDE_SALTY	Bifunctional protein HldE OS=Salmonella typhimurium (strain LT2 / SGSC1412 / ATCC 700720) GN=hldE PE=3 SV=1	51092	4.8779	725.818	19	42.5577	6.9951	109	10.9807	0.0650571
P0A2F4	SODF_SALTY	Superoxide dismutase [Fe] OS=Salmonella typhimurium (strain LT2 / SGSC1412 / ATCC 700720) GN=sodB PE=3 SV=2	21294	5.5254	723.839	8	15.0259	5.4692	21	6.4208	0.176552
P16657	FABI_SALTY	Enoyl-[acyl-carrier-protein] reductase [NADH] FabI OS=Salmonella typhimurium (strain LT2 / SGSC1412 / ATCC 700720) GN=fabI PE=1 SV=3	27742	5.4756	714.978	2	10.3053	3.6277	16	12.41	0.134592
P0A1V6	KPRS_SALTY	Ribose-phosphate pyrophosphokinase OS=Salmonella typhimurium (strain LT2 / SGSC1412 / ATCC 700720) GN=prs PE=3 SV=2	34194	5.0625	712.664	10	30.4762	3.1894	66	10.9078	0.103715
Q8ZPU7	Q8ZPU7_SALTY	Periplasmic protein related to spheroblast formation OS=Salmonella typhimurium (strain LT2 / SGSC1412 / ATCC 700720) GN=spy PE=4 SV=1	18222	10.1294	709.429	8	29.1925	5.8497	31	8.4647	0.118851
P23988	PAGC_SALTY	Virulence membrane protein PagC OS=Salmonella typhimurium (strain LT2 / SGSC1412 / ATCC 700720) GN=pagC PE=3 SV=2	20171	7.6406	705.85	2	15.1351	0.1679	22	8.366	0.0621301
Q7CR46	IRAP_SALTY	Anti-adapter protein IraP OS=Salmonella typhimurium (strain LT2 / SGSC1412 / ATCC 700720) GN=iraP PE=2 SV=2	9876	5.4961	700.847	2	41.8605	5.4401	16	11.4411	0.099788
Q7CPP3	Q7CPP3_SALTY	Putative ABC superfamily transport protein OS=Salmonella typhimurium (strain LT2 / SGSC1412 / ATCC 700720) GN=yrbC PE=4 SV=1	23989	9.4292	699.912	6	29.3839	8.8771	29	9.3087	0.0319199
P0CL02	CSID_SALTY	Protein CsiD OS=Salmonella typhimurium (strain LT2 / SGSC1412 / ATCC 700720) GN=csiD PE=3 SV=1	37209	5.9399	695.361	9	41.2308	3.0819	65	12.6438	0.0695797
Q8ZRP4	DAPD_SALTY	2,3,4,5-tetrahydropyridine-2,6-dicarboxylate N-succinyltransferase OS=Salmonella typhimurium (strain LT2 / SGSC1412 / ATCC 700720) GN=dapD PE=3 SV=1	29833	5.3936	679.681	11	45.9854	6.0176	71	12.645	0.0502045
Q8ZK67	F16PA_SALTY	Fructose-1,6-bisphosphatase class 1 OS=Salmonella typhimurium (strain LT2 / SGSC1412 / ATCC 700720) GN=fbp PE=3 SV=1	36775	5.7686	674.841	6	22.8916	8.1345	37	11.8455	0.155049
P61351	YCEI_SALTY	Protein YceI OS=Salmonella typhimurium (strain LT2 / SGSC1412 / ATCC 700720) GN=yceI PE=3 SV=1	21009	5.5063	672.78	5	42.4084	3.0495	34	12.3888	0.0529322
Q8ZK81	RS18_SALTY	30S ribosomal protein S18 OS=Salmonella typhimurium (strain LT2 / SGSC1412 / ATCC 700720) GN=rpsR PE=3 SV=3	9065	11.1152	671.401	3	37.3333	2.5014	20	10.9712	0.0430062
P60817	YFBU_SALTY	UPF0304 protein YfbU OS=Salmonella typhimurium (strain LT2 / SGSC1412 / ATCC 700720) GN=yfbU PE=3 SV=1	19511	6.0703	658.804	6	41.4634	7.6369	45	11.0619	0.0434199
Q56066	MOEA_SALTY	Molybdopterin molybdenumtransferase OS=Salmonella typhimurium (strain LT2 / SGSC1412 / ATCC 700720) GN=moeA PE=3 SV=2	44314	4.894	656.273	6	26.8765	5.9502	45	10.3033	0.0222494
P40783	QOR_SALTY	Quinone oxidoreductase OS=Salmonella typhimurium (strain LT2 / SGSC1412 / ATCC 700720) GN=qor PE=3 SV=2	35129	6.7866	655.347	10	43.1193	10.6955	72	13.0087	0.0965834
Q8ZKF6	ACSA_SALTY	Acetyl-coenzyme A synthetase OS=Salmonella typhimurium (strain LT2 / SGSC1412 / ATCC 700720) GN=acs PE=1 SV=1	72107	5.4727	653.396	21	38.6503	6.1656	144	11.2206	0.132211
P0A2M7	UXUA_SALTY	Mannonate dehydratase OS=Salmonella typhimurium (strain LT2 / SGSC1412 / ATCC 700720) GN=uxuA PE=3 SV=1	44908	5.5649	649.581	8	30.9645	7.7983	44	12.3484	0.0726341
P0CL07	GSA_SALTY	Glutamate-1-semialdehyde 2,1-aminomutase OS=Salmonella typhimurium (strain LT2 / SGSC1412 / ATCC 700720) GN=hemL PE=3 SV=1	45295	4.6201	648.87	11	34.2723	8.0103	71	12.3907	0.07721
Q8ZQU1	Q8ZQU1_SALTY	2-oxoglutarate dehydrogenase decarboxylase component OS=Salmonella typhimurium (strain LT2 / SGSC1412 / ATCC 700720) GN=sucA PE=4 SV=1	104757	6.1289	631.396	20	23.5798	5.9576	148	10.4977	0.117024
P67557	OPGG_SALTY	Glucans biosynthesis protein G OS=Salmonella typhimurium (strain LT2 / SGSC1412 / ATCC 700720) GN=mdoG PE=3 SV=1	57808	8.7744	631.078	12	30.9198	10.8254	75	12.4985	0.0884705
Q9L6Q4	Q9L6Q4_SALTY	89% identity with E. coli putative uroporphyrinogen III methylase (HEMX) (SP:P09127) OS=Salmonella typhimurium (strain LT2 / SGSC1412 / ATCC 700720) GN=hemX PE=4 SV=1	42259	4.4443	626.015	14	49.8715	5.0153	102	10.8625	0.0765244
P66692	RPIA_SALTY	Ribose-5-phosphate isomerase A OS=Salmonella typhimurium (strain LT2 / SGSC1412 / ATCC 700720) GN=rpiA PE=3 SV=1	22881	4.8955	625.917	3	19.1781	5.1222	20	9.782	0.0906183
P0A1J1	FLGE_SALTY	Flagellar hook protein FlgE OS=Salmonella typhimurium (strain LT2 / SGSC1412 / ATCC 700720) GN=flgE PE=1 SV=2	42184	4.5806	624.166	10	44.9132	8.3399	58	13.4726	0.0211907
Q7CQF2	Q7CQF2_SALTY	UTP--glucose-1-phosphate uridylyltransferase OS=Salmonella typhimurium (strain LT2 / SGSC1412 / ATCC 700720) GN=galU PE=3 SV=1	32884	4.8853	608.468	8	32.1192	6.5607	50	10.4567	0.0770111
Q8ZLA9	Q8ZLA9_SALTY	Dipeptide transport protein OS=Salmonella typhimurium (strain LT2 / SGSC1412 / ATCC 700720) GN=dppA PE=4 SV=1	60181	6.0425	607.365	16	30.4673	8.0112	97	12.7735	0.0719527
P0A2D1	UCPA_SALTY	Oxidoreductase UcpA OS=Salmonella typhimurium (strain LT2 / SGSC1412 / ATCC 700720) GN=ucpA PE=3 SV=1	27852	4.8589	607.187	9	40.3042	10.9962	74	9.0326	0.11414
Q8ZRS0	Q8ZRS0_SALTY	Carbonic anhydrase OS=Salmonella typhimurium (strain LT2 / SGSC1412 / ATCC 700720) GN=yadF PE=1 SV=1	24805	5.6045	606.767	4	23.6364	9.3813	26	11.1507	0.0265716
P55900	SERC_SALTY	Phosphoserine aminotransferase OS=Salmonella typhimurium (strain LT2 / SGSC1412 / ATCC 700720) GN=serC PE=1 SV=2	39806	5.1753	597.481	9	25.9669	9.4896	70	13.0501	0.0542385
Q8ZKY4	YIDC_SALTY	Membrane protein insertase YidC OS=Salmonella typhimurium (strain LT2 / SGSC1412 / ATCC 700720) GN=yidC PE=3 SV=1	61594	8.6147	589.706	10	29.3796	11.3905	83	12.8249	0.11461
Q8ZQT5	TOLB_SALTY	Protein TolB OS=Salmonella typhimurium (strain LT2 / SGSC1412 / ATCC 700720) GN=tolB PE=3 SV=1	46120	8.7275	588.072	9	31.6279	6.8388	55	11.7769	0.0705776
P67912	HLDD_SALTY	ADP-L-glycero-D-manno-heptose-6-epimerase OS=Salmonella typhimurium (strain LT2 / SGSC1412 / ATCC 700720) GN=hldD PE=3 SV=1	34827	4.7212	585.158	13	49.6774	7.9064	70	12.6969	0.0545629
Q8ZPL8	Q8ZPL8_SALTY	Putative periplasmic protein OS=Salmonella typhimurium (strain LT2 / SGSC1412 / ATCC 700720) GN=ydgA PE=4 SV=1	54250	5.0229	584.459	20	44.0239	9.2342	109	12.1811	0.0423411
P0AA02	NUSG_SALTY	Transcription termination/antitermination protein NusG OS=Salmonella typhimurium (strain LT2 / SGSC1412 / ATCC 700720) GN=nusG PE=3 SV=2	20532	6.4028	577.295	8	55.2486	3.6321	63	10.5516	0.0384345
Q7CPZ7	Q7CPZ7_SALTY	Signal recognition particle protein OS=Salmonella typhimurium (strain LT2 / SGSC1412 / ATCC 700720) GN=ffh PE=3 SV=1	49767	10.021	569.444	12	32.4503	6.3629	68	11.8494	0.0508027
Q8ZPC4	Q8ZPC4_SALTY	Putative outer membrane lipoprotein OS=Salmonella typhimurium (strain LT2 / SGSC1412 / ATCC 700720) GN=STM1607 PE=4 SV=1	24423	8.9004	560.944	8	58.1081	9.5995	61	13.5732	0.0517963
P64105	FABA_SALTY	3-hydroxydecanoyl-[acyl-carrier-protein] dehydratase OS=Salmonella typhimurium (strain LT2 / SGSC1412 / ATCC 700720) GN=fabA PE=3 SV=2	19034	6.3574	560.83	8	34.8837	6.1227	37	10.8547	0.0833067
Q7CQF8	Q7CQF8_SALTY	Putative cytoplasmic protein OS=Salmonella typhimurium (strain LT2 / SGSC1412 / ATCC 700720) GN=yciE PE=4 SV=1	18960	4.9731	549.036	6	37.5	7.342	49	10.5802	0.0517925
Q8ZRA6	Q8ZRA6_SALTY	Acridine efflux pump OS=Salmonella typhimurium (strain LT2 / SGSC1412 / ATCC 700720) GN=acrA PE=3 SV=1	42209	8.8447	542.561	18	54.1562	6.5036	105	12.3336	0.0885192
Q8ZLQ1	Q8ZLQ1_SALTY	Serine endoprotease OS=Salmonella typhimurium (strain LT2 / SGSC1412 / ATCC 700720) GN=degQ PE=4 SV=1	47297	7.6377	540.573	9	31.2088	10.5791	62	12.6115	0.0437648
Q93GL9	Q93GL9_SALTY	Conjugative transfer: surface exclusion OS=Salmonella typhimurium (strain LT2 / SGSC1412 / ATCC 700720) GN=traT PE=4 SV=1	26152	9.3472	529.08	9	32.9218	5.1923	65	11.4867	0.232729
Q8ZM45	RDGB_SALTY	dITP/XTP pyrophosphatase OS=Salmonella typhimurium (strain LT2 / SGSC1412 / ATCC 700720) GN=rdgB PE=3 SV=1	21019	5.6089	529.044	1	14.2132	0.5716	11	7.0296	0.0218562
Q8ZK73	Q8ZK73_SALTY	Putative transcriptional regulator OS=Salmonella typhimurium (strain LT2 / SGSC1412 / ATCC 700720) GN=ytfJ PE=4 SV=1	20563	9.6196	527.026	7	40.5405	13.4964	35	11.7892	0.0307273
Q8ZKB1	PSD_SALTY	Phosphatidylserine decarboxylase proenzyme OS=Salmonella typhimurium (strain LT2 / SGSC1412 / ATCC 700720) GN=psd PE=3 SV=1	35865	6.3604	526.761	5	27.6398	9.6495	31	12.6953	0.0286099
Q8ZPB0	Q8ZPB0_SALTY	Putative LysR family transcriptional regulator OS=Salmonella typhimurium (strain LT2 / SGSC1412 / ATCC 700720) GN=ydcI PE=4 SV=1	33064	9.2183	522.438	7	30.9446	4.7347	30	9.5089	0.0268941
P39432	NCPP_SALTY	Non-canonical purine NTP phosphatase OS=Salmonella typhimurium (strain LT2 / SGSC1412 / ATCC 700720) GN=yjjX PE=1 SV=2	18507	5.2031	515.976	6	35.6725	3.2859	35	12.9963	0.0486853
Q8ZN68	Q8ZN68_SALTY	Arsenate reductase OS=Salmonella typhimurium (strain LT2 / SGSC1412 / ATCC 700720) GN=yfgD PE=3 SV=1	13369	5.5078	514.758	4	39.4958	9.2562	26	11.8371	0.00333429
Q8ZL58	TAGAD_SALTY	L-talarate/galactarate dehydratase OS=Salmonella typhimurium (strain LT2 / SGSC1412 / ATCC 700720) GN=STM3697 PE=1 SV=1	43999	5.8916	511.338	6	29.8995	6.9142	34	11.4326	0.0611991
Q8ZP20	TREA_SALTY	Periplasmic trehalase OS=Salmonella typhimurium (strain LT2 / SGSC1412 / ATCC 700720) GN=treA PE=3 SV=1	63469	5.1519	507.47	13	32.4561	6.8314	73	12.0426	0.0307273
Q8ZQZ2	Q8ZQZ2_SALTY	Putative cytoplasmic protein OS=Salmonella typhimurium (strain LT2 / SGSC1412 / ATCC 700720) GN=ybeL PE=4 SV=1	18399	4.8765	503.728	4	22.9299	5.5755	26	11.5502	0.0380413
Q7CPE5	ATPD_SALTY	ATP synthase subunit delta OS=Salmonella typhimurium (strain LT2 / SGSC1412 / ATCC 700720) GN=atpH PE=3 SV=1	19399	4.6904	502.522	5	38.9831	7.713	33	9.4642	0.116661
P35672	INVG_SALTY	Protein InvG OS=Salmonella typhimurium (strain LT2 / SGSC1412 / ATCC 700720) GN=invG PE=1 SV=3	61727	8.9033	499.666	14	40.5694	7.3841	97	13.1291	0.0918656
Q8ZQZ6	SYL_SALTY	Leucine--tRNA ligase OS=Salmonella typhimurium (strain LT2 / SGSC1412 / ATCC 700720) GN=leuS PE=3 SV=1	96923	5.0215	495.73	28	34.0698	9.3486	165	12.1965	0.0481578
Q8ZM06	DKGA_SALTY	2,5-diketo-D-gluconic acid reductase A OS=Salmonella typhimurium (strain LT2 / SGSC1412 / ATCC 700720) GN=dkgA PE=3 SV=1	30976	5.9897	484.918	7	41.4545	3.9071	52	11.5135	0.063045
Q8XG72	Q8XG72_SALTY	Arginine transport system OS=Salmonella typhimurium (strain LT2 / SGSC1412 / ATCC 700720) GN=artI PE=3 SV=1	26979	8.1299	479.021	7	29.2181	5.3417	36	12.2595	0.044576
Q8ZRC1	Q8ZRC1_SALTY	Putative lipoprotein OS=Salmonella typhimurium (strain LT2 / SGSC1412 / ATCC 700720) GN=yajG PE=4 SV=1	22795	8.5562	478.637	3	36.1905	3.1217	32	10.8865	0.0391973
P26264	CYSQ_SALTY	3'(2'),5'-bisphosphate nucleotidase CysQ OS=Salmonella typhimurium (strain LT2 / SGSC1412 / ATCC 700720) GN=cysQ PE=2 SV=2	27472	5.2617	478.352	6	40.2439	2.7507	41	12.3506	0.048024
Q8ZKV4	Q8ZKV4_SALTY	Protein for a late step of protoheme IX synthesis OS=Salmonella typhimurium (strain LT2 / SGSC1412 / ATCC 700720) GN=hemY PE=4 SV=1	45353	8.9429	477.531	11	34.5865	5.845	72	12.1613	0.0770153
Q8ZPW2	Q8ZPW2_SALTY	Putative Ser protein kinase OS=Salmonella typhimurium (strain LT2 / SGSC1412 / ATCC 700720) GN=yeaG PE=4 SV=1	74372	5.5679	477.187	14	25.6211	10.4199	91	14.3256	0.0630895
Q8ZRB9	Q8ZRB9_SALTY	Lon protease OS=Salmonella typhimurium (strain LT2 / SGSC1412 / ATCC 700720) GN=lon PE=2 SV=1	87355	5.959	467.281	12	22.8316	6.514	79	11.7651	0.0607086
P0AA13	RL13_SALTY	50S ribosomal protein L13 OS=Salmonella typhimurium (strain LT2 / SGSC1412 / ATCC 700720) GN=rplM PE=3 SV=1	16008	10.2744	465.295	3	27.4648	12.5354	19	13.0876	0.0611748
Q8ZPS3	Q8ZPS3_SALTY	Phosphoenolpyruvate synthase OS=Salmonella typhimurium (strain LT2 / SGSC1412 / ATCC 700720) GN=pps PE=3 SV=1	87153	4.7827	461.862	15	24.3687	8.4705	99	12.0148	0.148258
Q7CQW6	Q7CQW6_SALTY	Molybdenum cofactor biosynthesis protein B OS=Salmonella typhimurium (strain LT2 / SGSC1412 / ATCC 700720) GN=moaB PE=3 SV=1	18528	5.2573	457.906	3	15.2941	6.0009	25	11.2408	0.049955
Q8ZM76	GCSP_SALTY	Glycine dehydrogenase (decarboxylating) OS=Salmonella typhimurium (strain LT2 / SGSC1412 / ATCC 700720) GN=gcvP PE=3 SV=3	104220	5.6689	457.874	17	28.2132	8.7067	92	10.1767	0.0887181
Q8ZPL1	Q8ZPL1_SALTY	Putative periplasmic protein OS=Salmonella typhimurium (strain LT2 / SGSC1412 / ATCC 700720) GN=ydgH PE=1 SV=1	33894	9.6563	453.183	11	46.8153	6.233	57	11.4283	0.052701
Q8ZLL6	Q8ZLL6_SALTY	Peptidyl-prolyl cis-trans isomerase OS=Salmonella typhimurium (strain LT2 / SGSC1412 / ATCC 700720) GN=fkpA PE=3 SV=1	28927	9.0366	451.346	8	35.2941	7.3072	61	13.3612	0.0834691
Q7CPU6	Q7CPU6_SALTY	Fructose-bisphosphate aldolase OS=Salmonella typhimurium (strain LT2 / SGSC1412 / ATCC 700720) GN=fba PE=3 SV=1	39131	5.6323	448.374	10	17.5487	3.3606	57	10.4704	0.110663
Q8ZL95	SYGA_SALTY	Glycine--tRNA ligase alpha subunit OS=Salmonella typhimurium (strain LT2 / SGSC1412 / ATCC 700720) GN=glyQ PE=3 SV=1	34724	4.7563	443.815	5	20.132	11.1402	35	10.4589	0.0629332
P67563	SYS_SALTY	Serine--tRNA ligase OS=Salmonella typhimurium (strain LT2 / SGSC1412 / ATCC 700720) GN=serS PE=3 SV=1	48549	5.2515	442.053	13	37.4419	13.18	74	11.3948	0.0798629
Q7CP96	Q7CP96_SALTY	Protein HflC OS=Salmonella typhimurium (strain LT2 / SGSC1412 / ATCC 700720) GN=hflC PE=3 SV=1	37521	5.8843	429.307	9	40.1198	4.2016	51	11.3036	0.0347066
H9L460	H9L460_SALTY	Catalase OS=Salmonella typhimurium (strain LT2 / SGSC1412 / ATCC 700720) GN=katE PE=3 SV=1	83574	5.6499	426.455	10	19.4667	5.9777	74	11.8243	0.155771
Q8ZQ14	Q8ZQ14_SALTY	3-oxoacyl-[acyl-carrier-protein] synthase 2 OS=Salmonella typhimurium (strain LT2 / SGSC1412 / ATCC 700720) GN=fabF PE=3 SV=1	42925	5.5225	426.182	9	49.1525	8.9831	61	12.3679	0.0393471
Q7CR62	SYP_SALTY	Proline--tRNA ligase OS=Salmonella typhimurium (strain LT2 / SGSC1412 / ATCC 700720) GN=proS PE=3 SV=1	63499	5.0098	425.363	20	39.5105	4.0648	123	11.849	0.145865
P14845	CARA_SALTY	Carbamoyl-phosphate synthase small chain OS=Salmonella typhimurium (strain LT2 / SGSC1412 / ATCC 700720) GN=carA PE=3 SV=2	41625	6.0015	423.905	8	36.1257	10.6121	41	12.7843	0.106055
P66008	STHA_SALTY	Soluble pyridine nucleotide transhydrogenase OS=Salmonella typhimurium (strain LT2 / SGSC1412 / ATCC 700720) GN=sthA PE=3 SV=2	51575	6.0439	422.76	5	18.6695	11.6151	44	11.7417	0.0683548
P67458	EX7S_SALTY	Exodeoxyribonuclease 7 small subunit OS=Salmonella typhimurium (strain LT2 / SGSC1412 / ATCC 700720) GN=xseB PE=3 SV=2	8926	4.1089	421.325	3	72.5	4.9774	21	9.7355	0.0380169
P63411	ACKA_SALTY	Acetate kinase OS=Salmonella typhimurium (strain LT2 / SGSC1412 / ATCC 700720) GN=ackA PE=1 SV=1	43230	5.9106	419.73	5	27.75	14.4543	23	12.4467	0.0617467
H9L427	H9L427_SALTY	GTP-binding elongation factor family protein OS=Salmonella typhimurium (strain LT2 / SGSC1412 / ATCC 700720) GN=typA PE=4 SV=1	67334	5.0244	419.435	3	7.2488	8.1134	21	9.6898	0.0557231
P60626	RL24_SALTY	50S ribosomal protein L24 OS=Salmonella typhimurium (strain LT2 / SGSC1412 / ATCC 700720) GN=rplX PE=3 SV=2	11309	10.7183	415.382	5	39.4231	3.8633	22	10.1594	0.0326219
Q8ZLM1	RS13_SALTY	30S ribosomal protein S13 OS=Salmonella typhimurium (strain LT2 / SGSC1412 / ATCC 700720) GN=rpsM PE=3 SV=3	13153	11.2163	414.609	5	34.7458	11.4917	29	8.7358	0.169567
P0A1F8	DHAS_SALTY	Aspartate-semialdehyde dehydrogenase OS=Salmonella typhimurium (strain LT2 / SGSC1412 / ATCC 700720) GN=asd PE=1 SV=1	40110	5.2119	412.748	7	30.4348	6.326	43	10.9715	0.126445
O33789	WZZE_SALTY	ECA polysaccharide chain length modulation protein OS=Salmonella typhimurium (strain LT2 / SGSC1412 / ATCC 700720) GN=wzzE PE=3 SV=2	39436	9.3164	412.682	14	34.7701	9.6173	70	14.056	0.0372541
Q7CPS2	Q7CPS2_SALTY	Putative resistance protein OS=Salmonella typhimurium (strain LT2 / SGSC1412 / ATCC 700720) GN=yqiE PE=4 SV=1	23794	4.9146	412.517	8	42.381	8.9578	39	13.9193	0.00966252
P66643	RS9_SALTY	30S ribosomal protein S9 OS=Salmonella typhimurium (strain LT2 / SGSC1412 / ATCC 700720) GN=rpsI PE=1 SV=2	14817	11.3379	410.794	5	30	2.4173	28	13.4392	0.0496021
Q8ZM80	YGFZ_SALTY	tRNA-modifying protein YgfZ OS=Salmonella typhimurium (strain LT2 / SGSC1412 / ATCC 700720) GN=ygfZ PE=3 SV=1	35949	4.938	407.036	7	22.3926	12.8561	32	14.5631	0.0270523
Q8ZRT1	Q8ZRT1_SALTY	Acetyltransferase component of pyruvate dehydrogenase complex OS=Salmonella typhimurium (strain LT2 / SGSC1412 / ATCC 700720) GN=aceF PE=3 SV=2	66013	4.9351	402.79	17	32.7504	12.8323	82	12.217	0.0604652
P26394	RMLC_SALTY	dTDP-4-dehydrorhamnose 3,5-epimerase OS=Salmonella typhimurium (strain LT2 / SGSC1412 / ATCC 700720) GN=rfbC PE=1 SV=1	20650	4.8457	397.743	5	24.5902	7.8578	29	9.2539	0.0595137
Q8ZRZ0	SYI_SALTY	Isoleucine--tRNA ligase OS=Salmonella typhimurium (strain LT2 / SGSC1412 / ATCC 700720) GN=ileS PE=3 SV=1	105605	5.5635	396.659	16	24.4703	5.3657	97	11.5331	0.0598526
Q8ZND6	PTA_SALTY	Phosphate acetyltransferase OS=Salmonella typhimurium (strain LT2 / SGSC1412 / ATCC 700720) GN=pta PE=1 SV=1	77230	5.1108	396.446	18	38.9356	6.0686	121	11.6358	0.0658602
P08007	OPPF_SALTY	Oligopeptide transport ATP-binding protein OppF OS=Salmonella typhimurium (strain LT2 / SGSC1412 / ATCC 700720) GN=oppF PE=3 SV=2	37230	7.626	393.053	6	19.1617	12.0881	36	11.5535	0.0562585
Q7CPD4	PEPQ_SALTY	Xaa-Pro dipeptidase OS=Salmonella typhimurium (strain LT2 / SGSC1412 / ATCC 700720) GN=pepQ PE=3 SV=1	50138	5.7495	387.884	13	32.0542	3.5408	75	13.3918	0.044868
Q8ZLX9	Q8ZLX9_SALTY	Putative methyl-accepting chemotaxis protein OS=Salmonella typhimurium (strain LT2 / SGSC1412 / ATCC 700720) GN=STM3216 PE=4 SV=1	57217	4.6904	385.118	8	23.0326	6.4104	67	13.5379	0.081319
Q8ZQU0	Q8ZQU0_SALTY	Succinate--CoA ligase [ADP-forming] subunit alpha OS=Salmonella typhimurium (strain LT2 / SGSC1412 / ATCC 700720) GN=sucD PE=3 SV=1	29756	6.0835	380.046	6	17.301	7.4899	34	10.4104	0.165977
Q7CPQ5	Q7CPQ5_SALTY	Putative intracellular proteinase OS=Salmonella typhimurium (strain LT2 / SGSC1412 / ATCC 700720) GN=yhbO PE=4 SV=1	18859	4.8369	379.2	4	33.7209	12.2723	19	11.5434	0.110753
H9L442	H9L442_SALTY	D-alanyl-D-alanine dipeptidase OS=Salmonella typhimurium (strain LT2 / SGSC1412 / ATCC 700720) GN=pdgL PE=3 SV=1	28977	6.7383	379.043	3	19.5313	3.2717	22	12.6512	0.0262613
Q8ZNP1	YEGS_SALTY	Probable lipid kinase YegS OS=Salmonella typhimurium (strain LT2 / SGSC1412 / ATCC 700720) GN=yegS PE=1 SV=1	32008	4.563	376.073	4	23.4114	7.1803	25	13.9075	0.0172681
Q7CQU1	Q7CQU1_SALTY	Pyruvate formate lyase I, induced anaerobically OS=Salmonella typhimurium (strain LT2 / SGSC1412 / ATCC 700720) GN=pflB PE=4 SV=1	84950	5.6719	369.407	23	35.7895	9.6593	125	12.175	0.090073
Q8ZMK6	SYA_SALTY	Alanine--tRNA ligase OS=Salmonella typhimurium (strain LT2 / SGSC1412 / ATCC 700720) GN=alaS PE=3 SV=1	95839	5.2954	364.349	22	26.5982	8.2219	134	12.1709	0.0583718
Q8ZN45	Q8ZN45_SALTY	Sulfurtransferase OS=Salmonella typhimurium (strain LT2 / SGSC1412 / ATCC 700720) GN=sseA PE=4 SV=1	30812	4.5645	361.342	4	19.6429	16.2989	21	13.1792	0.0797819
Q8ZJV8	DEOC_SALTY	Deoxyribose-phosphate aldolase OS=Salmonella typhimurium (strain LT2 / SGSC1412 / ATCC 700720) GN=deoC PE=3 SV=2	27667	5.8154	358.816	7	39.3822	4.321	44	12.5343	0.0432374
P65977	RECA_SALTY	Protein RecA OS=Salmonella typhimurium (strain LT2 / SGSC1412 / ATCC 700720) GN=recA PE=1 SV=2	37920	4.8882	354.207	12	42.7762	8.0311	61	12.3746	0.0424544
Q8ZND4	Q8ZND4_SALTY	Putative transketolase OS=Salmonella typhimurium (strain LT2 / SGSC1412 / ATCC 700720) GN=STM2341 PE=4 SV=1	30377	5.7129	353.899	6	31.5217	10.9663	28	12.4496	0.0242656
O85139	FABH_SALTY	3-oxoacyl-[acyl-carrier-protein] synthase 3 OS=Salmonella typhimurium (strain LT2 / SGSC1412 / ATCC 700720) GN=fabH PE=3 SV=1	33502	5.2412	353.638	9	24.6057	5.683	47	11.9185	0.0240344
Q8ZNU4	Q8ZNU4_SALTY	Ferritin OS=Salmonella typhimurium (strain LT2 / SGSC1412 / ATCC 700720) GN=ftn PE=3 SV=1	19267	4.7139	353.249	3	19.3939	7.1953	24	10.7259	0.0243386
Q8ZPL7	FUMC_SALTY	Fumarate hydratase class II OS=Salmonella typhimurium (strain LT2 / SGSC1412 / ATCC 700720) GN=fumC PE=3 SV=1	50270	6.0586	352.151	8	19.2719	7.822	43	9.7739	0.137306
P37426	RIR1_SALTY	Ribonucleoside-diphosphate reductase 1 subunit alpha OS=Salmonella typhimurium (strain LT2 / SGSC1412 / ATCC 700720) GN=nrdA PE=3 SV=1	85682	5.9707	345.147	13	26.0184	12.0548	68	12.935	0.02891
Q8ZPU9	ASTB_SALTY	N-succinylarginine dihydrolase OS=Salmonella typhimurium (strain LT2 / SGSC1412 / ATCC 700720) GN=astB PE=2 SV=1	49161	5.8418	343.918	6	25.0559	2.6318	46	10.6256	0.0694945
Q7CQE8	Q7CQE8_SALTY	Ribosome-binding ATPase YchF OS=Salmonella typhimurium (strain LT2 / SGSC1412 / ATCC 700720) GN=ychF PE=3 SV=1	39577	4.6611	343.798	4	15.1515	9.0398	23	11.2201	0.0211949
P65359	MINC_SALTY	Septum site-determining protein MinC OS=Salmonella typhimurium (strain LT2 / SGSC1412 / ATCC 700720) GN=minC PE=1 SV=1	25230	6.4263	343.402	6	53.617	5.6983	45	12.0085	0.071032
Q8ZNA6	FADI_SALTY	3-ketoacyl-CoA thiolase OS=Salmonella typhimurium (strain LT2 / SGSC1412 / ATCC 700720) GN=fadI PE=3 SV=1	46428	7.9937	342.401	5	19.2661	13.2931	29	10.6704	0.0253061
Q8ZQZ7	LPTE_SALTY	LPS-assembly lipoprotein LptE OS=Salmonella typhimurium (strain LT2 / SGSC1412 / ATCC 700720) GN=lptE PE=1 SV=1	21443	6.1333	340.87	7	42.3469	9.5879	37	13.5989	0.0205457
Q8ZR31	Q8ZR31_SALTY	2,3-dihydro-2,3-dihydroxybenzoate synthetase, isochorismatase OS=Salmonella typhimurium (strain LT2 / SGSC1412 / ATCC 700720) GN=entB PE=4 SV=1	32213	4.9321	337.562	7	32.2807	6.8569	30	11.7248	0.0283745
Q9L6L5	FADB_SALTY	Fatty acid oxidation complex subunit alpha OS=Salmonella typhimurium (strain LT2 / SGSC1412 / ATCC 700720) GN=fadB PE=3 SV=1	79543	6.063	332.952	16	26.3374	8.7091	83	12.0508	0.0775302
Q8ZRP0	BAMA_SALTY	Outer membrane protein assembly factor BamA OS=Salmonella typhimurium (strain LT2 / SGSC1412 / ATCC 700720) GN=bamA PE=3 SV=1	89471	4.8032	332.342	24	33.3333	9.5978	126	12.1411	0.0973622
Q8ZN59	Q8ZN59_SALTY	Inosine-5'-monophosphate dehydrogenase OS=Salmonella typhimurium (strain LT2 / SGSC1412 / ATCC 700720) GN=guaB PE=3 SV=1	51915	6.1655	332.078	13	37.9098	7.6715	68	11.0455	0.0480198
Q9RM66	USPC_SALTY	Universal stress protein C OS=Salmonella typhimurium (strain LT2 / SGSC1412 / ATCC 700720) GN=uspC PE=3 SV=1	15487	5.8418	331.764	1	12.6761	1.3026	11	9.5986	0.00995457
Q8ZQL1	Q8ZQL1_SALTY	D-alanyl-D-alanine carboxypeptidase penicillin-binding protein 6a OS=Salmonella typhimurium (strain LT2 / SGSC1412 / ATCC 700720) GN=dacC PE=3 SV=1	43636	8.8843	330.627	17	53.75	6.5859	107	12.5198	0.0362969
Q8ZKT0	FDHE_SALTY	Protein FdhE OS=Salmonella typhimurium (strain LT2 / SGSC1412 / ATCC 700720) GN=fdhE PE=3 SV=1	34683	4.979	323.428	9	23.6246	3.208	44	12.3904	0.014027
P0A2H9	DSBA_SALTY	Thiol:disulfide interchange protein DsbA OS=Salmonella typhimurium (strain LT2 / SGSC1412 / ATCC 700720) GN=dsbA PE=1 SV=1	22896	5.5488	323.153	5	34.7826	8.0032	33	11.8858	0.0281555
Q8ZQR7	Q8ZQR7_SALTY	Molybdate transporter OS=Salmonella typhimurium (strain LT2 / SGSC1412 / ATCC 700720) GN=modA PE=4 SV=1	27503	6.6445	321.673	12	63.035	8.3978	68	11.9691	0.0317537
Q8ZRJ5	Q8ZRJ5_SALTY	Aminoacyl-histidine dipeptidase (Peptidase D) OS=Salmonella typhimurium (strain LT2 / SGSC1412 / ATCC 700720) GN=pepD PE=4 SV=1	52403	5.0215	320.459	12	32.5773	6.6647	78	11.6994	0.0480483
Q8ZQX7	NAGB_SALTY	Glucosamine-6-phosphate deaminase OS=Salmonella typhimurium (strain LT2 / SGSC1412 / ATCC 700720) GN=nagB PE=3 SV=1	29613	6.375	315.988	7	22.1805	4.3826	33	10.7248	0.0936792
Q8ZND5	Q8ZND5_SALTY	Putative transketolase OS=Salmonella typhimurium (strain LT2 / SGSC1412 / ATCC 700720) GN=STM2340 PE=4 SV=1	34539	5.8008	313.595	4	18.612	14.172	22	10.9705	0.0543237
Q8ZJX7	Q8ZJX7_SALTY	Putative glucosamine-fructose-6-phosphate aminotransferase OS=Salmonella typhimurium (strain LT2 / SGSC1412 / ATCC 700720) GN=STM4540 PE=1 SV=1	39194	5.6763	312.998	4	13.9942	5.5722	21	12.4675	0.0205537
Q8ZLV8	Q8ZLV8_SALTY	2-hydroxy-3-oxopropionate reductase OS=Salmonella typhimurium (strain LT2 / SGSC1412 / ATCC 700720) GN=garR PE=1 SV=1	30708	5.4419	312.919	15	54.0541	7.8866	91	12.97	0.013733
P65748	IPYR_SALTY	Inorganic pyrophosphatase OS=Salmonella typhimurium (strain LT2 / SGSC1412 / ATCC 700720) GN=ppa PE=3 SV=2	19664	4.8369	312.391	9	37.5	7.4372	35	13.4858	0.0690363
P65882	PURA_SALTY	Adenylosuccinate synthetase OS=Salmonella typhimurium (strain LT2 / SGSC1412 / ATCC 700720) GN=purA PE=3 SV=2	47347	5.1519	310.317	12	30.3241	14.4789	49	13.9865	0.0307475
Q8ZN60	GUAA_SALTY	GMP synthase [glutamine-hydrolyzing] OS=Salmonella typhimurium (strain LT2 / SGSC1412 / ATCC 700720) GN=guaA PE=3 SV=1	58678	5.0771	307.88	9	22.0952	8.923	61	11.197	0.0409618
Q8ZLQ5	Q8ZLQ5_SALTY	Stringent starvation protein A OS=Salmonella typhimurium (strain LT2 / SGSC1412 / ATCC 700720) GN=sspA PE=3 SV=1	24233	5.0508	303.083	7	50	6.9813	38	13.4214	0.0317556
Q8ZN72	Q8ZN72_SALTY	Outer membrane protein assembly factor BamC OS=Salmonella typhimurium (strain LT2 / SGSC1412 / ATCC 700720) GN=nlpB PE=3 SV=1	36914	5.71	299.213	12	51.1628	9.5791	82	12.4016	0.0768043
Q8ZN82	Q8ZN82_SALTY	Transketolase OS=Salmonella typhimurium (strain LT2 / SGSC1412 / ATCC 700720) GN=tktB PE=3 SV=1	73014	5.8022	297.86	13	28.5285	8.9187	72	14.4325	0.0350108
Q7CPL3	RL23_SALTY	50S ribosomal protein L23 OS=Salmonella typhimurium (strain LT2 / SGSC1412 / ATCC 700720) GN=rplW PE=3 SV=1	11206	10.4209	297.564	5	18	3.0435	22	8.3137	0.0716405
P28354	SYK1_SALTY	Lysine--tRNA ligase OS=Salmonella typhimurium (strain LT2 / SGSC1412 / ATCC 700720) GN=lysS PE=3 SV=3	57539	4.8955	295.098	15	30.8911	12.6954	101	12.9255	0.0392825
Q8ZKS8	Q8ZKS8_SALTY	Formate dehydrogenase OS=Salmonella typhimurium (strain LT2 / SGSC1412 / ATCC 700720) GN=fdoG PE=3 SV=3	112301	7.2949	294.834	17	19.0945	6.7682	95	12.9203	0.0981167
Q8ZNH4	ECOT_SALTY	Ecotin OS=Salmonella typhimurium (strain LT2 / SGSC1412 / ATCC 700720) GN=eco PE=3 SV=1	18206	7.0239	294.066	4	25.6098	6.6467	23	10.3467	0.0321572
Q7CPK7	Q7CPK7_SALTY	Putative NTP pyrophosphohydrolase OS=Salmonella typhimurium (strain LT2 / SGSC1412 / ATCC 700720) GN=yrfE PE=4 SV=1	22466	4.7637	293.119	9	63.1313	10.234	55	12.3089	0.0315225
P10503	PUTA_SALTY	Bifunctional protein PutA OS=Salmonella typhimurium (strain LT2 / SGSC1412 / ATCC 700720) GN=putA PE=2 SV=4	143999	5.6938	292.958	22	22.1212	9.4783	110	12.1006	0.0744842
Q8ZPN1	ANMK_SALTY	Anhydro-N-acetylmuramic acid kinase OS=Salmonella typhimurium (strain LT2 / SGSC1412 / ATCC 700720) GN=anmK PE=3 SV=1	39710	6.2095	292.359	6	36.4611	4.9847	47	11.2539	0.0128204
Q8ZRQ2	Q8ZRQ2_SALTY	Outer membrane protein receptor / transporter for ferrichrome, colicin M, and phages T1, T5, and phi80 OS=Salmonella typhimurium (strain LT2 / SGSC1412 / ATCC 700720) GN=fhuA PE=3 SV=1	80576	5.1284	291.253	19	35.5281	10.0912	120	12.3231	0.0906001
Q8ZNG7	Q8ZNG7_SALTY	Periplasmic glycerophosphodiester phosphodiesterase OS=Salmonella typhimurium (strain LT2 / SGSC1412 / ATCC 700720) GN=glpQ PE=4 SV=1	40399	5.5972	283.902	15	52.5281	7.8412	87	12.7296	0.041201
Q8ZPA9	Q8ZPA9_SALTY	Methyl-accepting chemotaxis protein III OS=Salmonella typhimurium (strain LT2 / SGSC1412 / ATCC 700720) GN=trg PE=4 SV=2	58266	5.8242	283.508	15	27.9113	10.1808	87	12.8068	0.0416839
P14846	CARB_SALTY	Carbamoyl-phosphate synthase large chain OS=Salmonella typhimurium (strain LT2 / SGSC1412 / ATCC 700720) GN=carB PE=3 SV=4	118064	4.9453	281.493	24	33.3954	8.6458	124	12.1161	0.0953585
Q8ZNC8	Q8ZNC8_SALTY	Putative sugar nucleotide epimerase OS=Salmonella typhimurium (strain LT2 / SGSC1412 / ATCC 700720) GN=yfcH PE=4 SV=1	32868	8.6235	279.787	3	18.8552	2.1909	19	11.2363	0.0282449
Q8ZJU9	Q8ZJU9_SALTY	Putative transport protein OS=Salmonella typhimurium (strain LT2 / SGSC1412 / ATCC 700720) GN=yjjK PE=4 SV=1	62271	5.3569	278.113	22	43.6036	7.474	120	13.726	0.0800131
P64281	GREA_SALTY	Transcription elongation factor GreA OS=Salmonella typhimurium (strain LT2 / SGSC1412 / ATCC 700720) GN=greA PE=3 SV=1	17645	4.5498	274.234	5	35.443	10.3657	26	12.3015	0.00753296
Q7CR80	Q7CR80_SALTY	Cell division protein FtsA OS=Salmonella typhimurium (strain LT2 / SGSC1412 / ATCC 700720) GN=ftsA PE=3 SV=1	45285	5.7026	271.198	4	14.0476	9.8637	24	12.0709	0.0320051
Q8ZM72	Q8ZM72_SALTY	Proline aminopeptidase P II OS=Salmonella typhimurium (strain LT2 / SGSC1412 / ATCC 700720) GN=pepP PE=4 SV=1	49109	4.9146	271.185	9	25.5708	6.1958	45	12.8335	0.0305631
O68926	BFR_SALTY	Bacterioferritin OS=Salmonella typhimurium (strain LT2 / SGSC1412 / ATCC 700720) GN=bfr PE=3 SV=1	18343	4.4194	268.432	7	46.8354	8.2926	34	12.9452	0.0563985
Q8ZP60	Q8ZP60_SALTY	Phage shock protein OS=Salmonella typhimurium (strain LT2 / SGSC1412 / ATCC 700720) GN=pspA PE=4 SV=1	25508	5.2002	263.242	10	57.6577	10.5488	59	12.1938	0.0143312
Q8ZRS2	CUEO_SALTY	Blue copper oxidase CueO OS=Salmonella typhimurium (strain LT2 / SGSC1412 / ATCC 700720) GN=cueO PE=3 SV=1	58587	6.6504	262.338	6	19.9627	8.4579	34	12.1034	0.0334775
Q8ZQX1	FLAV_SALTY	Flavodoxin 1 OS=Salmonella typhimurium (strain LT2 / SGSC1412 / ATCC 700720) GN=fldA PE=1 SV=3	19624	4.021	257.363	5	35.7955	6.521	31	13.3067	0.0591547
P10368	HIS7_SALTY	Histidine biosynthesis bifunctional protein HisB OS=Salmonella typhimurium (strain LT2 / SGSC1412 / ATCC 700720) GN=hisB PE=3 SV=2	40157	5.7847	256.332	12	44.7887	6.9934	53	12.8091	0.0776439
Q8ZPL0	Q8ZPL0_SALTY	NAD(P) transhydrogenase subunit alpha OS=Salmonella typhimurium (strain LT2 / SGSC1412 / ATCC 700720) GN=pntA PE=3 SV=1	54231	5.499	253.742	9	26.1297	13.327	45	12.6073	0.0341875
P37430	NUSA_SALTY	Transcription termination/antitermination protein NusA OS=Salmonella typhimurium (strain LT2 / SGSC1412 / ATCC 700720) GN=nusA PE=3 SV=2	55391	4.2993	248.916	11	33.2	9.0849	53	14.7346	0.0457685
P15111	DHE4_SALTY	NADP-specific glutamate dehydrogenase OS=Salmonella typhimurium (strain LT2 / SGSC1412 / ATCC 700720) GN=gdhA PE=3 SV=2	48543	6.2915	247.826	16	43.1767	9.4564	83	12.2337	0.0162136
P58671	ISPG_SALTY	4-hydroxy-3-methylbut-2-en-1-yl diphosphate synthase (flavodoxin) OS=Salmonella typhimurium (strain LT2 / SGSC1412 / ATCC 700720) GN=ispG PE=3 SV=1	40600	5.8008	247.562	12	38.172	12.8714	61	13.2004	0.066509
Q7CQ15	Q7CQ15_SALTY	Putative inner membrane protein OS=Salmonella typhimurium (strain LT2 / SGSC1412 / ATCC 700720) GN=yfgM PE=4 SV=1	22119	5.373	246.81	5	39.8058	12.9252	30	12.7677	0.0111958
Q8ZM23	UXAC_SALTY	Uronate isomerase OS=Salmonella typhimurium (strain LT2 / SGSC1412 / ATCC 700720) GN=uxaC PE=1 SV=1	53575	5.0845	242.71	10	24.4681	4.1959	57	14.7583	0.0525752
Q8ZPQ4	Q8ZPQ4_SALTY	Putative ABC transporter OS=Salmonella typhimurium (strain LT2 / SGSC1412 / ATCC 700720) GN=sufB PE=4 SV=1	54754	4.8296	242.079	11	31.5152	6.3837	66	13.7405	0.012855
Q9F173	DPO1_SALTY	DNA polymerase I OS=Salmonella typhimurium (strain LT2 / SGSC1412 / ATCC 700720) GN=polA PE=3 SV=2	103064	5.3628	240.92	18	28.4483	8.265	96	11.8594	0.0311411
P0A2C7	POTD_SALTY	Spermidine/putrescine-binding periplasmic protein OS=Salmonella typhimurium (strain LT2 / SGSC1412 / ATCC 700720) GN=potD PE=3 SV=1	38996	4.9863	238.59	11	34.7701	9.4688	54	14.6729	0.0350534
H9L451	BAMB_SALTY	Outer membrane protein assembly factor BamB OS=Salmonella typhimurium (strain LT2 / SGSC1412 / ATCC 700720) GN=bamB PE=3 SV=1	41916	4.4619	237.003	8	32.9082	5.44	48	12.2662	0.0255148
P22713	GAL1_SALTY	Galactokinase OS=Salmonella typhimurium (strain LT2 / SGSC1412 / ATCC 700720) GN=galK PE=3 SV=2	41275	5.3188	236.549	3	8.9005	10.8979	22	11.7795	0.0274052
Q8ZKR5	Q8ZKR5_SALTY	Periplasmic repressor of cpx regulon by interaction with CpxA OS=Salmonella typhimurium (strain LT2 / SGSC1412 / ATCC 700720) GN=cpxP PE=4 SV=1	19034	9.4043	235.576	7	51.8072	7.8298	38	12.8152	0.0285856
P63223	GMHA_SALTY	Phosphoheptose isomerase OS=Salmonella typhimurium (strain LT2 / SGSC1412 / ATCC 700720) GN=gmhA PE=3 SV=1	20882	5.959	232.69	3	20.3125	11.388	20	9.5829	0.0251296
Q7CP94	Q7CP94_SALTY	Ribonuclease R OS=Salmonella typhimurium (strain LT2 / SGSC1412 / ATCC 700720) GN=vacB PE=3 SV=1	91991	8.6499	231.942	15	17.8571	11.446	78	11.5348	0.0309547
P37409	BTUB_SALTY	Vitamin B12 transporter BtuB OS=Salmonella typhimurium (strain LT2 / SGSC1412 / ATCC 700720) GN=btuB PE=3 SV=2	68483	5.2559	231.115	15	34.8534	12.1531	71	13.317	0.0308289
Q8ZLZ6	Q8ZLZ6_SALTY	3',5'-cyclic adenosine monophosphate phosphodiesterase CpdA OS=Salmonella typhimurium (strain LT2 / SGSC1412 / ATCC 700720) GN=icc PE=3 SV=1	31001	5.1958	230.427	3	14.9091	11.1006	11	10.7317	0.0120781
P0A1G7	DNAJ_SALTY	Chaperone protein DnaJ OS=Salmonella typhimurium (strain LT2 / SGSC1412 / ATCC 700720) GN=dnaJ PE=3 SV=2	41286	8.1182	229.04	7	21.8997	4.1068	27	11.1203	0.0475536
Q9L6M9	DLHH_SALTY	Putative carboxymethylenebutenolidase OS=Salmonella typhimurium (strain LT2 / SGSC1412 / ATCC 700720) GN=ysgA PE=3 SV=1	29043	5.5869	227.018	5	37.7778	6.16	25	12.5977	0.0260788
Q8ZPA3	Q8ZPA3_SALTY	Putative periplasmic binding protein OS=Salmonella typhimurium (strain LT2 / SGSC1412 / ATCC 700720) GN=STM1633 PE=1 SV=1	28420	9.1846	226.46	11	45.0593	7.5041	56	13.9875	0.0642334
P64222	GCST_SALTY	Aminomethyltransferase OS=Salmonella typhimurium (strain LT2 / SGSC1412 / ATCC 700720) GN=gcvT PE=3 SV=1	40191	5.2075	225.475	6	20.8791	7.3684	32	12.5973	0.0432252
P58718	PDXA2_SALTY	4-hydroxythreonine-4-phosphate dehydrogenase 2 OS=Salmonella typhimurium (strain LT2 / SGSC1412 / ATCC 700720) GN=pdxA2 PE=1 SV=1	35042	6.2798	224.259	8	29.052	9.7508	39	12.2662	0.0309829
P00489	PYGM_RABIT	Glycogen phosphorylase, muscle form OS=Oryctolagus cuniculus GN=PYGM PE=1 SV=3	90477	6.3765	224.241	21	26.6242	7.7713	110	12.4439	0.152112
P40720	FUMA_SALTY	Fumarate hydratase class I, aerobic OS=Salmonella typhimurium (strain LT2 / SGSC1412 / ATCC 700720) GN=fumA PE=3 SV=3	63784	7.4766	219.342	14	29.1379	7.5948	68	12.5454	0.00997055
P0A1Z2	SKP_SALTY	Chaperone protein Skp OS=Salmonella typhimurium (strain LT2 / SGSC1412 / ATCC 700720) GN=skp PE=1 SV=1	17894	10.2539	218.064	4	32.9193	3.6707	29	13.3697	0.0130333
H9L419	H9L419_SALTY	Putative periplasmic binding transport protein OS=Salmonella typhimurium (strain LT2 / SGSC1412 / ATCC 700720) GN=fliY PE=3 SV=1	28787	9.3179	217.519	7	39.0977	13.6307	38	12.5618	0.0180956
Q8ZLN0	TSAC_SALTY	Threonylcarbamoyl-AMP synthase OS=Salmonella typhimurium (strain LT2 / SGSC1412 / ATCC 700720) GN=tsaC PE=3 SV=1	20351	5.0039	216.576	2	17.3684	16.186	13	10.8072	0.0185458
Q7CP97	Q7CP97_SALTY	Fumarate reductase flavoprotein subunit OS=Salmonella typhimurium (strain LT2 / SGSC1412 / ATCC 700720) GN=frdA PE=3 SV=1	65450	5.9312	215.833	10	20.6376	13.2522	56	11.8304	0.0760091
P0A8B8	YBAB_SALTY	Nucleoid-associated protein YbaB OS=Salmonella typhimurium (strain LT2 / SGSC1412 / ATCC 700720) GN=ybaB PE=3 SV=1	12006	4.8179	213.396	8	65.1376	8.0006	34	13.1327	0.0263039
O30911	HSLU_SALTY	ATP-dependent protease ATPase subunit HslU OS=Salmonella typhimurium (strain LT2 / SGSC1412 / ATCC 700720) GN=hslU PE=3 SV=2	49637	5.2515	212.314	10	25.7336	8.8678	49	12.5971	0.0581405
Q8ZKC4	Q8ZKC4_SALTY	Putative merR family bacterial regulatory protein OS=Salmonella typhimurium (strain LT2 / SGSC1412 / ATCC 700720) GN=yjdC PE=4 SV=1	21818	4.8325	211.456	6	48.6911	5.1682	20	13.6194	0.00760597
P0A2K3	SYE_SALTY	Glutamate--tRNA ligase OS=Salmonella typhimurium (strain LT2 / SGSC1412 / ATCC 700720) GN=gltX PE=3 SV=1	53599	5.5151	210.254	14	41.4013	9.785	85	13.5657	0.0336156
P06204	PYRC_SALTY	Dihydroorotase OS=Salmonella typhimurium (strain LT2 / SGSC1412 / ATCC 700720) GN=pyrC PE=1 SV=3	38580	5.8345	210	9	38.2184	5.8821	48	11.268	0.0181241
Q8ZRJ7	FADE_SALTY	Acyl-coenzyme A dehydrogenase OS=Salmonella typhimurium (strain LT2 / SGSC1412 / ATCC 700720) GN=fadE PE=2 SV=1	89159	7.8647	209.115	16	23.7101	7.8207	96	12.5491	0.031267
Q9L4T0	LUXS_SALTY	S-ribosylhomocysteine lyase OS=Salmonella typhimurium (strain LT2 / SGSC1412 / ATCC 700720) GN=luxS PE=3 SV=3	19295	5.6763	208.97	4	36.8421	4.5105	19	13.9206	0.0265291
Q7CQT1	Q7CQT1_SALTY	Putative cytoplasmic protein OS=Salmonella typhimurium (strain LT2 / SGSC1412 / ATCC 700720) GN=STM1078 PE=4 SV=1	14898	5.7246	206.85	5	31.1594	7.6118	24	9.9952	0.0227932
Q8ZMD2	Q8ZMD2_SALTY	Putative nucleotide binding OS=Salmonella typhimurium (strain LT2 / SGSC1412 / ATCC 700720) GN=ygdH PE=4 SV=1	50721	6.2534	205.445	5	14.978	5.3239	27	12.4307	0.0169882
Q8ZNW2	Q8ZNW2_SALTY	Glucose-6-phosphate 1-dehydrogenase OS=Salmonella typhimurium (strain LT2 / SGSC1412 / ATCC 700720) GN=zwf PE=3 SV=1	55886	5.376	202.73	9	23.4216	5.4018	51	12.795	0.0318876
Q8ZS15	Q8ZS15_SALTY	Putative molybdochetalase OS=Salmonella typhimurium (strain LT2 / SGSC1412 / ATCC 700720) GN=mog PE=4 SV=1	21350	4.6421	199.476	5	19.3878	3.6118	37	12.7919	0.0113723
P55890	DSBC_SALTY	Thiol:disulfide interchange protein DsbC OS=Salmonella typhimurium (strain LT2 / SGSC1412 / ATCC 700720) GN=dsbC PE=1 SV=2	25819	7.3389	198.801	5	15.6118	6.2551	32	10.7918	0.0314575
Q8ZPP1	Q8ZPP1_SALTY	Riboflavin synthase, alpha chain OS=Salmonella typhimurium (strain LT2 / SGSC1412 / ATCC 700720) GN=ribE PE=4 SV=1	23377	5.439	198.671	4	23.4742	7.0729	21	10.4272	0.0590939
P33901	NUOF_SALTY	NADH-quinone oxidoreductase subunit F OS=Salmonella typhimurium (strain LT2 / SGSC1412 / ATCC 700720) GN=nuoF PE=3 SV=2	49213	6.5098	198.253	4	15.2809	3.6674	27	7.5049	0.0802382
Q8ZKM3	Q8ZKM3_SALTY	Putative pyruvate formate lyase activating enzyme 2 OS=Salmonella typhimurium (strain LT2 / SGSC1412 / ATCC 700720) GN=pflC PE=4 SV=1	32672	6.8994	196.649	9	29.4521	7.2874	40	14.8698	0.0160311
P0CL51	SYR_SALTY	Arginine--tRNA ligase OS=Salmonella typhimurium (strain LT2 / SGSC1412 / ATCC 700720) GN=argS PE=3 SV=1	64234	5.3848	196.044	15	25.8232	10.8278	79	12.1037	0.01724
Q8ZL79	Q8ZL79_SALTY	Putative dicarboxylate-binding periplasmic protein OS=Salmonella typhimurium (strain LT2 / SGSC1412 / ATCC 700720) GN=yiaO PE=4 SV=1	36192	6.4497	195.381	6	28.9634	6.2444	51	12.0605	0.151175
P37427	RIR2_SALTY	Ribonucleoside-diphosphate reductase 1 subunit beta OS=Salmonella typhimurium (strain LT2 / SGSC1412 / ATCC 700720) GN=nrdB PE=3 SV=3	43524	4.5044	194.802	13	32.9787	9.6369	62	11.7351	0.0343537
P67735	NANR_SALTY	Transcriptional regulator NanR OS=Salmonella typhimurium (strain LT2 / SGSC1412 / ATCC 700720) GN=nanR PE=3 SV=1	29784	6.29	194.755	8	40.6844	7.4578	40	11.6045	0.0131592
Q8ZQG4	Q8ZQG4_SALTY	Putative Fels-1 prophage minor tail protein OS=Salmonella typhimurium (strain LT2 / SGSC1412 / ATCC 700720) GN=STM0917 PE=4 SV=1	11717	4.3022	194.371	3	36.1905	10.8805	17	13.892	0.0107699
Q8ZP18	Q8ZP18_SALTY	Putative resistance protein MccF OS=Salmonella typhimurium (strain LT2 / SGSC1412 / ATCC 700720) GN=ycgQ PE=4 SV=1	33330	5.7627	194.331	9	35.8553	7.4203	37	11.4439	0.03781
Q8ZN71	DAPA_SALTY	4-hydroxy-tetrahydrodipicolinate synthase OS=Salmonella typhimurium (strain LT2 / SGSC1412 / ATCC 700720) GN=dapA PE=1 SV=1	31274	5.6133	193.032	5	20.2055	6.1904	24	9.3949	0.035388
P0CL47	SIPC_SALTY	Cell invasion protein SipC OS=Salmonella typhimurium (strain LT2 / SGSC1412 / ATCC 700720) GN=sipC PE=1 SV=1	42956	9.3984	192.405	10	35.9413	7.8573	47	13.0108	0.0203408
P25081	MANA_SALTY	Mannose-6-phosphate isomerase OS=Salmonella typhimurium (strain LT2 / SGSC1412 / ATCC 700720) GN=manA PE=1 SV=2	42564	5.3643	191.476	9	28.6445	4.116	67	13.5224	0.0316887
Q8ZPC9	ABDH_SALTY	Gamma-aminobutyraldehyde dehydrogenase OS=Salmonella typhimurium (strain LT2 / SGSC1412 / ATCC 700720) GN=prr PE=3 SV=2	51159	5.4976	191.417	5	16.2447	4.3568	36	14.1204	0.033932
Q8ZL67	MTLD_SALTY	Mannitol-1-phosphate 5-dehydrogenase OS=Salmonella typhimurium (strain LT2 / SGSC1412 / ATCC 700720) GN=mtlD PE=3 SV=1	40874	5.5034	189.725	6	28.7958	9.7068	36	13.387	0.0165745
Q8ZPT3	Q8ZPT3_SALTY	Putative outer membrane protein OS=Salmonella typhimurium (strain LT2 / SGSC1412 / ATCC 700720) GN=STM1328 PE=1 SV=1	34818	5.8521	189.389	5	18.8088	16.8492	40	11.5163	0.0502775
P0CL50	OTSB_SALTY	Trehalose-phosphate phosphatase OS=Salmonella typhimurium (strain LT2 / SGSC1412 / ATCC 700720) GN=otsB PE=3 SV=1	29227	5.9165	189.335	2	14.2322	5.2275	16	11.37	0.052474
Q8ZQS1	Q8ZQS1_SALTY	Aldose 1-epimerase OS=Salmonella typhimurium (strain LT2 / SGSC1412 / ATCC 700720) GN=galM PE=3 SV=1	38523	4.8809	188.649	11	38.4393	6.1545	58	12.7745	0.0277136
Q8ZRM7	DKGB_SALTY	2,5-diketo-D-gluconic acid reductase B OS=Salmonella typhimurium (strain LT2 / SGSC1412 / ATCC 700720) GN=dkgB PE=3 SV=1	29135	5.1665	185.358	5	25.0936	5.664	26	10.66	0.0140312
P0A2T6	CRP_SALTY	cAMP-activated global transcriptional regulator CRP OS=Salmonella typhimurium (strain LT2 / SGSC1412 / ATCC 700720) GN=crp PE=1 SV=1	23641	8.436	184.176	4	24.7619	0.4194	28	9.9701	0.0163676
Q8ZM07	Q8ZM07_SALTY	Putative alcohol dehydrogenase OS=Salmonella typhimurium (strain LT2 / SGSC1412 / ATCC 700720) GN=yqhD PE=4 SV=1	42057	5.1899	183.681	7	23.2558	8.6576	35	12.1741	0.0303337
P63923	DEOB_SALTY	Phosphopentomutase OS=Salmonella typhimurium (strain LT2 / SGSC1412 / ATCC 700720) GN=deoB PE=3 SV=1	44216	4.9966	183.343	5	17.6904	5.0228	24	11.1734	0.105933
P0A2I1	TOP1_SALTY	DNA topoisomerase 1 OS=Salmonella typhimurium (strain LT2 / SGSC1412 / ATCC 700720) GN=topA PE=3 SV=1	97241	8.3291	182.941	20	27.3988	5.6876	98	14.0313	0.024444
Q8ZJW6	RSMC_SALTY	Ribosomal RNA small subunit methyltransferase C OS=Salmonella typhimurium (strain LT2 / SGSC1412 / ATCC 700720) GN=rsmC PE=3 SV=1	37592	6.3926	181.386	7	31.2865	6.3671	38	13.8934	0.0266568
Q8ZLZ1	Q8ZLZ1_SALTY	Putative arylsulfate sulfotransferase OS=Salmonella typhimurium (strain LT2 / SGSC1412 / ATCC 700720) GN=STM3192 PE=4 SV=1	29443	6.7646	181.327	9	48.1061	6.3229	47	12.4468	0.0365525
Q56019	SIPB_SALTY	Cell invasion protein SipB OS=Salmonella typhimurium (strain LT2 / SGSC1412 / ATCC 700720) GN=sipB PE=1 SV=1	62411	6.1787	181.095	14	35.4132	10.7056	99	13.2906	0.0631705
Q7CPP9	GLMM_SALTY	Phosphoglucosamine mutase OS=Salmonella typhimurium (strain LT2 / SGSC1412 / ATCC 700720) GN=glmM PE=3 SV=1	47411	5.6616	179.277	6	15.0562	7.6313	29	11.892	0.0413025
Q93GR3	Q93GR3_SALTY	Putative adhesin OS=Salmonella typhimurium (strain LT2 / SGSC1412 / ATCC 700720) GN=PSLT034 PE=4 SV=1	20821	4.957	179.212	3	25.8064	8.2208	14	14.5257	0.00953475
P0A1Y6	NUOCD_SALTY	NADH-quinone oxidoreductase subunit C/D OS=Salmonella typhimurium (strain LT2 / SGSC1412 / ATCC 700720) GN=nuoC PE=3 SV=2	68358	5.6733	177.624	18	33.7248	9.9161	91	13.3005	0.0543925
Q7CQ32	Q7CQ32_SALTY	Lipoprotein OS=Salmonella typhimurium (strain LT2 / SGSC1412 / ATCC 700720) GN=vacJ PE=4 SV=1	28166	4.9351	177.482	6	37.0518	4.1748	33	13.9184	0.0335589
Q8ZKP3	GLPK_SALTY	Glycerol kinase OS=Salmonella typhimurium (strain LT2 / SGSC1412 / ATCC 700720) GN=glpK PE=3 SV=3	56028	5.2705	177.289	10	27.2908	8.6219	60	12.8127	0.0226308
Q7CR92	Q7CR92_SALTY	Peptidyl-prolyl cis-trans isomerase OS=Salmonella typhimurium (strain LT2 / SGSC1412 / ATCC 700720) GN=slpA PE=3 SV=1	16083	4.3154	174.898	5	61.0738	4.816	31	13.905	0.0189231
Q8ZKG8	Q8ZKG8_SALTY	Putative methyl-accepting chemotaxis protein OS=Salmonella typhimurium (strain LT2 / SGSC1412 / ATCC 700720) GN=STM4258 PE=3 SV=1	51423	5.2236	174.717	12	35.4978	16.1539	48	13.8803	0.00664843
Q8ZPJ3	Q8ZPJ3_SALTY	Spermidine N1-acetyltransferase OS=Salmonella typhimurium (strain LT2 / SGSC1412 / ATCC 700720) GN=speG PE=4 SV=1	22038	5.7261	173.8	3	18.8172	1.5417	24	12.0814	0.012437
P37439	PTGCB_SALTY	PTS system glucose-specific EIICB component OS=Salmonella typhimurium (strain LT2 / SGSC1412 / ATCC 700720) GN=ptsG PE=1 SV=2	50464	8.6587	172.222	5	11.3208	4.0989	33	12.1525	0.0308429
P0A1J5	FLGK_SALTY	Flagellar hook-associated protein 1 OS=Salmonella typhimurium (strain LT2 / SGSC1412 / ATCC 700720) GN=flgK PE=1 SV=2	59073	4.5938	171.324	20	46.6546	12.0679	105	13.6531	0.131071
P17127	PTFAH_SALTY	Multiphosphoryl transfer protein OS=Salmonella typhimurium (strain LT2 / SGSC1412 / ATCC 700720) GN=fruB PE=1 SV=1	39569	4.6846	170.813	6	21.5426	7.6291	41	13.6323	0.0128709
P0A2E1	GLYA_SALTY	Serine hydroxymethyltransferase OS=Salmonella typhimurium (strain LT2 / SGSC1412 / ATCC 700720) GN=glyA PE=1 SV=1	45426	6.019	170.67	13	40.7674	9.9821	57	14.3387	0.0550782
Q8ZL61	LLDD_SALTY	L-lactate dehydrogenase OS=Salmonella typhimurium (strain LT2 / SGSC1412 / ATCC 700720) GN=lldD PE=3 SV=1	42686	6.2622	169.545	15	48.2323	8.0324	67	12.2607	0.0353272
Q8ZR86	ALLR_SALTY	HTH-type transcriptional repressor AllR OS=Salmonella typhimurium (strain LT2 / SGSC1412 / ATCC 700720) GN=allR PE=3 SV=1	29201	6.2446	169.005	6	30.1471	11.1133	30	12.4371	0.0181971
Q8ZQP0	YBHG_SALTY	UPF0194 membrane protein YbhG OS=Salmonella typhimurium (strain LT2 / SGSC1412 / ATCC 700720) GN=ybhG PE=3 SV=1	36288	5.6528	168.704	6	23.8671	5.0689	37	12.597	0.0658359
Q8ZKH5	Q8ZKH5_SALTY	Putative outer membrane or exported protein OS=Salmonella typhimurium (strain LT2 / SGSC1412 / ATCC 700720) GN=STM4242 PE=4 SV=1	46948	4.4941	168.482	6	18.8073	7.1953	39	14.2452	0.0246832
P40827	NLPD_SALTY	Murein hydrolase activator NlpD OS=Salmonella typhimurium (strain LT2 / SGSC1412 / ATCC 700720) GN=nlpD PE=3 SV=2	39616	9.7939	168.395	6	35.2785	5.1382	29	11.9583	0.0351751
Q8ZQQ9	HUTH_SALTY	Histidine ammonia-lyase OS=Salmonella typhimurium (strain LT2 / SGSC1412 / ATCC 700720) GN=hutH PE=3 SV=1	53806	5.814	168.288	9	23.913	8.3479	59	13.1944	0.0346784
Q8ZLU1	Q8ZLU1_SALTY	Putative nucleoside-diphosphate-sugar epimerase OS=Salmonella typhimurium (strain LT2 / SGSC1412 / ATCC 700720) GN=yraR PE=4 SV=1	24012	9.3706	167.106	1	10.3604	1.0769	10	9.3591	0.0187162
Q8ZPS9	SYT_SALTY	Threonine--tRNA ligase OS=Salmonella typhimurium (strain LT2 / SGSC1412 / ATCC 700720) GN=thrS PE=3 SV=1	73930	5.7832	167.071	13	24.2991	6.5861	70	11.6021	0.0604447
P05415	GLGC_SALTY	Glucose-1-phosphate adenylyltransferase OS=Salmonella typhimurium (strain LT2 / SGSC1412 / ATCC 700720) GN=glgC PE=3 SV=2	48430	6.5522	165.812	10	30.6264	6.3743	43	11.2	0.0255958
Q8ZRK8	Q8ZRK8_SALTY	Putative cytoplasmic protein OS=Salmonella typhimurium (strain LT2 / SGSC1412 / ATCC 700720) GN=STM0295 PE=4 SV=1	11686	4.8955	164.179	5	53.9216	4.574	21	13.3219	0.027825
P63343	FTSH_SALTY	ATP-dependent zinc metalloprotease FtsH OS=Salmonella typhimurium (strain LT2 / SGSC1412 / ATCC 700720) GN=ftsH PE=3 SV=1	70784	5.7246	162.464	12	20.6522	11.0997	62	13.9968	0.0569685
P0A1W4	LEPA_SALTY	Elongation factor 4 OS=Salmonella typhimurium (strain LT2 / SGSC1412 / ATCC 700720) GN=lepA PE=3 SV=1	66496	5.2529	162.413	7	12.8548	7.1817	36	14.7568	0.0232556
Q7CQV5	IAAA_SALTY	Isoaspartyl peptidase OS=Salmonella typhimurium (strain LT2 / SGSC1412 / ATCC 700720) GN=iaaA PE=1 SV=1	32452	5.042	161.874	11	42.492	9.6208	60	13.4366	0.00713746
Q8ZL56	GPMI_SALTY	2,3-bisphosphoglycerate-independent phosphoglycerate mutase OS=Salmonella typhimurium (strain LT2 / SGSC1412 / ATCC 700720) GN=gpmI PE=3 SV=1	56219	4.8765	161.456	15	41.8288	7.0594	73	11.8339	0.0115768
Q8ZR94	Q8ZR94_SALTY	Putative inner membrane protein OS=Salmonella typhimurium (strain LT2 / SGSC1412 / ATCC 700720) GN=ybbK PE=4 SV=1	33638	5.2017	160.264	12	45.2459	10.3732	55	13.4594	0.0131021
Q8ZLW8	Q8ZLW8_SALTY	Putative glutathione S-transferase OS=Salmonella typhimurium (strain LT2 / SGSC1412 / ATCC 700720) GN=yqjG PE=4 SV=1	37357	6.0454	158.992	5	25	11.5554	19	11.5496	0.0550295
Q8ZNV2	SYD_SALTY	Aspartate--tRNA ligase OS=Salmonella typhimurium (strain LT2 / SGSC1412 / ATCC 700720) GN=aspS PE=3 SV=1	65624	5.3145	158.948	15	32.3729	6.3161	70	12.2226	0.0264439
Q7CPM2	Q7CPM2_SALTY	Putative oxidoreductase OS=Salmonella typhimurium (strain LT2 / SGSC1412 / ATCC 700720) GN=yhdH PE=1 SV=1	34365	6.501	158.892	6	25.6173	2.8372	29	13.6334	0.0307152
O52324	ARNC_SALTY	Undecaprenyl-phosphate 4-deoxy-4-formamido-L-arabinose transferase OS=Salmonella typhimurium (strain LT2 / SGSC1412 / ATCC 700720) GN=arnC PE=2 SV=1	36493	6.1919	158.735	5	17.737	14.2918	26	15.1991	0.0102101
Q8ZKG7	Q8ZKG7_SALTY	Putative ABC exporter outer membrane component-like protein OS=Salmonella typhimurium (strain LT2 / SGSC1412 / ATCC 700720) GN=STM4259 PE=4 SV=1	50479	6.0645	158.249	16	40.7745	7.9159	82	12.4396	0.255567
Q8ZNI3	Q8ZNI3_SALTY	Putative tail fiber protein of phage OS=Salmonella typhimurium (strain LT2 / SGSC1412 / ATCC 700720) GN=STM2243 PE=4 SV=1	27787	4.8442	157.468	5	25.4753	8.5325	35	15.5445	0.0306969
Q8ZLU4	Q8ZLU4_SALTY	Penicillin-binding protein activator LpoA OS=Salmonella typhimurium (strain LT2 / SGSC1412 / ATCC 700720) GN=yraM PE=3 SV=1	72576	5.1226	156.977	12	22.7941	7.0515	62	13.2453	0.0279608
Q8ZLF5	Q8ZLF5_SALTY	Cytosolic glycerophosphodiester phosphodiesterase OS=Salmonella typhimurium (strain LT2 / SGSC1412 / ATCC 700720) GN=ugpQ PE=4 SV=1	27364	5.729	156.387	6	29.2683	7.6141	34	14.4485	0.012137
P26978	PUR9_SALTY	Bifunctional purine biosynthesis protein PurH OS=Salmonella typhimurium (strain LT2 / SGSC1412 / ATCC 700720) GN=purH PE=3 SV=2	57431	5.4814	156.371	10	31.758	11.4759	46	12.733	0.0489811
P17750	KATG_SALTY	Catalase-peroxidase OS=Salmonella typhimurium (strain LT2 / SGSC1412 / ATCC 700720) GN=katG PE=3 SV=3	79607	4.9717	155.476	14	30.4408	8.9656	67	14.0309	0.015447
Q8ZPM9	PDXH_SALTY	Pyridoxine/pyridoxamine 5'-phosphate oxidase OS=Salmonella typhimurium (strain LT2 / SGSC1412 / ATCC 700720) GN=pdxH PE=3 SV=1	25483	9.835	154.265	8	39.9083	9.4783	35	14.3564	0.0249593
Q8ZQR3	Q8ZQR3_SALTY	Pectinesterase OS=Salmonella typhimurium (strain LT2 / SGSC1412 / ATCC 700720) GN=ybhC PE=4 SV=1	45878	7.1616	153.024	4	14.9883	10.598	28	11.9386	0.0271862
Q8ZPM0	Q8ZPM0_SALTY	Putative oxidoreductase OS=Salmonella typhimurium (strain LT2 / SGSC1412 / ATCC 700720) GN=ydgJ PE=4 SV=2	41126	6.1963	152.743	6	23.7197	8.0551	33	13.0643	0.0143232
P26366	AMIB_SALTY	N-acetylmuramoyl-L-alanine amidase AmiB OS=Salmonella typhimurium (strain LT2 / SGSC1412 / ATCC 700720) GN=amiB PE=3 SV=2	46761	9.4731	150.802	14	30.2961	8.6878	61	13.0472	0.0424179
P63359	MSBA_SALTY	Lipid A export ATP-binding/permease protein MsbA OS=Salmonella typhimurium (strain LT2 / SGSC1412 / ATCC 700720) GN=msbA PE=1 SV=1	64298	8.5532	150.749	17	30.4124	8.591	89	12.2849	0.0205579
Q7CPK9	Q7CPK9_SALTY	Phosphoribulokinase OS=Salmonella typhimurium (strain LT2 / SGSC1412 / ATCC 700720) GN=prkB PE=3 SV=1	32391	6.1099	150.163	6	33.564	7.5849	26	13.3143	0.0592764
P27237	OPDA_SALTY	Oligopeptidase A OS=Salmonella typhimurium (strain LT2 / SGSC1412 / ATCC 700720) GN=prlC PE=1 SV=1	76895	4.9395	149.856	13	25.5882	8.8294	77	13.625	0.0960924
Q7CQK7	SYY_SALTY	Tyrosine--tRNA ligase OS=Salmonella typhimurium (strain LT2 / SGSC1412 / ATCC 700720) GN=tyrS PE=3 SV=1	47251	5.4243	149.792	11	31.3679	12.409	57	12.2045	0.0223916
P0A281	PTH_SALTY	Peptidyl-tRNA hydrolase OS=Salmonella typhimurium (strain LT2 / SGSC1412 / ATCC 700720) GN=pth PE=3 SV=1	21165	9.3765	149.645	3	23.1959	1.5553	14	11.1327	0.0183451
P04042	CHEB_SALTY	Chemotaxis response regulator protein-glutamate methylesterase OS=Salmonella typhimurium (strain LT2 / SGSC1412 / ATCC 700720) GN=cheB PE=1 SV=1	37527	8.7378	148.765	5	21.2034	5.5601	23	7.0619	0.0126378
P15930	FLGI_SALTY	Flagellar P-ring protein OS=Salmonella typhimurium (strain LT2 / SGSC1412 / ATCC 700720) GN=flgI PE=3 SV=1	38144	9.2549	148.724	6	27.1233	3.4601	32	9.3993	0.00963818
Q9S4Y7	ALLS_SALTY	HTH-type transcriptional activator AllS OS=Salmonella typhimurium (strain LT2 / SGSC1412 / ATCC 700720) GN=allS PE=3 SV=1	34248	7.8604	147.812	6	25.974	6.9269	26	14.498	0.0846415
P26973	PARC_SALTY	DNA topoisomerase 4 subunit A OS=Salmonella typhimurium (strain LT2 / SGSC1412 / ATCC 700720) GN=parC PE=1 SV=2	83984	6.104	146.883	11	19.5479	10.5462	55	14.8688	0.0248535
Q8ZKS2	Q8ZKS2_SALTY	Putative iron-containing alcohol dehydrogenase OS=Salmonella typhimurium (strain LT2 / SGSC1412 / ATCC 700720) GN=STM4044 PE=4 SV=1	40270	4.9731	146.484	6	23.5602	10.7935	34	13.4222	0.00755729
P37419	KBL_SALTY	2-amino-3-ketobutyrate coenzyme A ligase OS=Salmonella typhimurium (strain LT2 / SGSC1412 / ATCC 700720) GN=kbl PE=3 SV=2	43003	5.8081	145.243	8	25.3769	8.5832	39	13.1145	0.041903
P41783	PRGH_SALTY	Protein PrgH OS=Salmonella typhimurium (strain LT2 / SGSC1412 / ATCC 700720) GN=prgH PE=1 SV=1	44431	5.6338	145.088	4	15.5612	3.7132	19	14.9717	0.00940697
P58537	SUHB_SALTY	Inositol-1-monophosphatase OS=Salmonella typhimurium (strain LT2 / SGSC1412 / ATCC 700720) GN=suhB PE=3 SV=1	29139	7.4897	143.25	7	31.8352	10.4191	33	11.5021	0.0194384
Q8ZPP5	Q8ZPP5_SALTY	Histidine kinase OS=Salmonella typhimurium (strain LT2 / SGSC1412 / ATCC 700720) GN=ssrA PE=4 SV=1	103549	6.2476	143.066	7	10	9.0161	36	12.6498	0.0475574
P0A1U4	YJAG_SALTY	Uncharacterized protein YjaG OS=Salmonella typhimurium (strain LT2 / SGSC1412 / ATCC 700720) GN=yjaG PE=4 SV=1	22689	4.2861	141.833	6	35.7143	11.6646	27	11.5014	0.0451114
Q8XFG8	Q8XFG8_SALTY	Peptidyl-prolyl cis-trans isomerase OS=Salmonella typhimurium (strain LT2 / SGSC1412 / ATCC 700720) GN=ppiB PE=3 SV=1	18128	5.4009	141.214	5	31.0976	5.1327	32	12.1097	0.0119339
Q8ZKK7	Q8ZKK7_SALTY	Putative cytoplasmic protein OS=Salmonella typhimurium (strain LT2 / SGSC1412 / ATCC 700720) GN=STM4198 PE=4 SV=1	17623	8.9561	141.197	4	20.5298	3.1554	22	14.4364	0.00289621
P0A9X6	MREB_SALTY	Rod shape-determining protein MreB OS=Salmonella typhimurium (strain LT2 / SGSC1412 / ATCC 700720) GN=mreB PE=3 SV=1	36929	4.9951	138.443	8	27.9539	5.9103	45	12.9052	0.0303337
Q8ZNF6	Q8ZNF6_SALTY	Putative inner membrane protein OS=Salmonella typhimurium (strain LT2 / SGSC1412 / ATCC 700720) GN=yfaZ PE=4 SV=1	22924	4.481	138.108	4	29.7674	6.9017	24	13.6604	0.0106482
Q8ZRM9	METN1_SALTY	Methionine import ATP-binding protein MetN 1 OS=Salmonella typhimurium (strain LT2 / SGSC1412 / ATCC 700720) GN=metN1 PE=3 SV=1	37637	6	137.902	8	27.9883	12.6438	36	13.9864	0.00618791
P22715	GALE_SALTY	UDP-glucose 4-epimerase OS=Salmonella typhimurium (strain LT2 / SGSC1412 / ATCC 700720) GN=galE PE=3 SV=2	37110	5.7598	136.746	10	36.9822	10.5704	47	15.5478	0.0368038
Q8ZN53	RODZ_SALTY	Cytoskeleton protein RodZ OS=Salmonella typhimurium (strain LT2 / SGSC1412 / ATCC 700720) GN=rodZ PE=3 SV=1	35637	5.9604	136.402	7	26.0479	1.9254	26	10.9193	0.0200875
P0A1P2	GPDA_SALTY	Glycerol-3-phosphate dehydrogenase [NAD(P)+] OS=Salmonella typhimurium (strain LT2 / SGSC1412 / ATCC 700720) GN=gpsA PE=3 SV=1	36319	6.3369	135.792	7	25.0737	10.6163	39	12.771	0.026164
P58683	APHA_SALTY	Class B acid phosphatase OS=Salmonella typhimurium (strain LT2 / SGSC1412 / ATCC 700720) GN=aphA PE=1 SV=1	26298	6.5127	135.186	5	40.5063	10.2423	36	15.0641	0.0244847
Q8ZKJ7	Q8ZKJ7_SALTY	Putative cytoplasmic protein OS=Salmonella typhimurium (strain LT2 / SGSC1412 / ATCC 700720) GN=STM4208 PE=4 SV=1	37800	6.5024	134.452	11	38.3285	11.894	49	12.966	0.0143658
Q8ZRT7	SECA_SALTY	Protein translocase subunit SecA OS=Salmonella typhimurium (strain LT2 / SGSC1412 / ATCC 700720) GN=secA PE=3 SV=1	101761	5.1855	133.6	25	36.515	7.9664	142	13.3387	0.0374937
Q8ZLI6	Q8ZLI6_SALTY	High-affinity gluconate permease in GNT I system OS=Salmonella typhimurium (strain LT2 / SGSC1412 / ATCC 700720) GN=gntT PE=4 SV=1	45901	8.4316	133.395	6	13.4703	6.6629	27	13.2319	0.0850388
Q8ZM63	Q8ZM63_SALTY	Transketolase OS=Salmonella typhimurium (strain LT2 / SGSC1412 / ATCC 700720) GN=tktA PE=3 SV=1	72087	5.2969	131.989	15	34.3891	9.5175	78	11.8122	0.0416512
Q8ZQS8	Q8ZQS8_SALTY	Transcriptional regulator, lysR family OS=Salmonella typhimurium (strain LT2 / SGSC1412 / ATCC 700720) GN=STM0764 PE=4 SV=1	37245	8.0127	131.685	6	23.2416	6.0649	31	13.3522	0.00757555
Q8ZPD5	Q8ZPD5_SALTY	Putative outer membrane receptor OS=Salmonella typhimurium (strain LT2 / SGSC1412 / ATCC 700720) GN=yncD PE=3 SV=1	77761	5.4683	131.612	15	32.153	10.7893	90	14.924	0.00983289
Q8ZQR9	Q8ZQR9_SALTY	Putative ABC superfamily (Atp_bind), molybdenum transporter OS=Salmonella typhimurium (strain LT2 / SGSC1412 / ATCC 700720) GN=modF PE=4 SV=1	54663	5.9692	131.588	8	25.6619	13.7303	36	14.2685	0.00665033
Q7CR73	Q7CR73_SALTY	Putative LysR family transcriptional regulator OS=Salmonella typhimurium (strain LT2 / SGSC1412 / ATCC 700720) GN=STM0164 PE=4 SV=1	27844	8.48	131.488	8	36.8627	9.8977	38	12.1085	0.00575211
P0A245	UBIX_SALTY	Flavin prenyltransferase UbiX OS=Salmonella typhimurium (strain LT2 / SGSC1412 / ATCC 700720) GN=ubiX PE=3 SV=1	20677	6.4878	131.251	5	44.4444	5.2353	29	12.7942	0.00662599
P65215	KDSA_SALTY	2-dehydro-3-deoxyphosphooctonate aldolase OS=Salmonella typhimurium (strain LT2 / SGSC1412 / ATCC 700720) GN=kdsA PE=3 SV=1	30775	5.8579	131	6	20.7746	4.3343	42	12.4422	0.0414565
Q8ZLH6	Q8ZLH6_SALTY	Transcriptional repressor of the glp operon OS=Salmonella typhimurium (strain LT2 / SGSC1412 / ATCC 700720) GN=glpR PE=4 SV=1	27910	5.8521	130.819	5	30.1587	11.4758	23	13.534	0.0203043
Q8ZQF1	Q8ZQF1_SALTY	L-allo-threonine aldolase OS=Salmonella typhimurium (strain LT2 / SGSC1412 / ATCC 700720) GN=ltaA PE=4 SV=1	36330	6.6108	130.639	7	22.8228	8.0473	39	12.4718	0.0134429
Q8ZNA7	FADJ_SALTY	Fatty acid oxidation complex subunit alpha OS=Salmonella typhimurium (strain LT2 / SGSC1412 / ATCC 700720) GN=fadJ PE=3 SV=1	77206	9.1201	129.704	7	14.4056	10.309	30	11.7714	0.0118853
Q8ZPZ6	Q8ZPZ6_SALTY	Adenylosuccinate lyase OS=Salmonella typhimurium (strain LT2 / SGSC1412 / ATCC 700720) GN=purB PE=1 SV=1	51514	5.9312	129.536	14	31.7982	8.8461	69	14.2086	0.0266549
Q8ZLB0	Q8ZLB0_SALTY	Dipeptide transport protein 2 OS=Salmonella typhimurium (strain LT2 / SGSC1412 / ATCC 700720) GN=dppC PE=3 SV=1	32212	6.3442	129.226	3	20.6667	1.4001	16	14.0989	0.00832394
Q8ZQ17	Q8ZQ17_SALTY	Ribonuclease E OS=Salmonella typhimurium (strain LT2 / SGSC1412 / ATCC 700720) GN=rne PE=3 SV=1	119329	5.3467	127.191	22	24.2737	7.9125	119	14.6319	0.0284761
Q8ZLC2	Q8ZLC2_SALTY	Putative inner membrane protein OS=Salmonella typhimurium (strain LT2 / SGSC1412 / ATCC 700720) GN=yhjG PE=4 SV=1	74673	9.0176	127.079	17	25.0729	9.3339	77	12.6764	0.0293157
P0A2I3	GYRB_SALTY	DNA gyrase subunit B OS=Salmonella typhimurium (strain LT2 / SGSC1412 / ATCC 700720) GN=gyrB PE=1 SV=2	89839	5.7188	126.322	18	35.5721	12.4563	91	13.5678	0.0149378
Q8ZPL9	ADD_SALTY	Adenosine deaminase OS=Salmonella typhimurium (strain LT2 / SGSC1412 / ATCC 700720) GN=add PE=3 SV=1	36213	4.9834	126.228	5	24.9249	6.2498	27	13.1645	0.0260666
P0A261	TSX_SALTY	Nucleoside-specific channel-forming protein tsx OS=Salmonella typhimurium (strain LT2 / SGSC1412 / ATCC 700720) GN=tsx PE=3 SV=1	32757	4.7871	126.179	5	21.9512	14.0131	26	14.2977	0.0520603
Q8ZK70	Q8ZK70_SALTY	Putative periplasmic protein OS=Salmonella typhimurium (strain LT2 / SGSC1412 / ATCC 700720) GN=ytfN PE=4 SV=1	136138	5.1138	126.106	23	24.9404	9.4874	94	12.1297	0.0248779
Q8ZM77	Q8ZM77_SALTY	Putative outer membrane protein OS=Salmonella typhimurium (strain LT2 / SGSC1412 / ATCC 700720) GN=STM3052 PE=4 SV=1	32773	6.6431	126.033	7	32.3232	10.3806	37	11.6278	0.00805014
Q8ZKF3	Q8ZKF3_SALTY	Putative formate-dependent nitrite reductase OS=Salmonella typhimurium (strain LT2 / SGSC1412 / ATCC 700720) GN=nrfC PE=4 SV=1	24516	8.4492	125.93	6	27.8027	9.6222	25	12.705	0.014238
Q8ZKL4	Q8ZKL4_SALTY	Malate synthase OS=Salmonella typhimurium (strain LT2 / SGSC1412 / ATCC 700720) GN=aceB PE=3 SV=1	60344	5.5605	125.638	18	32.6454	5.0882	80	12.6731	0.0205416
Q7CQP1	Q7CQP1_SALTY	Transcriptional repressor of cel operon OS=Salmonella typhimurium (strain LT2 / SGSC1412 / ATCC 700720) GN=celD PE=4 SV=1	33113	8.9502	125.192	10	49.6429	6.2672	54	12.024	0.088221
Accession	Entry	Description	mW (Da)	pI (pH)	PLGS Score	Peptides	Coverage (%)	Precursor RMS Mass Error (ppm)	Products	Products RMS Mass Error (ppm)	WT replicate 2 normalized abundance
Q7CP99	Q7CP99_SALTY	Putative entericidin B OS=Salmonella typhimurium (strain LT2 / SGSC1412 / ATCC 700720) GN=ecnB PE=4 SV=1	4807	8.9297	35466.4	3	39.5833	2.2542	47	7.7318	1.08062
P06179	FLIC_SALTY	Flagellin OS=Salmonella typhimurium (strain LT2 / SGSC1412 / ATCC 700720) GN=fliC PE=1 SV=4	51581	4.5967	31265.5	64	73.5354	2.4209	696	8.0576	2.84318
P02936	OMPA_SALTY	Outer membrane protein A OS=Salmonella typhimurium (strain LT2 / SGSC1412 / ATCC 700720) GN=ompA PE=3 SV=2	37491	5.499	26302.7	47	45.7143	3.7952	362	6.5705	6.71989
P0A1D3	CH60_SALTY	60 kDa chaperonin OS=Salmonella typhimurium (strain LT2 / SGSC1412 / ATCC 700720) GN=groL PE=3 SV=2	57249	4.6494	24982.2	112	61.3139	2.0855	848	7.8876	3.10761
P52616	FLJB_SALTY	Phase 2 flagellin OS=Salmonella typhimurium (strain LT2 / SGSC1412 / ATCC 700720) GN=fljB PE=3 SV=2	52504	4.5542	22537.1	35	45.8498	6.1935	442	8.3599	0.0370584
P0A1S2	HNS_SALTY	DNA-binding protein H-NS OS=Salmonella typhimurium (strain LT2 / SGSC1412 / ATCC 700720) GN=hns PE=1 SV=2	15532	5.0903	21842.4	15	36.4963	4.1273	133	7.0747	0.692825
P0A1D5	CH10_SALTY	10 kDa chaperonin OS=Salmonella typhimurium (strain LT2 / SGSC1412 / ATCC 700720) GN=groS PE=3 SV=1	10311	5.1929	19125	15	50.5155	2.1217	112	7.2309	2.10661
P0A1H5	EFTU_SALTY	Elongation factor Tu OS=Salmonella typhimurium (strain LT2 / SGSC1412 / ATCC 700720) GN=tufA PE=3 SV=2	43256	5.1475	18516.8	53	45.4315	2.5242	437	8.5723	3.84591
Q7CQN4	LPP1_SALTY	Major outer membrane lipoprotein 1 OS=Salmonella typhimurium (strain LT2 / SGSC1412 / ATCC 700720) GN=lpp1 PE=3 SV=1	8386	9.8232	16983.7	4	33.3333	0.4375	81	8.7543	0.753077
Q7CQV9	DPS_SALTY	DNA protection during starvation protein OS=Salmonella typhimurium (strain LT2 / SGSC1412 / ATCC 700720) GN=dps PE=3 SV=3	18705	5.6616	16955.5	34	56.2874	2.3705	135	7.931	0.848261
Q8ZRB1	Q8ZRB1_SALTY	Glycoprotein/polysaccharide metabolism OS=Salmonella typhimurium (strain LT2 / SGSC1412 / ATCC 700720) GN=ybaY PE=4 SV=1	19465	9.3472	15859.5	13	65.0794	1.7886	131	7.7848	0.837799
Q7CQJ1	Q7CQJ1_SALTY	Putative resistance protein OS=Salmonella typhimurium (strain LT2 / SGSC1412 / ATCC 700720) GN=osmC PE=4 SV=1	15092	4.8823	12336.8	9	33.5664	7.6476	68	9.3801	0.266002
Q7CPE2	ATPB_SALTY	ATP synthase subunit beta OS=Salmonella typhimurium (strain LT2 / SGSC1412 / ATCC 700720) GN=atpD PE=3 SV=1	50251	4.7065	12115.1	45	49.5652	2.9007	313	8.8147	0.763743
P0A2A3	RL1_SALTY	50S ribosomal protein L1 OS=Salmonella typhimurium (strain LT2 / SGSC1412 / ATCC 700720) GN=rplA PE=3 SV=1	24713	10.1016	11609.5	15	49.1453	4.0065	149	9.11	1.2726
Q7CR49	Q7CR49_SALTY	Putative periplasmic protein OS=Salmonella typhimurium (strain LT2 / SGSC1412 / ATCC 700720) GN=yahO PE=1 SV=1	9913	9.0352	11283.3	7	58.2418	3.2764	84	7.8946	0.456712
P0A1X0	SLYB_SALTY	Outer membrane lipoprotein SlyB OS=Salmonella typhimurium (strain LT2 / SGSC1412 / ATCC 700720) GN=slyB PE=1 SV=1	15538	9.7544	10984.1	8	40	2.2078	76	10.2698	0.286647
Q8ZK80	RL9_SALTY	50S ribosomal protein L9 OS=Salmonella typhimurium (strain LT2 / SGSC1412 / ATCC 700720) GN=rplI PE=3 SV=1	15774	7.7285	10947.7	17	46.3087	1.9476	110	8.323	0.793244
P23905	DGAL_SALTY	D-galactose-binding periplasmic protein OS=Salmonella typhimurium (strain LT2 / SGSC1412 / ATCC 700720) GN=mglB PE=1 SV=2	35791	5.7495	10602.7	30	55.1205	4.5767	209	8.9612	0.593118
P0A1R6	DBHA_SALTY	DNA-binding protein HU-alpha OS=Salmonella typhimurium (strain LT2 / SGSC1412 / ATCC 700720) GN=hupA PE=3 SV=1	9515	10.1235	10036.2	8	63.3333	3.4701	65	8.7566	1.19102
P0A283	PTGA_SALTY	PTS system glucose-specific EIIA component OS=Salmonella typhimurium (strain LT2 / SGSC1412 / ATCC 700720) GN=crr PE=1 SV=2	18235	4.5366	9919.14	10	65.0888	0.9446	105	7.1918	0.599476
P64076	ENO_SALTY	Enolase OS=Salmonella typhimurium (strain LT2 / SGSC1412 / ATCC 700720) GN=eno PE=3 SV=2	45570	5.0845	9446.7	25	46.5278	8.8814	219	9.7936	0.955562
P0A7W4	RS5_SALTY	30S ribosomal protein S5 OS=Salmonella typhimurium (strain LT2 / SGSC1412 / ATCC 700720) GN=rpsE PE=1 SV=2	17592	10.5601	9396.85	12	47.3054	3.903	116	8.7247	0.833361
P0A7V6	RS3_SALTY	30S ribosomal protein S3 OS=Salmonella typhimurium (strain LT2 / SGSC1412 / ATCC 700720) GN=rpsC PE=3 SV=2	25967	10.7168	9310.28	15	33.4764	1.8596	92	8.3536	0.493384
P0A297	RL10_SALTY	50S ribosomal protein L10 OS=Salmonella typhimurium (strain LT2 / SGSC1412 / ATCC 700720) GN=rplJ PE=3 SV=2	17789	9.4629	8267.75	8	31.5152	2.3115	81	7.3425	0.685104
Q8ZQ40	NQOR_SALTY	NAD(P)H dehydrogenase (quinone) OS=Salmonella typhimurium (strain LT2 / SGSC1412 / ATCC 700720) GN=STM1119 PE=3 SV=3	20854	5.7422	8071.16	7	41.9192	5.6748	117	9.0322	0.455305
Q8ZNA5	FADL_SALTY	Long-chain fatty acid transport protein OS=Salmonella typhimurium (strain LT2 / SGSC1412 / ATCC 700720) GN=fadL PE=3 SV=2	47445	4.7183	7949.1	18	40.2299	4.2768	172	8.2621	0.805294
P0A263	OMPC_SALTY	Outer membrane protein C OS=Salmonella typhimurium (strain LT2 / SGSC1412 / ATCC 700720) GN=ompC PE=3 SV=1	41213	4.4399	7668.73	29	38.0952	1.7455	228	9.1294	1.66015
O54297	RS4_SALTY	30S ribosomal protein S4 OS=Salmonella typhimurium (strain LT2 / SGSC1412 / ATCC 700720) GN=rpsD PE=1 SV=3	23470	10.3799	7666	16	22.3301	2.0958	83	9.6913	0.277448
Q7CQR3	Q7CQR3_SALTY	Glutaredoxin 2 OS=Salmonella typhimurium (strain LT2 / SGSC1412 / ATCC 700720) GN=grxB PE=1 SV=1	24447	8.1812	7596.24	13	25.5814	7.3414	95	9.0509	0.400811
Q7CR64	YAEH_SALTY	UPF0325 protein YaeH OS=Salmonella typhimurium (strain LT2 / SGSC1412 / ATCC 700720) GN=yaeH PE=3 SV=1	15084	7.1719	7433.8	10	44.5313	3.5526	87	9.9416	0.446629
Q7CP68	Q7CP68_SALTY	Hyperosmotically inducible periplasmic protein OS=Salmonella typhimurium (strain LT2 / SGSC1412 / ATCC 700720) GN=osmY PE=4 SV=1	21436	5.6895	7375.48	15	41.4634	6.3667	138	10.0091	0.767224
Q8ZP65	TPX_SALTY	Probable thiol peroxidase OS=Salmonella typhimurium (strain LT2 / SGSC1412 / ATCC 700720) GN=tpx PE=3 SV=1	18014	4.7446	6643.46	7	33.9286	2.0247	81	9.2596	0.341402
Q7CPV8	Q7CPV8_SALTY	Putative lipoprotein OS=Salmonella typhimurium (strain LT2 / SGSC1412 / ATCC 700720) GN=ygdI PE=1 SV=1	8120	7.0093	6562.7	10	41.3333	2.0574	85	8.3777	0.932419
Q8ZRT0	Q8ZRT0_SALTY	Dihydrolipoyl dehydrogenase OS=Salmonella typhimurium (strain LT2 / SGSC1412 / ATCC 700720) GN=lpdA PE=4 SV=1	50607	5.8315	6534.79	15	33.3333	2.8254	140	8.9183	0.341348
P67091	USPF_SALTY	Universal stress protein F OS=Salmonella typhimurium (strain LT2 / SGSC1412 / ATCC 700720) GN=uspF PE=1 SV=1	15704	5.9209	6504.74	6	15.9722	2.0175	44	7.6773	0.387612
Q56073	DNAK_SALTY	Chaperone protein DnaK OS=Salmonella typhimurium (strain LT2 / SGSC1412 / ATCC 700720) GN=dnaK PE=3 SV=2	69215	4.6406	5920.72	41	42.163	5.7083	356	10.0737	0.657542
P67904	RS10_SALTY	30S ribosomal protein S10 OS=Salmonella typhimurium (strain LT2 / SGSC1412 / ATCC 700720) GN=rpsJ PE=3 SV=1	11759	10.3271	5879.24	11	39.8058	2.152	60	9.383	0.535044
Q7CQJ0	SRA_SALTY	Stationary-phase-induced ribosome-associated protein OS=Salmonella typhimurium (strain LT2 / SGSC1412 / ATCC 700720) GN=sra PE=3 SV=1	5365	11.7363	5716.03	3	38.2979	0.8088	38	10.9879	0.161208
P66313	RL6_SALTY	50S ribosomal protein L6 OS=Salmonella typhimurium (strain LT2 / SGSC1412 / ATCC 700720) GN=rplF PE=3 SV=2	18848	10.0913	5606.52	14	48.5876	2.3072	91	9.7137	0.526286
Q7CQI9	Q7CQI9_SALTY	Alcohol dehydrogenase OS=Salmonella typhimurium (strain LT2 / SGSC1412 / ATCC 700720) GN=adhP PE=3 SV=1	35518	5.748	5548.55	13	22.619	3.7808	129	10.4814	0.515283
P0A1H3	EFG_SALTY	Elongation factor G OS=Salmonella typhimurium (strain LT2 / SGSC1412 / ATCC 700720) GN=fusA PE=3 SV=2	77550	5.001	5526.81	30	41.4773	5.511	269	9.6638	0.679747
P62405	RL5_SALTY	50S ribosomal protein L5 OS=Salmonella typhimurium (strain LT2 / SGSC1412 / ATCC 700720) GN=rplE PE=3 SV=2	20304	9.7559	5479.2	10	43.0168	1.6463	85	8.5419	0.389231
P37592	OMPD_SALTY	Outer membrane porin protein OmpD OS=Salmonella typhimurium (strain LT2 / SGSC1412 / ATCC 700720) GN=ompD PE=1 SV=2	39655	4.4648	5190.06	31	20.1657	2.0248	152	6.5304	2.88589
P0A1P0	G3P_SALTY	Glyceraldehyde-3-phosphate dehydrogenase OS=Salmonella typhimurium (strain LT2 / SGSC1412 / ATCC 700720) GN=gapA PE=3 SV=2	35564	6.3589	5186.42	21	46.8278	3.3022	138	8.1285	0.922272
P64052	EFTS_SALTY	Elongation factor Ts OS=Salmonella typhimurium (strain LT2 / SGSC1412 / ATCC 700720) GN=tsf PE=3 SV=1	30338	4.9468	5104.02	30	52.2968	1.9635	161	10.1053	0.489957
P60726	RL4_SALTY	50S ribosomal protein L4 OS=Salmonella typhimurium (strain LT2 / SGSC1412 / ATCC 700720) GN=rplD PE=1 SV=1	22072	10.1924	4987.03	17	43.7811	2.2048	87	8.7413	0.353587
Q7CQT9	Q7CQT9_SALTY	30S ribosomal protein S1 OS=Salmonella typhimurium (strain LT2 / SGSC1412 / ATCC 700720) GN=rpsA PE=3 SV=1	61135	4.6875	4954.81	22	35.1885	4.0941	159	9.924	0.354047
Q7CPE1	ATPA_SALTY	ATP synthase subunit alpha OS=Salmonella typhimurium (strain LT2 / SGSC1412 / ATCC 700720) GN=atpA PE=3 SV=1	55078	5.6089	4923.05	38	30.2144	4.6219	244	8.4732	0.470133
Q8ZLQ2	Q8ZLQ2_SALTY	Putative periplasmic protein OS=Salmonella typhimurium (strain LT2 / SGSC1412 / ATCC 700720) GN=yhcB PE=4 SV=1	15263	5.5444	4731.26	11	55.2239	5.0996	72	9.8676	0.218381
P0A9Y9	CSPC_SALTY	Cold shock-like protein CspC OS=Salmonella typhimurium (strain LT2 / SGSC1412 / ATCC 700720) GN=cspC PE=3 SV=2	7397	7.7036	4484.05	13	78.2609	2.0449	67	11.3591	0.134801
Q8ZML9	Q8ZML9_SALTY	Putative LysM domain protein OS=Salmonella typhimurium (strain LT2 / SGSC1412 / ATCC 700720) GN=ygaU PE=4 SV=1	16111	5.2471	4344	11	63.0872	6.9831	90	8.6777	0.451093
P0A7K0	RL11_SALTY	50S ribosomal protein L11 OS=Salmonella typhimurium (strain LT2 / SGSC1412 / ATCC 700720) GN=rplK PE=3 SV=2	14865	10.0884	4235.1	12	39.4366	2.6346	72	8.8347	0.394958
P0AA28	THIO_SALTY	Thioredoxin 1 OS=Salmonella typhimurium (strain LT2 / SGSC1412 / ATCC 700720) GN=trxA PE=1 SV=2	11799	4.4751	4226.35	6	50.4587	4.859	61	7.6288	0.268031
P25077	MDH_SALTY	Malate dehydrogenase OS=Salmonella typhimurium (strain LT2 / SGSC1412 / ATCC 700720) GN=mdh PE=3 SV=2	32455	5.9678	3950	18	32.6923	1.6171	132	8.2387	0.905578
P66932	TIG_SALTY	Trigger factor OS=Salmonella typhimurium (strain LT2 / SGSC1412 / ATCC 700720) GN=tig PE=3 SV=1	48036	4.6436	3886.36	27	45.1389	2.0095	164	9.136	0.25802
Q7CQ97	Q7CQ97_SALTY	3-oxoacyl-[acyl-carrier-protein] synthase I OS=Salmonella typhimurium (strain LT2 / SGSC1412 / ATCC 700720) GN=fbaB PE=4 SV=1	38064	6.4263	3863.43	13	39.4286	3.1449	120	9.2428	0.466056
P0A249	PT1_SALTY	Phosphoenolpyruvate-protein phosphotransferase OS=Salmonella typhimurium (strain LT2 / SGSC1412 / ATCC 700720) GN=ptsI PE=1 SV=1	63328	4.5586	3805.15	15	26.4348	9.4914	101	10.0498	0.235463
P02911	ARGT_SALTY	Lysine/arginine/ornithine-binding periplasmic protein OS=Salmonella typhimurium (strain LT2 / SGSC1412 / ATCC 700720) GN=argT PE=1 SV=2	28182	5.896	3795.63	11	31.5385	7.9943	85	7.0743	0.284068
P0A1S4	STPA_SALTY	DNA-binding protein StpA OS=Salmonella typhimurium (strain LT2 / SGSC1412 / ATCC 700720) GN=stpA PE=3 SV=1	15477	9.2446	3731.21	13	57.8947	3.4361	94	10.626	0.207955
P66073	RL15_SALTY	50S ribosomal protein L15 OS=Salmonella typhimurium (strain LT2 / SGSC1412 / ATCC 700720) GN=rplO PE=3 SV=1	14957	11.6133	3575.18	9	43.75	1.8772	66	8.4545	0.297281
Q8ZLF6	Q8ZLF6_SALTY	Putative outer membrane protein OS=Salmonella typhimurium (strain LT2 / SGSC1412 / ATCC 700720) GN=yhhA PE=4 SV=1	15289	11.3657	3498.92	4	63.7681	2.0124	79	10.699	0.198449
Q7CPL5	RL14_SALTY	50S ribosomal protein L14 OS=Salmonella typhimurium (strain LT2 / SGSC1412 / ATCC 700720) GN=rplN PE=3 SV=1	13559	10.8911	3430.8	11	29.2683	1.8611	64	9.298	0.181835
Q7CQV8	Q7CQV8_SALTY	Outer membrane protease, receptor for phage OX2 OS=Salmonella typhimurium (strain LT2 / SGSC1412 / ATCC 700720) GN=ompX PE=4 SV=1	18482	5.6646	3326.08	7	28.655	1.3745	64	10.0914	0.595824
P65702	PGK_SALTY	Phosphoglycerate kinase OS=Salmonella typhimurium (strain LT2 / SGSC1412 / ATCC 700720) GN=pgk PE=3 SV=2	41106	4.8999	3211.67	22	31.0078	1.3514	127	6.8474	1.01495
P0A1S0	IHFA_SALTY	Integration host factor subunit alpha OS=Salmonella typhimurium (strain LT2 / SGSC1412 / ATCC 700720) GN=ihfA PE=3 SV=1	11360	9.8804	3155.74	9	32.3232	7.183	33	12.8997	0.497777
Q8ZP10	Q8ZP10_SALTY	Site-determining protein OS=Salmonella typhimurium (strain LT2 / SGSC1412 / ATCC 700720) GN=minD PE=3 SV=1	29481	5.1709	3072.85	7	31.4815	7.3472	71	10.2552	0.337217
Q7CQW9	Q7CQW9_SALTY	Tol protein required for outer membrane integrity OS=Salmonella typhimurium (strain LT2 / SGSC1412 / ATCC 700720) GN=pal PE=3 SV=1	18853	6.3604	3049.13	6	44.8276	2.6134	50	9.0918	0.54933
Q8ZRN1	METQ_SALTY	D-methionine-binding lipoprotein MetQ OS=Salmonella typhimurium (strain LT2 / SGSC1412 / ATCC 700720) GN=metQ PE=3 SV=1	29417	5.2295	3006.78	11	40.9594	3.6385	97	9.0111	0.167531
Q8ZJZ8	Q8ZJZ8_SALTY	Isoaspartyl dipeptidase OS=Salmonella typhimurium (strain LT2 / SGSC1412 / ATCC 700720) GN=iadA PE=3 SV=1	40299	5.543	2995.12	6	18.2051	3.821	50	8.145	0.10786
P02910	HISJ_SALTY	Histidine-binding periplasmic protein OS=Salmonella typhimurium (strain LT2 / SGSC1412 / ATCC 700720) GN=hisJ PE=1 SV=1	28361	5.9487	2966.07	14	55.7692	4.2036	112	10.5259	0.369804
P0A251	AHPC_SALTY	Alkyl hydroperoxide reductase subunit C OS=Salmonella typhimurium (strain LT2 / SGSC1412 / ATCC 700720) GN=ahpC PE=1 SV=2	20734	4.8486	2856.15	5	29.9465	10.0772	50	10.6597	0.146237
P58480	HTPG_SALTY	Chaperone protein HtpG OS=Salmonella typhimurium (strain LT2 / SGSC1412 / ATCC 700720) GN=htpG PE=3 SV=1	71442	4.9937	2799.67	21	43.9103	5.5803	173	11.2155	0.5462
Q7CPL4	RL16_SALTY	50S ribosomal protein L16 OS=Salmonella typhimurium (strain LT2 / SGSC1412 / ATCC 700720) GN=rplP PE=3 SV=1	15184	11.6499	2750.27	3	22.0588	0.8086	31	10.9277	0.197858
Q7CQW0	Q7CQW0_SALTY	Glutamine high-affinity transporter OS=Salmonella typhimurium (strain LT2 / SGSC1412 / ATCC 700720) GN=glnH PE=3 SV=1	27245	9.0088	2699.92	7	31.4516	3.9154	66	11.0228	0.31779
P66541	RS2_SALTY	30S ribosomal protein S2 OS=Salmonella typhimurium (strain LT2 / SGSC1412 / ATCC 700720) GN=rpsB PE=3 SV=2	26741	6.7266	2643.7	8	41.9087	2.6912	88	9.9448	0.357574
Q7CQX4	Q7CQX4_SALTY	Dihydrolipoyllysine-residue succinyltransferase component of 2-oxoglutarate dehydrogenase complex OS=Salmonella typhimurium (strain LT2 / SGSC1412 / ATCC 700720) GN=sucB PE=3 SV=1	43830	5.3628	2636.24	22	28.1095	2.8408	151	9.4799	0.83071
P66955	TALB_SALTY	Transaldolase B OS=Salmonella typhimurium (strain LT2 / SGSC1412 / ATCC 700720) GN=talB PE=3 SV=2	35149	4.9087	2630.73	16	37.8549	7.8481	104	10.009	0.444879
P0A1E3	CYSK_SALTY	Cysteine synthase A OS=Salmonella typhimurium (strain LT2 / SGSC1412 / ATCC 700720) GN=cysK PE=1 SV=2	34514	5.7246	2554.22	8	35.9133	9.2344	56	9.9282	0.194733
Q8ZPZ0	Q8ZPZ0_SALTY	Isocitrate dehydrogenase [NADP] OS=Salmonella typhimurium (strain LT2 / SGSC1412 / ATCC 700720) GN=icdA PE=4 SV=1	45758	4.9629	2509.07	18	33.8942	6.0203	131	8.2789	0.212076
Q7CPA1	Q7CPA1_SALTY	Aspartate ammonia-lyase OS=Salmonella typhimurium (strain LT2 / SGSC1412 / ATCC 700720) GN=aspA PE=3 SV=1	52252	4.9717	2419.98	16	19.8745	6.4847	106	10.7362	0.282552
Q8ZP21	Q8ZP21_SALTY	Glutamate dehydrogenase OS=Salmonella typhimurium (strain LT2 / SGSC1412 / ATCC 700720) GN=STM1795 PE=3 SV=1	48007	6.2344	2419.39	15	40.8163	9.1027	118	12.0049	0.374809
Q8ZN83	TALA_SALTY	Transaldolase A OS=Salmonella typhimurium (strain LT2 / SGSC1412 / ATCC 700720) GN=talA PE=3 SV=1	35569	6.0146	2415.27	15	33.8608	7.5352	84	9.9212	0.210219
P0A2C5	RBSB_SALTY	Ribose import binding protein RbsB OS=Salmonella typhimurium (strain LT2 / SGSC1412 / ATCC 700720) GN=rbsB PE=1 SV=1	30943	9.2021	2414.51	12	35.473	5.0404	94	9.9503	0.232253
P0A299	RL7_SALTY	50S ribosomal protein L7/L12 OS=Salmonella typhimurium (strain LT2 / SGSC1412 / ATCC 700720) GN=rplL PE=3 SV=2	12291	4.3989	2394.01	12	31.405	4.3762	61	9.5994	0.49572
Q7CP78	RIDA_SALTY	2-iminobutanoate/2-iminopropanoate deaminase OS=Salmonella typhimurium (strain LT2 / SGSC1412 / ATCC 700720) GN=ridA PE=1 SV=1	13567	4.938	2344	5	51.5625	4.9504	31	8.2355	0.133141
P66869	SUCC_SALTY	Succinate--CoA ligase [ADP-forming] subunit beta OS=Salmonella typhimurium (strain LT2 / SGSC1412 / ATCC 700720) GN=sucC PE=3 SV=1	41454	5.1226	2342.81	17	35.3093	5.1841	88	8.2705	0.315571
Q8ZJV7	DEOD_SALTY	Purine nucleoside phosphorylase DeoD-type OS=Salmonella typhimurium (strain LT2 / SGSC1412 / ATCC 700720) GN=deoD PE=3 SV=1	25961	5.4478	2270.8	8	31.7992	8.3754	44	10.7742	0.164528
Q8ZPY6	Q8ZPY6_SALTY	Putative molecular chaperone (Small heat shock protein) OS=Salmonella typhimurium (strain LT2 / SGSC1412 / ATCC 700720) GN=STM1251 PE=1 SV=1	17540	5.2852	2209.52	4	13.5484	1.6316	35	11.7343	0.445041
Q7CPL7	RL17_SALTY	50S ribosomal protein L17 OS=Salmonella typhimurium (strain LT2 / SGSC1412 / ATCC 700720) GN=rplQ PE=3 SV=1	14385	11.4639	2159.57	7	33.0709	1.9648	42	8.2876	0.151919
Q8ZN72	Q8ZN72_SALTY	Outer membrane protein assembly factor BamC OS=Salmonella typhimurium (strain LT2 / SGSC1412 / ATCC 700720) GN=nlpB PE=3 SV=1	36914	5.71	2147.05	13	45.6395	5.4674	94	11.7563	0.0916259
P37432	OMPF_SALTY	Outer membrane protein F OS=Salmonella typhimurium (strain LT2 / SGSC1412 / ATCC 700720) GN=ompF PE=1 SV=2	40023	4.5322	2051.69	19	30.854	3.232	101	9.2792	0.417136
P41033	PCKA_SALTY	Phosphoenolpyruvate carboxykinase (ATP) OS=Salmonella typhimurium (strain LT2 / SGSC1412 / ATCC 700720) GN=pckA PE=3 SV=2	59539	5.5825	2031.1	11	22.6766	9.5666	91	11.3288	0.26685
P0A2M5	UPP_SALTY	Uracil phosphoribosyltransferase OS=Salmonella typhimurium (strain LT2 / SGSC1412 / ATCC 700720) GN=upp PE=3 SV=1	22518	5.1694	1980.74	5	27.8846	11.5095	34	9.2543	0.0850416
Q7CPT7	Q7CPT7_SALTY	Periplasmic L-asparaginase II OS=Salmonella typhimurium (strain LT2 / SGSC1412 / ATCC 700720) GN=ansB PE=3 SV=1	36903	5.7935	1964.88	19	46.8391	5.2256	152	9.8003	0.564302
Q8ZPV2	ASTC_SALTY	Succinylornithine transaminase OS=Salmonella typhimurium (strain LT2 / SGSC1412 / ATCC 700720) GN=astC PE=2 SV=1	43804	5.8726	1825.53	7	20.098	2.2896	38	9.6907	0.117366
P69936	YDFG_SALTY	NADP-dependent 3-hydroxy acid dehydrogenase YdfG OS=Salmonella typhimurium (strain LT2 / SGSC1412 / ATCC 700720) GN=ydfG PE=3 SV=1	27025	5.7832	1788.4	2	13.3065	1.244	33	8.6034	0.130065
Q7CQU5	Q7CQU5_SALTY	Thioredoxin reductase OS=Salmonella typhimurium (strain LT2 / SGSC1412 / ATCC 700720) GN=trxB PE=3 SV=1	34662	5.0596	1759.95	7	24.2236	1.3827	62	10.0136	0.15945
Q8ZQS2	GPMA_SALTY	2,3-bisphosphoglycerate-dependent phosphoglycerate mutase OS=Salmonella typhimurium (strain LT2 / SGSC1412 / ATCC 700720) GN=gpmA PE=3 SV=3	28475	5.707	1753.3	5	22.8	1.204	38	9.4323	0.117754
Q93GL9	Q93GL9_SALTY	Conjugative transfer: surface exclusion OS=Salmonella typhimurium (strain LT2 / SGSC1412 / ATCC 700720) GN=traT PE=4 SV=1	26152	9.3472	1751.06	7	34.9794	3.1292	64	9.465	0.292654
Q7CPZ4	GRPE_SALTY	Protein GrpE OS=Salmonella typhimurium (strain LT2 / SGSC1412 / ATCC 700720) GN=grpE PE=3 SV=1	21827	4.4941	1725.5	5	34.6939	2.963	38	11.1091	0.0534026
P65534	NDK_SALTY	Nucleoside diphosphate kinase OS=Salmonella typhimurium (strain LT2 / SGSC1412 / ATCC 700720) GN=ndk PE=3 SV=2	15511	5.4463	1721.61	3	55.2448	1.1927	26	11.3358	0.148532
Q7CQP6	Q7CQP6_SALTY	Scaffolding protein for murein-synthesizing holoenzyme OS=Salmonella typhimurium (strain LT2 / SGSC1412 / ATCC 700720) GN=mipA PE=4 SV=1	27974	5.417	1713.9	3	19.3548	10.1161	29	8.7461	0.544586
Q8ZQJ0	Q8ZQJ0_SALTY	Putative lipoprotein OS=Salmonella typhimurium (strain LT2 / SGSC1412 / ATCC 700720) GN=ybjP PE=4 SV=1	18798	5.9048	1668.59	6	32.1637	6.9789	52	13.1216	0.347256
Q7CQF9	Q7CQF9_SALTY	Putative cytoplasmic protein OS=Salmonella typhimurium (strain LT2 / SGSC1412 / ATCC 700720) GN=yciF PE=4 SV=1	18640	5.0684	1658	6	30.5389	9.8412	48	11.2408	0.353894
Q8ZM09	Q8ZM09_SALTY	Putative oxidoreductase OS=Salmonella typhimurium (strain LT2 / SGSC1412 / ATCC 700720) GN=yghA PE=1 SV=1	31419	5.9707	1642.15	11	37.415	2.672	79	10.1331	0.260068
P0A6B1	ACP_SALTY	Acyl carrier protein OS=Salmonella typhimurium (strain LT2 / SGSC1412 / ATCC 700720) GN=acpP PE=3 SV=2	8634	3.7559	1641.87	3	32.0513	0.8365	26	10.3767	0.378101
P66738	RRF_SALTY	Ribosome-recycling factor OS=Salmonella typhimurium (strain LT2 / SGSC1412 / ATCC 700720) GN=frr PE=3 SV=1	20542	8.5986	1627.3	6	29.7297	0.7334	62	10.9698	0.147977
Q8ZJZ3	Q8ZJZ3_SALTY	Putative NAD-dependent aldehyde dehydrogenase OS=Salmonella typhimurium (strain LT2 / SGSC1412 / ATCC 700720) GN=STM4519 PE=3 SV=1	50006	5.8169	1599.79	13	31.3596	6.5833	98	9.5215	0.275635
P06202	OPPA_SALTY	Periplasmic oligopeptide-binding protein OS=Salmonella typhimurium (strain LT2 / SGSC1412 / ATCC 700720) GN=oppA PE=1 SV=2	61254	6.0352	1586.37	27	39.779	5.3507	167	10.3827	0.346706
P0A2R4	RPOC_SALTY	DNA-directed RNA polymerase subunit beta' OS=Salmonella typhimurium (strain LT2 / SGSC1412 / ATCC 700720) GN=rpoC PE=1 SV=1	155136	6.4072	1561.47	41	32.8358	7.8996	292	10.2881	0.300194
P0A1G5	DKSA_SALTY	RNA polymerase-binding transcription factor DksA OS=Salmonella typhimurium (strain LT2 / SGSC1412 / ATCC 700720) GN=dksA PE=3 SV=1	17504	4.8721	1550.61	4	19.8675	2.4885	26	12.8039	0.0664262
Q9ZFV8	MAO2_SALTY	NADP-dependent malic enzyme OS=Salmonella typhimurium (strain LT2 / SGSC1412 / ATCC 700720) GN=maeB PE=3 SV=2	82269	5.4009	1529.17	15	21.4756	7.4459	121	10.7495	0.189871
Q7CPX8	Q7CPX8_SALTY	Fur regulated Salmonella iron transporter OS=Salmonella typhimurium (strain LT2 / SGSC1412 / ATCC 700720) GN=sitA PE=1 SV=1	33701	8.6953	1482.86	10	39.6721	5.7113	74	11.8634	0.203355
Q8ZP45	Q8ZP45_SALTY	Aldehyde-alcohol dehydrogenase OS=Salmonella typhimurium (strain LT2 / SGSC1412 / ATCC 700720) GN=adhE PE=3 SV=1	96154	6.1934	1477.52	29	35.0897	3.9592	196	11.6427	0.289055
Q8ZP03	Q8ZP03_SALTY	Mannose-specific enzyme IIAB OS=Salmonella typhimurium (strain LT2 / SGSC1412 / ATCC 700720) GN=manX PE=4 SV=1	34965	5.7246	1398.37	8	27.0186	4.2997	56	9.511	0.188221
Q8ZMM1	Q8ZMM1_SALTY	4-aminobutyrate aminotransferase OS=Salmonella typhimurium (strain LT2 / SGSC1412 / ATCC 700720) GN=gabT PE=3 SV=1	45607	5.9473	1392.99	10	22.4824	9.9074	57	11.5434	0.195571
P77983	KPYK1_SALTY	Pyruvate kinase I OS=Salmonella typhimurium (strain LT2 / SGSC1412 / ATCC 700720) GN=pykF PE=3 SV=2	50625	5.5313	1376.72	12	32.1277	5.8031	97	10.0769	0.131355
P0A2C9	FABG_SALTY	3-oxoacyl-[acyl-carrier-protein] reductase FabG OS=Salmonella typhimurium (strain LT2 / SGSC1412 / ATCC 700720) GN=fabG PE=1 SV=1	25529	7.1909	1366.56	7	29.5082	2.2853	56	9.0219	0.119233
P02941	MCP2_SALTY	Methyl-accepting chemotaxis protein II OS=Salmonella typhimurium (strain LT2 / SGSC1412 / ATCC 700720) GN=tar PE=1 SV=3	59577	4.8896	1364.1	19	43.9421	5.5522	154	10.4735	0.149985
P0A1V4	KAD_SALTY	Adenylate kinase OS=Salmonella typhimurium (strain LT2 / SGSC1412 / ATCC 700720) GN=adk PE=3 SV=1	23473	5.3921	1350.23	8	28.5047	6.1582	42	9.1699	0.0972808
P60428	RL2_SALTY	50S ribosomal protein L2 OS=Salmonella typhimurium (strain LT2 / SGSC1412 / ATCC 700720) GN=rplB PE=3 SV=1	29801	11.3511	1341.47	7	26.7399	3.4369	62	9.4313	0.255612
Q7CQ01	CLPB_SALTY	Chaperone protein ClpB OS=Salmonella typhimurium (strain LT2 / SGSC1412 / ATCC 700720) GN=clpB PE=3 SV=1	95377	5.1519	1339.69	42	42.1237	6.5941	259	10.758	0.341105
Q8ZPT5	Q8ZPT5_SALTY	Phosphofructokinase OS=Salmonella typhimurium (strain LT2 / SGSC1412 / ATCC 700720) GN=pfkB PE=3 SV=1	32544	4.7651	1326.18	6	30.6452	9.4904	69	12.8531	0.11237
Q8ZKQ1	LSRB_SALTY	Autoinducer 2-binding protein LsrB OS=Salmonella typhimurium (strain LT2 / SGSC1412 / ATCC 700720) GN=lsrB PE=1 SV=1	36736	6.5259	1270.23	10	33.2353	4.6692	65	10.873	0.0823809
P0A7X0	RS8_SALTY	30S ribosomal protein S8 OS=Salmonella typhimurium (strain LT2 / SGSC1412 / ATCC 700720) GN=rpsH PE=3 SV=2	14117	9.8467	1268.16	3	16.1538	10.2461	24	9.5182	0.545127
P0DM81	RPOS_SALTY	RNA polymerase sigma factor RpoS OS=Salmonella typhimurium (strain LT2 / SGSC1412 / ATCC 700720) GN=rpoS PE=3 SV=1	37909	4.6509	1241.31	3	13.9394	0.3436	42	11.0423	0.244789
P06173	RPOB_SALTY	DNA-directed RNA polymerase subunit beta OS=Salmonella typhimurium (strain LT2 / SGSC1412 / ATCC 700720) GN=rpoB PE=3 SV=2	150506	4.9556	1223.91	36	30.1043	7.0597	273	11.1728	0.274092
Q7CR26	Q7CR26_SALTY	Ubiquinol oxidase subunit 2 OS=Salmonella typhimurium (strain LT2 / SGSC1412 / ATCC 700720) GN=cyoA PE=3 SV=1	35269	8.8286	1215.48	8	22.6415	8.385	81	12.6612	0.206936
O54296	RS11_SALTY	30S ribosomal protein S11 OS=Salmonella typhimurium (strain LT2 / SGSC1412 / ATCC 700720) GN=rpsK PE=3 SV=2	13822	11.7407	1202.04	2	21.7054	1.1354	17	9.2855	0.140334
Q8ZKA4	Q8ZKA4_SALTY	Component of modulator for protease specific for FtsH phage lambda cII repressor OS=Salmonella typhimurium (strain LT2 / SGSC1412 / ATCC 700720) GN=hflK PE=4 SV=1	45602	9.0366	1201.78	11	26.253	10.682	93	9.9312	0.0960903
Q8ZLT3	PNP_SALTY	Polyribonucleotide nucleotidyltransferase OS=Salmonella typhimurium (strain LT2 / SGSC1412 / ATCC 700720) GN=pnp PE=1 SV=1	76990	4.8589	1181.98	18	26.8636	2.4688	109	10.7719	0.148311
P0AA19	OMPR_SALTY	Transcriptional regulatory protein OmpR OS=Salmonella typhimurium (strain LT2 / SGSC1412 / ATCC 700720) GN=ompR PE=3 SV=1	27336	5.9941	1177.49	8	29.7071	10.6575	60	12.4905	0.110566
Q7CQ10	ISCR_SALTY	HTH-type transcriptional regulator IscR OS=Salmonella typhimurium (strain LT2 / SGSC1412 / ATCC 700720) GN=iscR PE=3 SV=1	17379	7.1704	1159.51	2	19.5122	1.4599	30	9.2018	0.0770598
Q7CR42	Q7CR42_SALTY	Putative thiol-alkyl hydroperoxide reductase OS=Salmonella typhimurium (strain LT2 / SGSC1412 / ATCC 700720) GN=STM0402 PE=4 SV=1	22303	5.0933	1157.62	16	41	1.9665	70	9.5645	0.0986335
Q8ZPM7	Q8ZPM7_SALTY	Glutathionine S-transferase OS=Salmonella typhimurium (strain LT2 / SGSC1412 / ATCC 700720) GN=gst PE=4 SV=1	22428	6.0952	1146.83	5	12.9353	3.5904	23	11.1515	0.123247
Q8ZML4	Q8ZML4_SALTY	Putative inner membrane protein OS=Salmonella typhimurium (strain LT2 / SGSC1412 / ATCC 700720) GN=ygaM PE=4 SV=1	12352	6.9478	1141.1	6	35.7143	1.376	40	9.9096	0.279923
Q7CPM0	Q7CPM0_SALTY	Acetyl CoA carboxylase OS=Salmonella typhimurium (strain LT2 / SGSC1412 / ATCC 700720) GN=accC PE=4 SV=1	49231	6.542	1119.13	12	30.735	4.2578	88	10.712	0.142007
Q8ZL72	Q8ZL72_SALTY	Aldehyde dehydrogenase B OS=Salmonella typhimurium (strain LT2 / SGSC1412 / ATCC 700720) GN=aldB PE=3 SV=1	56290	5.2339	1103.79	17	24.6094	2.889	80	9.4627	0.582205
P0DM78	PHOP_SALTY	Virulence transcriptional regulatory protein PhoP OS=Salmonella typhimurium (strain LT2 / SGSC1412 / ATCC 700720) GN=phoP PE=1 SV=1	25617	5.1401	1093.7	9	39.7321	3.1505	41	9.859	0.192794
P0AA07	PTHP_SALTY	Phosphocarrier protein HPr OS=Salmonella typhimurium (strain LT2 / SGSC1412 / ATCC 700720) GN=ptsH PE=1 SV=1	9113	5.5122	1082.75	4	28.2353	5.6268	23	8.0277	0.605709
Q7CPP7	RL21_SALTY	50S ribosomal protein L21 OS=Salmonella typhimurium (strain LT2 / SGSC1412 / ATCC 700720) GN=rplU PE=3 SV=1	11571	10.2905	1057.24	3	28.1553	8.3307	24	11.8316	0.537686
P0A1F6	UDP_SALTY	Uridine phosphorylase OS=Salmonella typhimurium (strain LT2 / SGSC1412 / ATCC 700720) GN=udp PE=1 SV=2	27121	6.0835	1053.98	5	26.087	6.4433	57	10.0007	0.106038
Q8ZKW8	ATPG_SALTY	ATP synthase gamma chain OS=Salmonella typhimurium (strain LT2 / SGSC1412 / ATCC 700720) GN=atpG PE=2 SV=1	31535	9.2593	1043.6	14	55.0523	4.4101	92	11.0433	0.09839
P58696	SYN_SALTY	Asparagine--tRNA ligase OS=Salmonella typhimurium (strain LT2 / SGSC1412 / ATCC 700720) GN=asnS PE=3 SV=2	52490	4.9468	1025.79	20	38.8412	9.8949	124	11.5218	0.204438
Q8ZKF6	ACSA_SALTY	Acetyl-coenzyme A synthetase OS=Salmonella typhimurium (strain LT2 / SGSC1412 / ATCC 700720) GN=acs PE=1 SV=1	72107	5.4727	1025.09	18	25.1534	4.7822	129	11.6558	0.202453
Q7CPJ3	Q7CPJ3_SALTY	Putative inner membrane lipoprotein OS=Salmonella typhimurium (strain LT2 / SGSC1412 / ATCC 700720) GN=STM3580 PE=4 SV=1	19675	5.1533	1007.98	8	51.8919	3.036	51	10.8576	0.0952242
P04285	OPPD_SALTY	Oligopeptide transport ATP-binding protein OppD OS=Salmonella typhimurium (strain LT2 / SGSC1412 / ATCC 700720) GN=oppD PE=3 SV=1	36839	5.7729	994.159	5	27.7612	6.3047	41	12.6175	0.0566584
Q7CPE5	ATPD_SALTY	ATP synthase subunit delta OS=Salmonella typhimurium (strain LT2 / SGSC1412 / ATCC 700720) GN=atpH PE=3 SV=1	19399	4.6904	994.051	3	29.9435	11.2069	33	10.2944	0.170814
Q8ZM75	GCSH_SALTY	Glycine cleavage system H protein OS=Salmonella typhimurium (strain LT2 / SGSC1412 / ATCC 700720) GN=gcvH PE=3 SV=3	13832	3.7603	992.858	2	24.031	1.7091	16	12.1328	0.0549537
Q7CQP3	Q7CQP3_SALTY	Transcriptional activator of ntrL protein OS=Salmonella typhimurium (strain LT2 / SGSC1412 / ATCC 700720) GN=osmE PE=4 SV=1	12153	7.0708	975.162	8	27.4336	1.4663	35	8.4976	0.191116
P67270	GCH1L_SALTY	GTP cyclohydrolase 1 type 2 homolog OS=Salmonella typhimurium (strain LT2 / SGSC1412 / ATCC 700720) GN=ybgI PE=3 SV=1	26928	5.2441	973.152	4	27.1255	17.4105	34	14.1302	0.114074
Q7CR46	IRAP_SALTY	Anti-adapter protein IraP OS=Salmonella typhimurium (strain LT2 / SGSC1412 / ATCC 700720) GN=iraP PE=2 SV=2	9876	5.4961	955.532	2	41.8605	2.3234	30	13.2829	0.0639099
Q8ZPS3	Q8ZPS3_SALTY	Phosphoenolpyruvate synthase OS=Salmonella typhimurium (strain LT2 / SGSC1412 / ATCC 700720) GN=pps PE=3 SV=1	87153	4.7827	931.788	16	25.3788	10.1413	107	11.6927	0.157466
Q8ZNS7	Q8ZNS7_SALTY	Putative porin OS=Salmonella typhimurium (strain LT2 / SGSC1412 / ATCC 700720) GN=ompS PE=3 SV=1	43590	4.1396	927.761	7	16.8342	9.2283	49	8.9194	0.189498
Q8ZLZ4	Q8ZLZ4_SALTY	Outer membrane channel OS=Salmonella typhimurium (strain LT2 / SGSC1412 / ATCC 700720) GN=tolC PE=4 SV=1	53653	5.2734	922.088	12	38.2892	8.3831	113	10.3992	0.114318
Q7CPE4	ATPF_SALTY	ATP synthase subunit b OS=Salmonella typhimurium (strain LT2 / SGSC1412 / ATCC 700720) GN=atpF PE=3 SV=1	17354	5.9136	914.125	11	53.8462	4.0966	78	12.2133	0.0851951
Q7CQP4	Q7CQP4_SALTY	Putative oxidoreductase OS=Salmonella typhimurium (strain LT2 / SGSC1412 / ATCC 700720) GN=ydjA PE=4 SV=1	20115	7.0972	913.686	7	43.7158	14.0704	39	12.7745	0.100167
P0AA13	RL13_SALTY	50S ribosomal protein L13 OS=Salmonella typhimurium (strain LT2 / SGSC1412 / ATCC 700720) GN=rplM PE=3 SV=1	16008	10.2744	909.328	7	33.0986	10.0661	27	11.6766	0.0557926
P51066	ACEA_SALTY	Isocitrate lyase OS=Salmonella typhimurium (strain LT2 / SGSC1412 / ATCC 700720) GN=aceA PE=3 SV=2	47532	5.0596	901.583	10	28.5714	3.968	67	10.7343	0.158945
Q8ZLM1	RS13_SALTY	30S ribosomal protein S13 OS=Salmonella typhimurium (strain LT2 / SGSC1412 / ATCC 700720) GN=rpsM PE=3 SV=3	13153	11.2163	869.383	7	34.7458	1.4695	35	11.0778	0.187887
H9L460	H9L460_SALTY	Catalase OS=Salmonella typhimurium (strain LT2 / SGSC1412 / ATCC 700720) GN=katE PE=3 SV=1	83574	5.6499	863.482	10	17.3333	1.6727	99	11.0052	0.206566
H9L493	H9L493_SALTY	Fur regulated Salmonella iron transporter OS=Salmonella typhimurium (strain LT2 / SGSC1412 / ATCC 700720) GN=sitB PE=4 SV=1	29763	6.3354	854.752	4	27.8388	18.0343	40	14.0102	0.0665479
Q7CPB2	YJBJ_SALTY	UPF0337 protein YjbJ OS=Salmonella typhimurium (strain LT2 / SGSC1412 / ATCC 700720) GN=yjbJ PE=3 SV=1	8454	7.166	835.553	6	50	5.1334	32	11.977	0.0503089
P67093	USPG_SALTY	Universal stress protein G OS=Salmonella typhimurium (strain LT2 / SGSC1412 / ATCC 700720) GN=uspG PE=3 SV=1	15891	6.2036	815.565	4	38.0282	7.2769	28	9.8668	0.0792245
Q8ZNW0	KPYK2_SALTY	Pyruvate kinase II OS=Salmonella typhimurium (strain LT2 / SGSC1412 / ATCC 700720) GN=pykA PE=3 SV=3	51354	6.1143	813.364	12	31.875	8.4329	73	12.471	0.0783043
Q8ZRS0	Q8ZRS0_SALTY	Carbonic anhydrase OS=Salmonella typhimurium (strain LT2 / SGSC1412 / ATCC 700720) GN=yadF PE=1 SV=1	24805	5.6045	811.418	1	5.4545	1.983	14	8.7968	0.0631522
P0A2B1	RS20_SALTY	30S ribosomal protein S20 OS=Salmonella typhimurium (strain LT2 / SGSC1412 / ATCC 700720) GN=rpsT PE=3 SV=2	9649	11.6265	810.219	3	28.7356	1.3159	21	10.1773	0.119919
P0A2D1	UCPA_SALTY	Oxidoreductase UcpA OS=Salmonella typhimurium (strain LT2 / SGSC1412 / ATCC 700720) GN=ucpA PE=3 SV=1	27852	4.8589	809.717	9	43.7262	10.6171	65	11.3797	0.120514
P0A2A1	RL19_SALTY	50S ribosomal protein L19 OS=Salmonella typhimurium (strain LT2 / SGSC1412 / ATCC 700720) GN=rplS PE=3 SV=2	13122	11.2383	808.143	3	26.087	1.1886	19	10.7476	0.138088
P14062	6PGD_SALTY	6-phosphogluconate dehydrogenase, decarboxylating OS=Salmonella typhimurium (strain LT2 / SGSC1412 / ATCC 700720) GN=gnd PE=3 SV=1	51363	5.0405	804.537	13	27.7778	8.5921	73	12.4047	0.167134
P16657	FABI_SALTY	Enoyl-[acyl-carrier-protein] reductase [NADH] FabI OS=Salmonella typhimurium (strain LT2 / SGSC1412 / ATCC 700720) GN=fabI PE=1 SV=3	27742	5.4756	803.88	7	31.2977	6.508	46	11.7238	0.188546
O68883	CISY_SALTY	Citrate synthase OS=Salmonella typhimurium (strain LT2 / SGSC1412 / ATCC 700720) GN=gltA PE=3 SV=1	48074	6.2578	803.227	9	10.0703	1.6776	50	9.4362	0.532473
P67912	HLDD_SALTY	ADP-L-glycero-D-manno-heptose-6-epimerase OS=Salmonella typhimurium (strain LT2 / SGSC1412 / ATCC 700720) GN=hldD PE=3 SV=1	34827	4.7212	794.857	8	29.0323	9.4909	55	12.2229	0.0604015
P61179	RL22_SALTY	50S ribosomal protein L22 OS=Salmonella typhimurium (strain LT2 / SGSC1412 / ATCC 700720) GN=rplV PE=3 SV=1	12218	10.7124	764.528	5	21.8182	7.3002	24	10.3849	0.572753
Q8ZRT2	Q8ZRT2_SALTY	Pyruvate dehydrogenase E1 component OS=Salmonella typhimurium (strain LT2 / SGSC1412 / ATCC 700720) GN=aceE PE=4 SV=1	99516	5.3848	722.065	22	26.9448	5.1738	138	12.0087	0.182115
Q8ZJY4	Q8ZJY4_SALTY	Methyl-accepting chemotaxis protein I OS=Salmonella typhimurium (strain LT2 / SGSC1412 / ATCC 700720) GN=tsr PE=4 SV=1	60132	4.7329	719.386	12	32.9114	5.8038	66	11.3631	0.0201439
Q7CQN7	Q7CQN7_SALTY	Thioredoxin/glutathione peroxidase BtuE OS=Salmonella typhimurium (strain LT2 / SGSC1412 / ATCC 700720) GN=btuE PE=3 SV=1	20410	4.8984	716.272	4	31.694	0.7557	22	9.838	0.0622952
Q8ZMM2	Q8ZMM2_SALTY	NADP-dependent succinate-semialdehyde dehydrogenase I OS=Salmonella typhimurium (strain LT2 / SGSC1412 / ATCC 700720) GN=gabD PE=3 SV=1	51815	5.2881	715.095	16	35.6846	8.4113	85	10.7398	0.0879277
P60446	RL3_SALTY	50S ribosomal protein L3 OS=Salmonella typhimurium (strain LT2 / SGSC1412 / ATCC 700720) GN=rplC PE=3 SV=1	22233	10.2524	715.062	4	22.488	9.6329	30	8.4712	0.243301
Q8ZNM8	Q8ZNM8_SALTY	Putative ABC superfamily transport protein (Bind_prot) OS=Salmonella typhimurium (strain LT2 / SGSC1412 / ATCC 700720) GN=yehZ PE=4 SV=1	32737	5.9194	704.638	5	24.5902	4.008	34	11.4084	0.107959
Q8ZN71	DAPA_SALTY	4-hydroxy-tetrahydrodipicolinate synthase OS=Salmonella typhimurium (strain LT2 / SGSC1412 / ATCC 700720) GN=dapA PE=1 SV=1	31274	5.6133	696.232	5	23.6301	13.5462	35	13.0251	0.0395759
P26982	DEGP_SALTY	Periplasmic serine endoprotease DegP OS=Salmonella typhimurium (strain LT2 / SGSC1412 / ATCC 700720) GN=degP PE=3 SV=1	49284	9.1948	693.219	16	34.3158	2.9184	117	10.1273	0.161163
Q8ZQU3	SDHA_SALTY	Succinate dehydrogenase flavoprotein subunit OS=Salmonella typhimurium (strain LT2 / SGSC1412 / ATCC 700720) GN=sdhA PE=3 SV=1	64421	5.8828	684.805	8	13.4354	7.6233	56	9.9341	0.148465
P63411	ACKA_SALTY	Acetate kinase OS=Salmonella typhimurium (strain LT2 / SGSC1412 / ATCC 700720) GN=ackA PE=1 SV=1	43230	5.9106	673.732	4	17.25	8.391	30	12.52	0.123111
Q9L6Q4	Q9L6Q4_SALTY	89% identity with E. coli putative uroporphyrinogen III methylase (HEMX) (SP:P09127) OS=Salmonella typhimurium (strain LT2 / SGSC1412 / ATCC 700720) GN=hemX PE=4 SV=1	42259	4.4443	671.4	11	49.6144	5.7209	81	11.3064	0.383405
O85140	FABD_SALTY	Malonyl CoA-acyl carrier protein transacylase OS=Salmonella typhimurium (strain LT2 / SGSC1412 / ATCC 700720) GN=fabD PE=1 SV=3	32384	4.9336	669.077	6	26.2136	3.2769	35	9.9874	0.0728206
Q8ZPU9	ASTB_SALTY	N-succinylarginine dihydrolase OS=Salmonella typhimurium (strain LT2 / SGSC1412 / ATCC 700720) GN=astB PE=2 SV=1	49161	5.8418	653.296	6	19.4631	4.4587	40	9.6389	0.0589581
Q7CPU6	Q7CPU6_SALTY	Fructose-bisphosphate aldolase OS=Salmonella typhimurium (strain LT2 / SGSC1412 / ATCC 700720) GN=fba PE=3 SV=1	39131	5.6323	650.001	12	21.1699	2.1693	57	10.2987	0.111378
Q7CQ36	Q7CQ36_SALTY	3-oxoacyl-[acyl-carrier-protein] synthase I OS=Salmonella typhimurium (strain LT2 / SGSC1412 / ATCC 700720) GN=fabB PE=3 SV=1	42345	4.8765	643.297	8	18.8119	7.8957	56	10.1983	0.217858
P0A803	RPOZ_SALTY	DNA-directed RNA polymerase subunit omega OS=Salmonella typhimurium (strain LT2 / SGSC1412 / ATCC 700720) GN=rpoZ PE=3 SV=1	10230	4.6685	637.926	2	27.4725	10.6924	18	12.5662	0.100329
Q7CPM1	Q7CPM1_SALTY	AcetylCoA carboxylase, BCCP subunit OS=Salmonella typhimurium (strain LT2 / SGSC1412 / ATCC 700720) GN=accB PE=4 SV=1	16676	4.4136	628.062	4	28.2051	6.7603	28	11.1925	0.0803337
Q8ZPU7	Q8ZPU7_SALTY	Periplasmic protein related to spheroblast formation OS=Salmonella typhimurium (strain LT2 / SGSC1412 / ATCC 700720) GN=spy PE=4 SV=1	18222	10.1294	622.766	12	56.5217	4.8341	58	12.1117	0.0938533
P0A7Z7	RPOA_SALTY	DNA-directed RNA polymerase subunit alpha OS=Salmonella typhimurium (strain LT2 / SGSC1412 / ATCC 700720) GN=rpoA PE=3 SV=1	36489	4.7813	616.816	14	27.6596	6.3291	52	12.1684	0.138615
P55900	SERC_SALTY	Phosphoserine aminotransferase OS=Salmonella typhimurium (strain LT2 / SGSC1412 / ATCC 700720) GN=serC PE=1 SV=2	39806	5.1753	606.352	10	30.1105	13.6891	57	13.2318	0.0496235
Q7CR87	SURA_SALTY	Chaperone SurA OS=Salmonella typhimurium (strain LT2 / SGSC1412 / ATCC 700720) GN=surA PE=3 SV=1	47221	6.8789	600.421	9	31.7757	1.7101	53	11.3228	0.0761486
Q8ZM06	DKGA_SALTY	2,5-diketo-D-gluconic acid reductase A OS=Salmonella typhimurium (strain LT2 / SGSC1412 / ATCC 700720) GN=dkgA PE=3 SV=1	30976	5.9897	592.807	12	40	7.4019	62	11.4604	0.0794857
P66692	RPIA_SALTY	Ribose-5-phosphate isomerase A OS=Salmonella typhimurium (strain LT2 / SGSC1412 / ATCC 700720) GN=rpiA PE=3 SV=1	22881	4.8955	583.704	2	6.3927	0.3032	16	8.0526	0.175711
O30911	HSLU_SALTY	ATP-dependent protease ATPase subunit HslU OS=Salmonella typhimurium (strain LT2 / SGSC1412 / ATCC 700720) GN=hslU PE=3 SV=2	49637	5.2515	581.845	11	25.7336	6.4358	63	12.538	0.088415
Q8ZRB8	Q8ZRB8_SALTY	Peptidylprolyl isomerase OS=Salmonella typhimurium (strain LT2 / SGSC1412 / ATCC 700720) GN=cypD PE=4 SV=1	68087	4.8647	581.57	23	43.9807	8.2119	122	11.9542	0.128207
P64222	GCST_SALTY	Aminomethyltransferase OS=Salmonella typhimurium (strain LT2 / SGSC1412 / ATCC 700720) GN=gcvT PE=3 SV=1	40191	5.2075	574.927	8	28.5714	6.127	31	11.5357	0.0610283
Q8ZMK6	SYA_SALTY	Alanine--tRNA ligase OS=Salmonella typhimurium (strain LT2 / SGSC1412 / ATCC 700720) GN=alaS PE=3 SV=1	95839	5.2954	573.588	20	27.968	5.7685	98	11.7291	0.110016
Q8ZQQ8	Q8ZQQ8_SALTY	Putative phospholipid-binding protein OS=Salmonella typhimurium (strain LT2 / SGSC1412 / ATCC 700720) GN=ybhB PE=4 SV=1	17061	5.4038	570.405	4	30.3797	6.2109	23	11.5602	0.0425074
Q8ZPL8	Q8ZPL8_SALTY	Putative periplasmic protein OS=Salmonella typhimurium (strain LT2 / SGSC1412 / ATCC 700720) GN=ydgA PE=4 SV=1	54250	5.0229	566.875	13	30.4781	8.1609	73	12.2832	0.0688163
Q8ZRU0	Q8ZRU0_SALTY	Cell division protein FtsZ OS=Salmonella typhimurium (strain LT2 / SGSC1412 / ATCC 700720) GN=ftsZ PE=3 SV=1	40298	4.4458	565.991	10	34.9869	2.5496	71	12.0634	0.139364
Q7CQF2	Q7CQF2_SALTY	UTP--glucose-1-phosphate uridylyltransferase OS=Salmonella typhimurium (strain LT2 / SGSC1412 / ATCC 700720) GN=galU PE=3 SV=1	32884	4.8853	563.126	3	10.9272	1.1886	18	11.3265	0.136167
Q7CPK0	UGPB_SALTY	sn-glycerol-3-phosphate-binding periplasmic protein UgpB OS=Salmonella typhimurium (strain LT2 / SGSC1412 / ATCC 700720) GN=ugpB PE=3 SV=1	48362	7.3286	559.609	9	31.9635	6.2818	65	12.0034	0.0992921
Q7CPD4	PEPQ_SALTY	Xaa-Pro dipeptidase OS=Salmonella typhimurium (strain LT2 / SGSC1412 / ATCC 700720) GN=pepQ PE=3 SV=1	50138	5.7495	552.435	7	19.6388	9.4279	53	10.7932	0.0747687
Q8ZKB4	Q8ZKB4_SALTY	Succinate dehydrogenase iron-sulfur subunit OS=Salmonella typhimurium (strain LT2 / SGSC1412 / ATCC 700720) GN=frdB PE=3 SV=1	27157	6.0674	546.384	4	19.6721	1.9083	32	11.2076	0.05876
Q8ZQZ7	LPTE_SALTY	LPS-assembly lipoprotein LptE OS=Salmonella typhimurium (strain LT2 / SGSC1412 / ATCC 700720) GN=lptE PE=1 SV=1	21443	6.1333	539.766	5	39.2857	6.3304	45	11.391	0.0369515
Q02755	MCPC_SALTY	Methyl-accepting chemotaxis citrate transducer OS=Salmonella typhimurium (strain LT2 / SGSC1412 / ATCC 700720) GN=tcp PE=3 SV=1	58914	4.6289	535.663	14	31.4442	8.8835	94	11.9016	0.102061
Q7CPH8	SECB_SALTY	Protein-export protein SecB OS=Salmonella typhimurium (strain LT2 / SGSC1412 / ATCC 700720) GN=secB PE=3 SV=1	17234	4.0591	529.104	5	14.1935	5.8933	25	9.5814	0.0521667
Q8ZKY4	YIDC_SALTY	Membrane protein insertase YidC OS=Salmonella typhimurium (strain LT2 / SGSC1412 / ATCC 700720) GN=yidC PE=3 SV=1	61594	8.6147	525.59	9	25.9124	7.4704	54	11.0653	0.0756708
Q8ZRT1	Q8ZRT1_SALTY	Acetyltransferase component of pyruvate dehydrogenase complex OS=Salmonella typhimurium (strain LT2 / SGSC1412 / ATCC 700720) GN=aceF PE=3 SV=2	66013	4.9351	520.969	16	32.7504	9.3193	92	11.6594	0.0728297
P0A2F4	SODF_SALTY	Superoxide dismutase [Fe] OS=Salmonella typhimurium (strain LT2 / SGSC1412 / ATCC 700720) GN=sodB PE=3 SV=2	21294	5.5254	520.302	5	9.3264	2.6071	14	9.7902	0.148857
Q8ZQU0	Q8ZQU0_SALTY	Succinate--CoA ligase [ADP-forming] subunit alpha OS=Salmonella typhimurium (strain LT2 / SGSC1412 / ATCC 700720) GN=sucD PE=3 SV=1	29756	6.0835	515.439	11	17.6471	5.7622	61	10.4048	0.21067
P65977	RECA_SALTY	Protein RecA OS=Salmonella typhimurium (strain LT2 / SGSC1412 / ATCC 700720) GN=recA PE=1 SV=2	37920	4.8882	514.94	6	21.2465	15.0846	32	12.2921	0.106958
P60217	MTNN_SALTY	5'-methylthioadenosine/S-adenosylhomocysteine nucleosidase OS=Salmonella typhimurium (strain LT2 / SGSC1412 / ATCC 700720) GN=mtnN PE=3 SV=1	24430	4.9263	503.948	3	13.3621	14.1129	20	9.1374	0.0360676
Q8ZLL6	Q8ZLL6_SALTY	Peptidyl-prolyl cis-trans isomerase OS=Salmonella typhimurium (strain LT2 / SGSC1412 / ATCC 700720) GN=fkpA PE=3 SV=1	28927	9.0366	502.367	9	30.8824	8.3732	45	10.42	0.0622234
P0A295	RHO_SALTY	Transcription termination factor Rho OS=Salmonella typhimurium (strain LT2 / SGSC1412 / ATCC 700720) GN=rho PE=3 SV=1	46963	6.876	500.793	12	27.2076	7.0289	66	11.7467	0.104631
Q8ZRP4	DAPD_SALTY	2,3,4,5-tetrahydropyridine-2,6-dicarboxylate N-succinyltransferase OS=Salmonella typhimurium (strain LT2 / SGSC1412 / ATCC 700720) GN=dapD PE=3 SV=1	29833	5.3936	499.561	6	26.2774	7.9043	35	11.7552	0.0437879
Q8ZP17	DADA_SALTY	D-amino acid dehydrogenase OS=Salmonella typhimurium (strain LT2 / SGSC1412 / ATCC 700720) GN=dadA PE=3 SV=1	47852	7.2671	496.956	10	32.8704	11.0235	42	10.17	0.044158
Q7CPH3	Q7CPH3_SALTY	Putative stress-induced protein OS=Salmonella typhimurium (strain LT2 / SGSC1412 / ATCC 700720) GN=yicC PE=4 SV=1	33104	4.8823	494.619	13	47.0383	12.7067	61	12.8807	0.119152
P67557	OPGG_SALTY	Glucans biosynthesis protein G OS=Salmonella typhimurium (strain LT2 / SGSC1412 / ATCC 700720) GN=mdoG PE=3 SV=1	57808	8.7744	491.703	12	33.8552	6.5796	66	13.4279	0.0442389
P0A1F8	DHAS_SALTY	Aspartate-semialdehyde dehydrogenase OS=Salmonella typhimurium (strain LT2 / SGSC1412 / ATCC 700720) GN=asd PE=1 SV=1	40110	5.2119	489.677	4	13.587	5.9588	28	12.3383	0.151495
Q8ZQW9	Q8ZQW9_SALTY	Phosphoglucomutase OS=Salmonella typhimurium (strain LT2 / SGSC1412 / ATCC 700720) GN=pgm PE=1 SV=1	58053	5.5371	483.725	7	12.8205	0.7733	42	10.9151	0.105858
Q7CQU1	Q7CQU1_SALTY	Pyruvate formate lyase I, induced anaerobically OS=Salmonella typhimurium (strain LT2 / SGSC1412 / ATCC 700720) GN=pflB PE=4 SV=1	84950	5.6719	474.951	15	21.4474	8.5665	75	10.9547	0.0783315
Q7CQF8	Q7CQF8_SALTY	Putative cytoplasmic protein OS=Salmonella typhimurium (strain LT2 / SGSC1412 / ATCC 700720) GN=yciE PE=4 SV=1	18960	4.9731	466.428	5	38.6905	2.7967	25	9.4338	0.0533394
H9L451	BAMB_SALTY	Outer membrane protein assembly factor BamB OS=Salmonella typhimurium (strain LT2 / SGSC1412 / ATCC 700720) GN=bamB PE=3 SV=1	41916	4.4619	464.833	12	32.9082	7.5886	72	11.7333	0.0659302
P0A2H9	DSBA_SALTY	Thiol:disulfide interchange protein DsbA OS=Salmonella typhimurium (strain LT2 / SGSC1412 / ATCC 700720) GN=dsbA PE=1 SV=1	22896	5.5488	463.193	4	22.7053	12.9125	22	12.5713	0.0273958
P0CL02	CSID_SALTY	Protein CsiD OS=Salmonella typhimurium (strain LT2 / SGSC1412 / ATCC 700720) GN=csiD PE=3 SV=1	37209	5.9399	458.13	8	35.3846	9.8528	53	13.2874	0.116654
Q7CQR0	Q7CQR0_SALTY	Uncharacterized protein OS=Salmonella typhimurium (strain LT2 / SGSC1412 / ATCC 700720) GN=ycfF PE=4 SV=1	13260	5.7173	454.907	3	31.9328	1.7837	23	10.1288	0.0487937
Q8ZQX7	NAGB_SALTY	Glucosamine-6-phosphate deaminase OS=Salmonella typhimurium (strain LT2 / SGSC1412 / ATCC 700720) GN=nagB PE=3 SV=1	29613	6.375	445.636	3	12.782	1.2101	29	10.5988	0.151332
P64281	GREA_SALTY	Transcription elongation factor GreA OS=Salmonella typhimurium (strain LT2 / SGSC1412 / ATCC 700720) GN=greA PE=3 SV=1	17645	4.5498	442.891	4	24.6835	5.455	29	10.4202	0.150872
P0A2H7	FADA_SALTY	3-ketoacyl-CoA thiolase OS=Salmonella typhimurium (strain LT2 / SGSC1412 / ATCC 700720) GN=fadA PE=1 SV=1	40977	6.4424	441.438	7	20.9302	2.9589	38	13.2236	0.0762662
Q8ZKM8	FSA_SALTY	Fructose-6-phosphate aldolase OS=Salmonella typhimurium (strain LT2 / SGSC1412 / ATCC 700720) GN=fsa PE=3 SV=1	23510	4.9526	440.53	5	28.6364	11.3419	27	14.1001	0.0218894
Q7CP97	Q7CP97_SALTY	Fumarate reductase flavoprotein subunit OS=Salmonella typhimurium (strain LT2 / SGSC1412 / ATCC 700720) GN=frdA PE=3 SV=1	65450	5.9312	437.069	10	17.6174	13.3101	82	13.0501	0.113686
Q8ZRA6	Q8ZRA6_SALTY	Acridine efflux pump OS=Salmonella typhimurium (strain LT2 / SGSC1412 / ATCC 700720) GN=acrA PE=3 SV=1	42209	8.8447	433.411	10	26.9521	4.8996	46	10.2968	0.0760224
Q8ZRC9	YAJQ_SALTY	UPF0234 protein YajQ OS=Salmonella typhimurium (strain LT2 / SGSC1412 / ATCC 700720) GN=yajQ PE=3 SV=2	18307	5.417	429.976	7	39.8773	6.1198	36	12.8924	0.0716842
Q8ZRN4	Q8ZRN4_SALTY	Modulator of Rho-dependent transcription termination OS=Salmonella typhimurium (strain LT2 / SGSC1412 / ATCC 700720) GN=rof PE=4 SV=1	9606	4.2744	426.142	2	27.907	3.0828	19	10.4213	0.0720271
P65748	IPYR_SALTY	Inorganic pyrophosphatase OS=Salmonella typhimurium (strain LT2 / SGSC1412 / ATCC 700720) GN=ppa PE=3 SV=2	19664	4.8369	421.575	10	28.4091	10.089	42	11.8226	0.0924644
P00489	PYGM_RABIT	Glycogen phosphorylase, muscle form OS=Oryctolagus cuniculus GN=PYGM PE=1 SV=3	90477	6.3765	419.835	21	31.8471	10.6671	109	13.1085	0.16506
Q8ZKQ0	LSRF_SALTY	3-hydroxy-5-phosphonooxypentane-2,4-dione thiolase OS=Salmonella typhimurium (strain LT2 / SGSC1412 / ATCC 700720) GN=lsrF PE=2 SV=1	31722	5.9795	416.31	7	33.3333	2.1241	35	12.4912	0.0952423
Q7CPP3	Q7CPP3_SALTY	Putative ABC superfamily transport protein OS=Salmonella typhimurium (strain LT2 / SGSC1412 / ATCC 700720) GN=yrbC PE=4 SV=1	23989	9.4292	404.033	3	20.3791	14.9162	17	11.2421	0.0596348
Q8ZRJ5	Q8ZRJ5_SALTY	Aminoacyl-histidine dipeptidase (Peptidase D) OS=Salmonella typhimurium (strain LT2 / SGSC1412 / ATCC 700720) GN=pepD PE=4 SV=1	52403	5.0215	401.231	7	21.0309	6.1166	56	12.5478	0.288947
Q8ZL95	SYGA_SALTY	Glycine--tRNA ligase alpha subunit OS=Salmonella typhimurium (strain LT2 / SGSC1412 / ATCC 700720) GN=glyQ PE=3 SV=1	34724	4.7563	397.935	4	21.4521	6.9573	31	11.8943	0.0545613
P26466	LAMB_SALTY	Maltoporin OS=Salmonella typhimurium (strain LT2 / SGSC1412 / ATCC 700720) GN=lamB PE=1 SV=2	50517	4.6772	395.981	6	24.3363	6.7392	71	12.1543	0.0689335
P0A1V6	KPRS_SALTY	Ribose-phosphate pyrophosphokinase OS=Salmonella typhimurium (strain LT2 / SGSC1412 / ATCC 700720) GN=prs PE=3 SV=2	34194	5.0625	392.697	6	22.5397	0.8548	47	11.048	0.121831
Q8ZK67	F16PA_SALTY	Fructose-1,6-bisphosphatase class 1 OS=Salmonella typhimurium (strain LT2 / SGSC1412 / ATCC 700720) GN=fbp PE=3 SV=1	36775	5.7686	392.422	8	28.9157	5.026	61	13.3839	0.0755986
Q7CQG1	Q7CQG1_SALTY	Putative translation factor OS=Salmonella typhimurium (strain LT2 / SGSC1412 / ATCC 700720) GN=yciO PE=3 SV=1	23091	5.7744	392.093	4	22.8155	4.0233	19	11.3704	0.0424261
Q8ZPL7	FUMC_SALTY	Fumarate hydratase class II OS=Salmonella typhimurium (strain LT2 / SGSC1412 / ATCC 700720) GN=fumC PE=3 SV=1	50270	6.0586	389.178	9	14.9893	9.6486	57	12.015	0.13572
Q8ZQU1	Q8ZQU1_SALTY	2-oxoglutarate dehydrogenase decarboxylase component OS=Salmonella typhimurium (strain LT2 / SGSC1412 / ATCC 700720) GN=sucA PE=4 SV=1	104757	6.1289	387.673	16	18.8639	7.7705	103	10.3172	0.158169
Q8ZP50	OMPW_SALTY	Outer membrane protein W OS=Salmonella typhimurium (strain LT2 / SGSC1412 / ATCC 700720) GN=ompW PE=3 SV=1	22943	5.5298	387.661	4	17.9245	2.5976	21	13.5274	0.0587014
Q8ZRQ2	Q8ZRQ2_SALTY	Outer membrane protein receptor / transporter for ferrichrome, colicin M, and phages T1, T5, and phi80 OS=Salmonella typhimurium (strain LT2 / SGSC1412 / ATCC 700720) GN=fhuA PE=3 SV=1	80576	5.1284	378.231	16	34.2936	10.9779	95	12.5184	0.0623496
P0A2S0	LRP_SALTY	Leucine-responsive regulatory protein OS=Salmonella typhimurium (strain LT2 / SGSC1412 / ATCC 700720) GN=lrp PE=3 SV=2	18845	9.1465	376.034	3	20.7317	4.6852	20	13.0863	0.0821465
Q7CPB9	Q7CPB9_SALTY	Regulatory protein sensor for oxidative stress OS=Salmonella typhimurium (strain LT2 / SGSC1412 / ATCC 700720) GN=oxyR PE=4 SV=1	34160	5.874	374.796	4	19.3443	7.6787	21	14.8499	0.0240946
P64046	EFPL_SALTY	Elongation factor P-like protein OS=Salmonella typhimurium (strain LT2 / SGSC1412 / ATCC 700720) GN=yeiP PE=3 SV=1	21372	4.7051	371.546	2	18.9474	5.2883	11	12.6673	0.0175062
P26478	MALM_SALTY	Maltose operon periplasmic protein OS=Salmonella typhimurium (strain LT2 / SGSC1412 / ATCC 700720) GN=malM PE=3 SV=2	31803	9.3662	371.301	7	31.8033	3.067	49	14.0523	0.0644962
P27237	OPDA_SALTY	Oligopeptidase A OS=Salmonella typhimurium (strain LT2 / SGSC1412 / ATCC 700720) GN=prlC PE=1 SV=1	76895	4.9395	370.564	8	15.1471	10.4231	45	12.4847	0.069087
P64008	DUT_SALTY	Deoxyuridine 5'-triphosphate nucleotidohydrolase OS=Salmonella typhimurium (strain LT2 / SGSC1412 / ATCC 700720) GN=dut PE=3 SV=1	16026	5.0918	368.006	2	21.8543	5.2405	23	12.4022	0.0826743
Q8ZN82	Q8ZN82_SALTY	Transketolase OS=Salmonella typhimurium (strain LT2 / SGSC1412 / ATCC 700720) GN=tktB PE=3 SV=1	73014	5.8022	367.944	13	24.1742	4.438	68	11.2187	0.0770688
P65692	PFKA_SALTY	ATP-dependent 6-phosphofructokinase OS=Salmonella typhimurium (strain LT2 / SGSC1412 / ATCC 700720) GN=pfkA PE=3 SV=1	34892	5.4712	367.665	4	16.25	7.5714	31	12.4561	0.0857048
Q8ZP52	ACNA_SALTY	Aconitate hydratase A OS=Salmonella typhimurium (strain LT2 / SGSC1412 / ATCC 700720) GN=acnA PE=1 SV=1	97440	5.146	365.926	16	20.9877	7.3566	97	11.2342	0.126674
Q8ZQT5	TOLB_SALTY	Protein TolB OS=Salmonella typhimurium (strain LT2 / SGSC1412 / ATCC 700720) GN=tolB PE=3 SV=1	46120	8.7275	357.969	8	24.186	7.6808	44	12.476	0.0719276
P35672	INVG_SALTY	Protein InvG OS=Salmonella typhimurium (strain LT2 / SGSC1412 / ATCC 700720) GN=invG PE=1 SV=3	61727	8.9033	354.642	11	29.0036	3.2872	55	10.7836	0.0844466
P66643	RS9_SALTY	30S ribosomal protein S9 OS=Salmonella typhimurium (strain LT2 / SGSC1412 / ATCC 700720) GN=rpsI PE=1 SV=2	14817	11.3379	348.298	3	25.3846	5.0685	20	10.1347	0.0661691
Q8ZRF0	Q8ZRF0_SALTY	Pyrroline-5-carboxylate reductase OS=Salmonella typhimurium (strain LT2 / SGSC1412 / ATCC 700720) GN=proC PE=3 SV=1	28043	6.1055	348.07	7	32.7138	7.7728	40	10.5498	0.0715761
Q8ZK81	RS18_SALTY	30S ribosomal protein S18 OS=Salmonella typhimurium (strain LT2 / SGSC1412 / ATCC 700720) GN=rpsR PE=3 SV=3	9065	11.1152	347.213	2	24	1.9063	14	7.9661	0.0449965
P25081	MANA_SALTY	Mannose-6-phosphate isomerase OS=Salmonella typhimurium (strain LT2 / SGSC1412 / ATCC 700720) GN=manA PE=1 SV=2	42564	5.3643	342.69	8	24.8082	12.6763	49	15.1756	0.0357069
Q8ZQP0	YBHG_SALTY	UPF0194 membrane protein YbhG OS=Salmonella typhimurium (strain LT2 / SGSC1412 / ATCC 700720) GN=ybhG PE=3 SV=1	36288	5.6528	342.665	7	23.8671	6.524	35	11.4578	0.0777179
P0A1G7	DNAJ_SALTY	Chaperone protein DnaJ OS=Salmonella typhimurium (strain LT2 / SGSC1412 / ATCC 700720) GN=dnaJ PE=3 SV=2	41286	8.1182	342.196	6	20.5805	4.8334	34	10.901	0.0810464
Q8ZLQ7	NANE2_SALTY	Putative N-acetylmannosamine-6-phosphate 2-epimerase 2 OS=Salmonella typhimurium (strain LT2 / SGSC1412 / ATCC 700720) GN=nanE2 PE=1 SV=1	24014	4.8999	341.639	3	20.9607	4.5551	17	13.2735	0.0256775
Q04866	WZZB_SALTY	Chain length determinant protein OS=Salmonella typhimurium (strain LT2 / SGSC1412 / ATCC 700720) GN=wzzB PE=1 SV=1	36236	5.3379	338.837	8	46.1774	12.5801	37	14.4656	0.0526
Q7CP96	Q7CP96_SALTY	Protein HflC OS=Salmonella typhimurium (strain LT2 / SGSC1412 / ATCC 700720) GN=hflC PE=3 SV=1	37521	5.8843	338.698	9	24.5509	1.7033	36	12.5694	0.0425433
P0CL07	GSA_SALTY	Glutamate-1-semialdehyde 2,1-aminomutase OS=Salmonella typhimurium (strain LT2 / SGSC1412 / ATCC 700720) GN=hemL PE=3 SV=1	45295	4.6201	335.886	7	19.9531	10.4768	42	11.946	0.0662727
Q7CP91	Q7CP91_SALTY	Peptidyl-prolyl cis-trans isomerase OS=Salmonella typhimurium (strain LT2 / SGSC1412 / ATCC 700720) GN=fklB PE=3 SV=1	23722	4.5776	335.874	3	16.8182	3.3394	23	7.61	0.0665479
Q7CPR9	HLDE_SALTY	Bifunctional protein HldE OS=Salmonella typhimurium (strain LT2 / SGSC1412 / ATCC 700720) GN=hldE PE=3 SV=1	51092	4.8779	331.379	8	19.7065	7.2113	47	8.8464	0.0593191
Q8ZPL1	Q8ZPL1_SALTY	Putative periplasmic protein OS=Salmonella typhimurium (strain LT2 / SGSC1412 / ATCC 700720) GN=ydgH PE=1 SV=1	33894	9.6563	326.805	6	17.5159	8.8241	25	11.2873	0.0885141
Q7CPI1	Q7CPI1_SALTY	PTS family, mannitol-specific enzyme IIABC components OS=Salmonella typhimurium (strain LT2 / SGSC1412 / ATCC 700720) GN=mtlA PE=4 SV=1	68120	5.8843	326.133	4	8.1505	7.3365	29	10.926	0.0814161
Q8ZKP3	GLPK_SALTY	Glycerol kinase OS=Salmonella typhimurium (strain LT2 / SGSC1412 / ATCC 700720) GN=glpK PE=3 SV=3	56028	5.2705	319.913	7	20.5179	7.2764	59	12.083	0.0465567
Q7CP66	TYPH_SALTY	Thymidine phosphorylase OS=Salmonella typhimurium (strain LT2 / SGSC1412 / ATCC 700720) GN=deoA PE=1 SV=1	46971	4.752	319.201	9	27.9545	11.0064	42	12.2963	0.0203201
Q7CQ23	Q7CQ23_SALTY	Thioredoxin dependent thiol peroxidase OS=Salmonella typhimurium (strain LT2 / SGSC1412 / ATCC 700720) GN=bcp PE=4 SV=1	17597	5.001	314.477	2	22.4359	1.2405	20	8.4097	0.0881802
P60817	YFBU_SALTY	UPF0304 protein YfbU OS=Salmonella typhimurium (strain LT2 / SGSC1412 / ATCC 700720) GN=yfbU PE=3 SV=1	19511	6.0703	313.225	5	37.1951	1.878	27	10.5388	0.0378445
Q8ZQL1	Q8ZQL1_SALTY	D-alanyl-D-alanine carboxypeptidase penicillin-binding protein 6a OS=Salmonella typhimurium (strain LT2 / SGSC1412 / ATCC 700720) GN=dacC PE=3 SV=1	43636	8.8843	311.745	11	34.25	8.1374	60	11.7711	0.0451591
Q8ZRA7	Q8ZRA7_SALTY	RND family, acridine efflux pump OS=Salmonella typhimurium (strain LT2 / SGSC1412 / ATCC 700720) GN=acrB PE=3 SV=1	113537	5.2559	307.038	18	21.6397	5.332	109	11.701	0.0564599
P66008	STHA_SALTY	Soluble pyridine nucleotide transhydrogenase OS=Salmonella typhimurium (strain LT2 / SGSC1412 / ATCC 700720) GN=sthA PE=3 SV=2	51575	6.0439	304.527	7	19.0987	8.5036	34	10.7444	0.0428862
O33921	AGP_SALTY	Glucose-1-phosphatase OS=Salmonella typhimurium (strain LT2 / SGSC1412 / ATCC 700720) GN=agp PE=3 SV=2	45530	6.646	304.486	7	22.0339	9.2455	44	10.4302	0.0460789
Q7CQW2	Q7CQW2_SALTY	Glutamine high-affinity transporter OS=Salmonella typhimurium (strain LT2 / SGSC1412 / ATCC 700720) GN=glnQ PE=4 SV=1	26685	6.2769	303.727	4	30	19.1075	28	14.4428	0.0646943
Q8ZKX5	Q8ZKX5_SALTY	Phosphate-binding protein PstS OS=Salmonella typhimurium (strain LT2 / SGSC1412 / ATCC 700720) GN=pstS PE=3 SV=1	36793	9.2783	302.192	10	29.7688	9.0104	45	10.4938	0.0359054
P67286	YBJQ_SALTY	UPF0145 protein YbjQ OS=Salmonella typhimurium (strain LT2 / SGSC1412 / ATCC 700720) GN=ybjQ PE=3 SV=1	11429	4.7227	302.017	3	28.972	2.5001	19	12.3202	0.0415331
P61351	YCEI_SALTY	Protein YceI OS=Salmonella typhimurium (strain LT2 / SGSC1412 / ATCC 700720) GN=yceI PE=3 SV=1	21009	5.5063	300.688	5	18.3246	6.2151	22	13.4475	0.0708906
Q8ZNZ7	Q8ZNZ7_SALTY	Putative IclR family transcriptional repressor OS=Salmonella typhimurium (strain LT2 / SGSC1412 / ATCC 700720) GN=kdgR PE=4 SV=1	29844	5.0391	300.215	4	19.0114	5.557	17	9.9267	0.0164148
Q8ZJU9	Q8ZJU9_SALTY	Putative transport protein OS=Salmonella typhimurium (strain LT2 / SGSC1412 / ATCC 700720) GN=yjjK PE=4 SV=1	62271	5.3569	299.162	11	27.7477	11.8742	73	12.6614	0.0990486
Q8ZQR7	Q8ZQR7_SALTY	Molybdate transporter OS=Salmonella typhimurium (strain LT2 / SGSC1412 / ATCC 700720) GN=modA PE=4 SV=1	27503	6.6445	298.027	8	35.4086	5.5786	51	12.9253	0.0327123
P41784	PRGI_SALTY	Protein PrgI OS=Salmonella typhimurium (strain LT2 / SGSC1412 / ATCC 700720) GN=prgI PE=1 SV=1	8851	4.5586	296.055	3	32.5	6.9388	22	11.3205	0.0909673
Q8ZPD4	Q8ZPD4_SALTY	Putative NADP-dependent oxidoreductase OS=Salmonella typhimurium (strain LT2 / SGSC1412 / ATCC 700720) GN=yncB PE=4 SV=1	39170	5.521	292.035	5	22.7528	7.8324	30	11.456	0.0644059
Q8ZN68	Q8ZN68_SALTY	Arsenate reductase OS=Salmonella typhimurium (strain LT2 / SGSC1412 / ATCC 700720) GN=yfgD PE=3 SV=1	13369	5.5078	288.821	4	39.4958	0.8008	23	12.0724	0.0312425
P0A1P6	GLN1B_SALTY	Glutamine synthetase OS=Salmonella typhimurium (strain LT2 / SGSC1412 / ATCC 700720) GN=glnA PE=1 SV=2	51752	5.2485	286.507	7	17.9104	4.5927	32	12.7186	0.0354094
P14846	CARB_SALTY	Carbamoyl-phosphate synthase large chain OS=Salmonella typhimurium (strain LT2 / SGSC1412 / ATCC 700720) GN=carB PE=3 SV=4	118064	4.9453	281.524	17	21.8605	7.2358	98	12.708	0.0937543
P67563	SYS_SALTY	Serine--tRNA ligase OS=Salmonella typhimurium (strain LT2 / SGSC1412 / ATCC 700720) GN=serS PE=3 SV=1	48549	5.2515	278.082	7	16.9767	11.2725	38	10.8658	0.124834
P23988	PAGC_SALTY	Virulence membrane protein PagC OS=Salmonella typhimurium (strain LT2 / SGSC1412 / ATCC 700720) GN=pagC PE=3 SV=2	20171	7.6406	277.322	3	25.9459	4.4922	15	16.1376	0.042169
Q8ZM76	GCSP_SALTY	Glycine dehydrogenase (decarboxylating) OS=Salmonella typhimurium (strain LT2 / SGSC1412 / ATCC 700720) GN=gcvP PE=3 SV=3	104220	5.6689	273.203	15	17.9728	5.2754	76	10.3489	0.0604015
Q7CPZ7	Q7CPZ7_SALTY	Signal recognition particle protein OS=Salmonella typhimurium (strain LT2 / SGSC1412 / ATCC 700720) GN=ffh PE=3 SV=1	49767	10.021	272.525	8	18.3223	5.6202	46	12.2787	0.0595131
Q7CR62	SYP_SALTY	Proline--tRNA ligase OS=Salmonella typhimurium (strain LT2 / SGSC1412 / ATCC 700720) GN=proS PE=3 SV=1	63499	5.0098	270.09	10	19.7552	5.6835	61	11.7439	0.0740202
Q8ZRW0	LPTD_SALTY	LPS-assembly protein LptD OS=Salmonella typhimurium (strain LT2 / SGSC1412 / ATCC 700720) GN=lptD PE=1 SV=1	89815	5.0537	269.26	11	21.2468	6.3978	67	13.6871	0.0458445
P14845	CARA_SALTY	Carbamoyl-phosphate synthase small chain OS=Salmonella typhimurium (strain LT2 / SGSC1412 / ATCC 700720) GN=carA PE=3 SV=2	41625	6.0015	268.277	8	23.5602	13.9737	39	11.5151	0.0792245
P07800	CHEZ_SALTY	Protein phosphatase CheZ OS=Salmonella typhimurium (strain LT2 / SGSC1412 / ATCC 700720) GN=cheZ PE=1 SV=1	23904	4.1953	266.132	5	35.9813	12.5569	27	12.6932	0.0363383
O68926	BFR_SALTY	Bacterioferritin OS=Salmonella typhimurium (strain LT2 / SGSC1412 / ATCC 700720) GN=bfr PE=3 SV=1	18343	4.4194	258.77	6	44.3038	5.9937	31	11.4251	0.0918739
Q8ZKR5	Q8ZKR5_SALTY	Periplasmic repressor of cpx regulon by interaction with CpxA OS=Salmonella typhimurium (strain LT2 / SGSC1412 / ATCC 700720) GN=cpxP PE=4 SV=1	19034	9.4043	255.292	6	42.7711	8.9119	37	13.6122	0.02285
Q8ZND5	Q8ZND5_SALTY	Putative transketolase OS=Salmonella typhimurium (strain LT2 / SGSC1412 / ATCC 700720) GN=STM2340 PE=4 SV=1	34539	5.8008	255.192	4	15.142	3.5431	23	10.7896	0.048771
P0A1C3	ACCA_SALTY	Acetyl-coenzyme A carboxylase carboxyl transferase subunit alpha OS=Salmonella typhimurium (strain LT2 / SGSC1412 / ATCC 700720) GN=accA PE=3 SV=2	35321	5.2119	251.447	4	22.5705	2.581	21	8.7289	0.0594722
Q8ZQX1	FLAV_SALTY	Flavodoxin 1 OS=Salmonella typhimurium (strain LT2 / SGSC1412 / ATCC 700720) GN=fldA PE=1 SV=3	19624	4.021	250.985	4	36.9318	5.8972	28	11.5017	0.0752061
P40827	NLPD_SALTY	Murein hydrolase activator NlpD OS=Salmonella typhimurium (strain LT2 / SGSC1412 / ATCC 700720) GN=nlpD PE=3 SV=2	39616	9.7939	250.866	6	27.8515	6.2452	38	11.9329	0.170877
Q56019	SIPB_SALTY	Cell invasion protein SipB OS=Salmonella typhimurium (strain LT2 / SGSC1412 / ATCC 700720) GN=sipB PE=1 SV=1	62411	6.1787	249.892	12	30.6914	5.6777	92	13.3089	0.0776729
Q8ZPP1	Q8ZPP1_SALTY	Riboflavin synthase, alpha chain OS=Salmonella typhimurium (strain LT2 / SGSC1412 / ATCC 700720) GN=ribE PE=4 SV=1	23377	5.439	249.109	7	41.784	10.6385	38	15.9719	0.0507191
Q7CP94	Q7CP94_SALTY	Ribonuclease R OS=Salmonella typhimurium (strain LT2 / SGSC1412 / ATCC 700720) GN=vacB PE=3 SV=1	91991	8.6499	248.086	14	16.3793	10.5839	71	12.5527	0.0485412
Q7CPL3	RL23_SALTY	50S ribosomal protein L23 OS=Salmonella typhimurium (strain LT2 / SGSC1412 / ATCC 700720) GN=rplW PE=3 SV=1	11206	10.4209	247.404	6	26	4.5244	28	8.9113	0.030548
Q8ZND6	PTA_SALTY	Phosphate acetyltransferase OS=Salmonella typhimurium (strain LT2 / SGSC1412 / ATCC 700720) GN=pta PE=1 SV=1	77230	5.1108	247.174	16	29.1317	9.0939	84	12.9696	0.0638917
Q7CQT1	Q7CQT1_SALTY	Putative cytoplasmic protein OS=Salmonella typhimurium (strain LT2 / SGSC1412 / ATCC 700720) GN=STM1078 PE=4 SV=1	14898	5.7246	246.544	3	32.6087	15.729	22	8.8541	0.0293575
P28354	SYK1_SALTY	Lysine--tRNA ligase OS=Salmonella typhimurium (strain LT2 / SGSC1412 / ATCC 700720) GN=lysS PE=3 SV=3	57539	4.8955	244.96	13	29.3069	9.5403	61	13.1381	0.0548997
Q8ZKX1	GLMS_SALTY	Glutamine--fructose-6-phosphate aminotransferase [isomerizing] OS=Salmonella typhimurium (strain LT2 / SGSC1412 / ATCC 700720) GN=glmS PE=3 SV=3	66835	5.4756	241.525	11	22.4959	11.1296	50	12.1513	0.0478557
P09384	CHEA_SALTY	Chemotaxis protein CheA OS=Salmonella typhimurium (strain LT2 / SGSC1412 / ATCC 700720) GN=cheA PE=1 SV=1	72967	4.4429	239.542	8	15.6483	10.5475	57	11.4152	0.0851048
Q8ZML1	PROX_SALTY	Glycine betaine/proline betaine-binding periplasmic protein OS=Salmonella typhimurium (strain LT2 / SGSC1412 / ATCC 700720) GN=proX PE=2 SV=1	36129	6.0674	238.086	4	25.6798	12.6728	21	10.9091	0.0654655
Q8ZQ17	Q8ZQ17_SALTY	Ribonuclease E OS=Salmonella typhimurium (strain LT2 / SGSC1412 / ATCC 700720) GN=rne PE=3 SV=1	119329	5.3467	236.811	13	17.4321	8.5181	71	12.2587	0.0562614
Q8ZPA9	Q8ZPA9_SALTY	Methyl-accepting chemotaxis protein III OS=Salmonella typhimurium (strain LT2 / SGSC1412 / ATCC 700720) GN=trg PE=4 SV=2	58266	5.8242	234.024	12	21.6266	8.4809	64	12.5541	0.0720811
P65215	KDSA_SALTY	2-dehydro-3-deoxyphosphooctonate aldolase OS=Salmonella typhimurium (strain LT2 / SGSC1412 / ATCC 700720) GN=kdsA PE=3 SV=1	30775	5.8579	233.888	9	23.2394	8.6813	54	9.1249	0.12708
Q8ZRZ0	SYI_SALTY	Isoleucine--tRNA ligase OS=Salmonella typhimurium (strain LT2 / SGSC1412 / ATCC 700720) GN=ileS PE=3 SV=1	105605	5.5635	233.116	14	19.9153	8.1555	83	10.5397	0.0898671
Q8ZN59	Q8ZN59_SALTY	Inosine-5'-monophosphate dehydrogenase OS=Salmonella typhimurium (strain LT2 / SGSC1412 / ATCC 700720) GN=guaB PE=3 SV=1	51915	6.1655	226.927	4	8.4016	9.9597	27	12.6316	0.103874
Q8ZPA8	Q8ZPA8_SALTY	S-(hydroxymethyl)glutathione dehydrogenase OS=Salmonella typhimurium (strain LT2 / SGSC1412 / ATCC 700720) GN=STM1627 PE=3 SV=1	39229	5.9238	225.974	7	20.6989	6.4222	33	11.4952	0.0500968
Q8ZKL4	Q8ZKL4_SALTY	Malate synthase OS=Salmonella typhimurium (strain LT2 / SGSC1412 / ATCC 700720) GN=aceB PE=3 SV=1	60344	5.5605	225.779	13	25.1407	2.855	63	10.9315	0.07246
Q8ZPB0	Q8ZPB0_SALTY	Putative LysR family transcriptional regulator OS=Salmonella typhimurium (strain LT2 / SGSC1412 / ATCC 700720) GN=ydcI PE=4 SV=1	33064	9.2183	225.779	5	21.1726	0.8097	27	11.1775	0.0224485
Q8ZP98	Q8ZP98_SALTY	Putative SAM-dependent methyltransferase OS=Salmonella typhimurium (strain LT2 / SGSC1412 / ATCC 700720) GN=STM1638 PE=4 SV=1	15744	9.6797	224.225	5	22.7586	8.2026	29	13.7205	0.0167486
Q8ZKV4	Q8ZKV4_SALTY	Protein for a late step of protoheme IX synthesis OS=Salmonella typhimurium (strain LT2 / SGSC1412 / ATCC 700720) GN=hemY PE=4 SV=1	45353	8.9429	223.954	8	26.817	4.7477	50	12.0435	0.038097
Q8ZLX9	Q8ZLX9_SALTY	Putative methyl-accepting chemotaxis protein OS=Salmonella typhimurium (strain LT2 / SGSC1412 / ATCC 700720) GN=STM3216 PE=4 SV=1	57217	4.6904	219.264	5	14.0115	2.2438	44	12.2238	0.248352
P0A2M7	UXUA_SALTY	Mannonate dehydratase OS=Salmonella typhimurium (strain LT2 / SGSC1412 / ATCC 700720) GN=uxuA PE=3 SV=1	44908	5.5649	219.164	8	35.533	6.7335	36	15.3112	0.0553689
P40783	QOR_SALTY	Quinone oxidoreductase OS=Salmonella typhimurium (strain LT2 / SGSC1412 / ATCC 700720) GN=qor PE=3 SV=2	35129	6.7866	218.586	4	19.2661	7.4254	20	12.9176	0.0599728
H9L442	H9L442_SALTY	D-alanyl-D-alanine dipeptidase OS=Salmonella typhimurium (strain LT2 / SGSC1412 / ATCC 700720) GN=pdgL PE=3 SV=1	28977	6.7383	211.847	5	22.2656	5.6871	27	13.3979	0.0182729
O68901	SODC_SALTY	Superoxide dismutase [Cu-Zn] 2 OS=Salmonella typhimurium (strain LT2 / SGSC1412 / ATCC 700720) GN=sodC PE=3 SV=1	17726	6.0439	209.025	2	30.0578	1.8714	16	12.182	0.025231
Q8ZPQ3	Q8ZPQ3_SALTY	Putative transport protein OS=Salmonella typhimurium (strain LT2 / SGSC1412 / ATCC 700720) GN=sufC PE=4 SV=1	27668	4.6201	207.627	6	24.5968	1.2181	32	13.3385	0.0527712
Q8ZPW2	Q8ZPW2_SALTY	Putative Ser protein kinase OS=Salmonella typhimurium (strain LT2 / SGSC1412 / ATCC 700720) GN=yeaG PE=4 SV=1	74372	5.5679	204.024	7	16.1491	11.0461	39	12.8759	0.0368974
Q8ZPC4	Q8ZPC4_SALTY	Putative outer membrane lipoprotein OS=Salmonella typhimurium (strain LT2 / SGSC1412 / ATCC 700720) GN=STM1607 PE=4 SV=1	24423	8.9004	203.093	5	30.6306	7.6219	35	13.2436	0.0675177
Q8ZRP0	BAMA_SALTY	Outer membrane protein assembly factor BamA OS=Salmonella typhimurium (strain LT2 / SGSC1412 / ATCC 700720) GN=bamA PE=3 SV=1	89471	4.8032	201.328	25	37.4378	8.8082	123	11.6817	0.0783765
Q8ZNU4	Q8ZNU4_SALTY	Ferritin OS=Salmonella typhimurium (strain LT2 / SGSC1412 / ATCC 700720) GN=ftn PE=3 SV=1	19267	4.7139	200.447	4	26.6667	6.4483	17	11.5594	0.0324284
P58537	SUHB_SALTY	Inositol-1-monophosphatase OS=Salmonella typhimurium (strain LT2 / SGSC1412 / ATCC 700720) GN=suhB PE=3 SV=1	29139	7.4897	199.171	5	20.9738	11.8837	26	13.8316	0.0201488
P0A2C7	POTD_SALTY	Spermidine/putrescine-binding periplasmic protein OS=Salmonella typhimurium (strain LT2 / SGSC1412 / ATCC 700720) GN=potD PE=3 SV=1	38996	4.9863	198.785	8	29.8851	12.5713	42	13.638	0.0444283
P58671	ISPG_SALTY	4-hydroxy-3-methylbut-2-en-1-yl diphosphate synthase (flavodoxin) OS=Salmonella typhimurium (strain LT2 / SGSC1412 / ATCC 700720) GN=ispG PE=3 SV=1	40600	5.8008	196.98	12	32.2581	6.0351	61	13.1116	0.0396482
P10503	PUTA_SALTY	Bifunctional protein PutA OS=Salmonella typhimurium (strain LT2 / SGSC1412 / ATCC 700720) GN=putA PE=2 SV=4	143999	5.6938	195.433	17	17.803	11.3304	89	13.0017	0.0717114
Q8ZP91	Q8ZP91_SALTY	NAD-dependent fermentative D-lactate dehydrogenase OS=Salmonella typhimurium (strain LT2 / SGSC1412 / ATCC 700720) GN=ldhA PE=3 SV=1	36393	5.4229	194.11	5	18.845	6.8331	30	12.6288	0.176401
Q9L6L5	FADB_SALTY	Fatty acid oxidation complex subunit alpha OS=Salmonella typhimurium (strain LT2 / SGSC1412 / ATCC 700720) GN=fadB PE=3 SV=1	79543	6.063	193.631	17	27.4348	8.1262	93	12.6305	0.0709719
P37430	NUSA_SALTY	Transcription termination/antitermination protein NusA OS=Salmonella typhimurium (strain LT2 / SGSC1412 / ATCC 700720) GN=nusA PE=3 SV=2	55391	4.2993	192.453	9	21.4	11.5802	48	11.8822	0.0518692
P40676	SLYA_SALTY	Transcriptional regulator SlyA OS=Salmonella typhimurium (strain LT2 / SGSC1412 / ATCC 700720) GN=slyA PE=1 SV=3	16411	6.2593	190.482	4	32.6389	11.2684	17	10.7839	0.0389491
Q8ZND4	Q8ZND4_SALTY	Putative transketolase OS=Salmonella typhimurium (strain LT2 / SGSC1412 / ATCC 700720) GN=STM2341 PE=4 SV=1	30377	5.7129	186.553	4	20.6522	1.9207	23	11.0301	0.0518783
P0A1Y6	NUOCD_SALTY	NADH-quinone oxidoreductase subunit C/D OS=Salmonella typhimurium (strain LT2 / SGSC1412 / ATCC 700720) GN=nuoC PE=3 SV=2	68358	5.6733	185.664	13	25	6.8332	79	13.7293	0.0898127
Q8XG72	Q8XG72_SALTY	Arginine transport system OS=Salmonella typhimurium (strain LT2 / SGSC1412 / ATCC 700720) GN=artI PE=3 SV=1	26979	8.1299	185.225	4	23.0453	5.2138	25	11.2689	0.0465208
Q7CQ32	Q7CQ32_SALTY	Lipoprotein OS=Salmonella typhimurium (strain LT2 / SGSC1412 / ATCC 700720) GN=vacJ PE=4 SV=1	28166	4.9351	180.828	4	11.9522	1.1115	14	10.9804	0.0453617
Q8ZMD2	Q8ZMD2_SALTY	Putative nucleotide binding OS=Salmonella typhimurium (strain LT2 / SGSC1412 / ATCC 700720) GN=ygdH PE=4 SV=1	50721	6.2534	179.9	7	17.4009	9.324	26	14.0467	0.0457541
Q7CQY1	SEQA_SALTY	Negative modulator of initiation of replication OS=Salmonella typhimurium (strain LT2 / SGSC1412 / ATCC 700720) GN=seqA PE=3 SV=1	20136	8.707	178.049	5	25.5556	6.8828	22	12.3234	0.0296146
Q93GR3	Q93GR3_SALTY	Putative adhesin OS=Salmonella typhimurium (strain LT2 / SGSC1412 / ATCC 700720) GN=PSLT034 PE=4 SV=1	20821	4.957	177.168	8	51.0753	9.5187	35	12.9287	0.0146561
Q7CQW6	Q7CQW6_SALTY	Molybdenum cofactor biosynthesis protein B OS=Salmonella typhimurium (strain LT2 / SGSC1412 / ATCC 700720) GN=moaB PE=3 SV=1	18528	5.2573	177.096	3	22.3529	3.1921	21	11.6301	0.0798827
Q8ZLQ1	Q8ZLQ1_SALTY	Serine endoprotease OS=Salmonella typhimurium (strain LT2 / SGSC1412 / ATCC 700720) GN=degQ PE=4 SV=1	47297	7.6377	176.884	7	20.8791	13.7485	42	13.6288	0.0481714
Q8ZKS8	Q8ZKS8_SALTY	Formate dehydrogenase OS=Salmonella typhimurium (strain LT2 / SGSC1412 / ATCC 700720) GN=fdoG PE=3 SV=3	112301	7.2949	176.467	8	10.8268	7.4797	44	12.7407	0.0521667
Q8ZPC9	ABDH_SALTY	Gamma-aminobutyraldehyde dehydrogenase OS=Salmonella typhimurium (strain LT2 / SGSC1412 / ATCC 700720) GN=prr PE=3 SV=2	51159	5.4976	176.058	4	12.2363	5.5939	23	9.1752	0.0426968
Q8ZR17	Q8ZR17_SALTY	Putative dehydrogenase OS=Salmonella typhimurium (strain LT2 / SGSC1412 / ATCC 700720) GN=ybdR PE=3 SV=1	44547	6.1523	174.037	3	13.5922	4.9783	17	11.489	0.0211994
Q8ZQE0	Q8ZQE0_SALTY	Homolog of slsA in STM OS=Salmonella typhimurium (strain LT2 / SGSC1412 / ATCC 700720) GN=STM0950 PE=4 SV=1	24149	5.231	172.541	4	20.4444	3.591	31	14.1281	0.0603248
P37409	BTUB_SALTY	Vitamin B12 transporter BtuB OS=Salmonella typhimurium (strain LT2 / SGSC1412 / ATCC 700720) GN=btuB PE=3 SV=2	68483	5.2559	172.173	12	24.2671	6.3443	64	13.556	0.037691
Q8ZRB9	Q8ZRB9_SALTY	Lon protease OS=Salmonella typhimurium (strain LT2 / SGSC1412 / ATCC 700720) GN=lon PE=2 SV=1	87355	5.959	172.155	14	23.852	8.4473	68	11.8061	0.0482073
Q8ZLQ5	Q8ZLQ5_SALTY	Stringent starvation protein A OS=Salmonella typhimurium (strain LT2 / SGSC1412 / ATCC 700720) GN=sspA PE=3 SV=1	24233	5.0508	172.153	4	21.2264	10.2313	21	12.5466	0.075301
Q7CQ00	Q7CQ00_SALTY	Ribosome associated factor OS=Salmonella typhimurium (strain LT2 / SGSC1412 / ATCC 700720) GN=yfiA PE=4 SV=1	12644	6.7207	165.355	4	16.9643	1.9587	18	10.2764	0.108866
Q9L9I6	RSD_SALTY	Regulator of sigma D OS=Salmonella typhimurium (strain LT2 / SGSC1412 / ATCC 700720) GN=rsd PE=3 SV=1	18641	5.0332	164.899	4	29.0123	8.0341	19	14.2058	0.07246
Q8ZJV8	DEOC_SALTY	Deoxyribose-phosphate aldolase OS=Salmonella typhimurium (strain LT2 / SGSC1412 / ATCC 700720) GN=deoC PE=3 SV=2	27667	5.8154	164.614	6	30.5019	2.2202	38	10.9465	0.0638558
P60659	SPEA_SALTY	Biosynthetic arginine decarboxylase OS=Salmonella typhimurium (strain LT2 / SGSC1412 / ATCC 700720) GN=speA PE=3 SV=1	73786	4.6802	164.396	7	11.5502	11.5852	34	12.8688	0.0366763
Q8ZM80	YGFZ_SALTY	tRNA-modifying protein YgfZ OS=Salmonella typhimurium (strain LT2 / SGSC1412 / ATCC 700720) GN=ygfZ PE=3 SV=1	35949	4.938	163.457	4	17.7914	10.9138	23	13.0485	0.0458354
P58718	PDXA2_SALTY	4-hydroxythreonine-4-phosphate dehydrogenase 2 OS=Salmonella typhimurium (strain LT2 / SGSC1412 / ATCC 700720) GN=pdxA2 PE=1 SV=1	35042	6.2798	161.65	6	23.5474	11.7495	35	12.0549	0.0313778
P55890	DSBC_SALTY	Thiol:disulfide interchange protein DsbC OS=Salmonella typhimurium (strain LT2 / SGSC1412 / ATCC 700720) GN=dsbC PE=1 SV=2	25819	7.3389	161.154	3	16.8776	8.6545	17	12.4713	0.0314274
Q7CPP9	GLMM_SALTY	Phosphoglucosamine mutase OS=Salmonella typhimurium (strain LT2 / SGSC1412 / ATCC 700720) GN=glmM PE=3 SV=1	47411	5.6616	159.47	7	17.3034	10.5305	44	12.2866	0.0671747
Q7CPU8	Q7CPU8_SALTY	Putative periplasmic immunogenic protein OS=Salmonella typhimurium (strain LT2 / SGSC1412 / ATCC 700720) GN=yggE PE=4 SV=1	26479	5.918	158.357	4	17.3387	13.0388	21	12.5867	0.0167082
P60626	RL24_SALTY	50S ribosomal protein L24 OS=Salmonella typhimurium (strain LT2 / SGSC1412 / ATCC 700720) GN=rplX PE=3 SV=2	11309	10.7183	158.224	5	36.5385	12.4589	31	13.3205	0.0514181
P58683	APHA_SALTY	Class B acid phosphatase OS=Salmonella typhimurium (strain LT2 / SGSC1412 / ATCC 700720) GN=aphA PE=1 SV=1	26298	6.5127	157.598	5	31.2236	12.8076	24	12.7068	0.042656
Q8ZL08	SDHD_SALTY	D-serine dehydratase OS=Salmonella typhimurium (strain LT2 / SGSC1412 / ATCC 700720) GN=dsdA PE=1 SV=1	47338	5.2017	157.499	7	17.5	13.1275	28	13.8011	0.0131499
Q7CQY3	Q7CQY3_SALTY	Transcriptional repressor of iron-responsive genes (Fur family) (Ferric uptake regulator) OS=Salmonella typhimurium (strain LT2 / SGSC1412 / ATCC 700720) GN=fur PE=3 SV=1	17000	5.5166	157.418	3	22.6667	10.1743	19	13.8049	0.0524374
Q8ZLU4	Q8ZLU4_SALTY	Penicillin-binding protein activator LpoA OS=Salmonella typhimurium (strain LT2 / SGSC1412 / ATCC 700720) GN=yraM PE=3 SV=1	72576	5.1226	157.358	8	15.4412	12.8515	41	11.5128	0.0303223
Q8ZNW2	Q8ZNW2_SALTY	Glucose-6-phosphate 1-dehydrogenase OS=Salmonella typhimurium (strain LT2 / SGSC1412 / ATCC 700720) GN=zwf PE=3 SV=1	55886	5.376	155.157	6	11.8126	7.9371	36	12.6004	0.0685097
P63343	FTSH_SALTY	ATP-dependent zinc metalloprotease FtsH OS=Salmonella typhimurium (strain LT2 / SGSC1412 / ATCC 700720) GN=ftsH PE=3 SV=1	70784	5.7246	154.79	14	28.4161	6.0648	60	12.7299	0.0261013
Q8ZN53	RODZ_SALTY	Cytoskeleton protein RodZ OS=Salmonella typhimurium (strain LT2 / SGSC1412 / ATCC 700720) GN=rodZ PE=3 SV=1	35637	5.9604	154.114	5	20.6587	6.8938	28	12.5408	0.0237158
P37426	RIR1_SALTY	Ribonucleoside-diphosphate reductase 1 subunit alpha OS=Salmonella typhimurium (strain LT2 / SGSC1412 / ATCC 700720) GN=nrdA PE=3 SV=1	85682	5.9707	153.484	9	16.0315	9.5555	44	10.9157	0.0302051
Q7CPU3	Q7CPU3_SALTY	Putative Zn-dependent proteases with possible chaperone function OS=Salmonella typhimurium (strain LT2 / SGSC1412 / ATCC 700720) GN=yggG PE=3 SV=1	26691	6.2373	152.356	4	25	7.6357	23	9.9613	0.0343361
P58661	AAT_SALTY	Aspartate aminotransferase OS=Salmonella typhimurium (strain LT2 / SGSC1412 / ATCC 700720) GN=aspC PE=3 SV=1	43494	5.2939	152.132	9	23.2323	9.9815	42	15.1188	0.0209155
H9L419	H9L419_SALTY	Putative periplasmic binding transport protein OS=Salmonella typhimurium (strain LT2 / SGSC1412 / ATCC 700720) GN=fliY PE=3 SV=1	28787	9.3179	151.634	7	25.5639	11.5101	34	14.6567	0.0529697
Q8ZLV2	Q8ZLV2_SALTY	Putative phosphotransferase system mannitol/fructose-specific IIA domain protein OS=Salmonella typhimurium (strain LT2 / SGSC1412 / ATCC 700720) GN=STM3256 PE=4 SV=1	29127	6.2183	150.11	6	18.6567	6.4197	17	9.7685	0.0782098
Q8ZPL0	Q8ZPL0_SALTY	NAD(P) transhydrogenase subunit alpha OS=Salmonella typhimurium (strain LT2 / SGSC1412 / ATCC 700720) GN=pntA PE=3 SV=1	54231	5.499	149.598	6	12.7701	8.5904	42	14.8473	0.0360812
Q8ZQL8	Q8ZQL8_SALTY	Putative electron transfer flavoprotein alpha subunit OS=Salmonella typhimurium (strain LT2 / SGSC1412 / ATCC 700720) GN=STM0856 PE=4 SV=1	33353	5.228	147.396	6	23.1746	8.848	34	13.436	0.0405593
Q9ZF31	IF2_SALTY	Translation initiation factor IF-2 OS=Salmonella typhimurium (strain LT2 / SGSC1412 / ATCC 700720) GN=infB PE=3 SV=2	97342	5.8286	145.235	11	11.6592	12.2328	57	12.0781	0.0639367
Q8ZPV1	ASTA_SALTY	Arginine N-succinyltransferase OS=Salmonella typhimurium (strain LT2 / SGSC1412 / ATCC 700720) GN=astA PE=2 SV=1	38253	6.0103	142.009	4	16.2791	15.856	21	12.8629	0.0413305
P0A2K3	SYE_SALTY	Glutamate--tRNA ligase OS=Salmonella typhimurium (strain LT2 / SGSC1412 / ATCC 700720) GN=gltX PE=3 SV=1	53599	5.5151	141.851	6	20.1699	11.2623	32	12.8331	0.0718241
Q8ZMD8	Q8ZMD8_SALTY	Putative d-glucarate dehydratase OS=Salmonella typhimurium (strain LT2 / SGSC1412 / ATCC 700720) GN=ygcY PE=4 SV=1	48790	5.6528	139.799	6	15.9193	2.6111	28	17.0274	0.0206898
Q7CPK9	Q7CPK9_SALTY	Phosphoribulokinase OS=Salmonella typhimurium (strain LT2 / SGSC1412 / ATCC 700720) GN=prkB PE=3 SV=1	32391	6.1099	139.467	4	17.9931	4.909	16	14.2609	0.0460925
Q9RF52	PEPB_SALTY	Peptidase B OS=Salmonella typhimurium (strain LT2 / SGSC1412 / ATCC 700720) GN=pepB PE=1 SV=1	46326	5.2412	139.435	9	22.7166	7.0618	40	12.2432	0.0147192
P0A2F6	SSB1_SALTY	Single-stranded DNA-binding protein 1 OS=Salmonella typhimurium (strain LT2 / SGSC1412 / ATCC 700720) GN=ssb PE=3 SV=2	19062	5.2939	139.179	3	19.8864	2.843	17	12.7919	0.0440495
P10368	HIS7_SALTY	Histidine biosynthesis bifunctional protein HisB OS=Salmonella typhimurium (strain LT2 / SGSC1412 / ATCC 700720) GN=hisB PE=3 SV=2	40157	5.7847	137.428	6	20.2817	4.4919	32	14.4956	0.0684011
Q8ZQQ9	HUTH_SALTY	Histidine ammonia-lyase OS=Salmonella typhimurium (strain LT2 / SGSC1412 / ATCC 700720) GN=hutH PE=3 SV=1	53806	5.814	137.09	8	17.7866	6.0224	32	13.3226	0.0557295
Q8ZR01	RLPA_SALTY	Endolytic peptidoglycan transglycosylase RlpA OS=Salmonella typhimurium (strain LT2 / SGSC1412 / ATCC 700720) GN=rlpA PE=3 SV=1	39083	7.8179	135.628	4	12.5984	2.0752	27	11.6391	0.0380562
Q8ZM63	Q8ZM63_SALTY	Transketolase OS=Salmonella typhimurium (strain LT2 / SGSC1412 / ATCC 700720) GN=tktA PE=3 SV=1	72087	5.2969	134.59	20	25.0377	10.0742	83	13.5976	0.0872604
Q8ZPT3	Q8ZPT3_SALTY	Putative outer membrane protein OS=Salmonella typhimurium (strain LT2 / SGSC1412 / ATCC 700720) GN=STM1328 PE=1 SV=1	34818	5.8521	134.133	4	15.9875	5.4418	20	9.2294	0.0332401
Q7CPI5	Q7CPI5_SALTY	Putative outer membrane lipoprotein OS=Salmonella typhimurium (strain LT2 / SGSC1412 / ATCC 700720) GN=yiaD PE=3 SV=1	22290	10.2114	133.75	5	32.2727	7.5887	35	13.7186	0.0285186
Q8ZLH6	Q8ZLH6_SALTY	Transcriptional repressor of the glp operon OS=Salmonella typhimurium (strain LT2 / SGSC1412 / ATCC 700720) GN=glpR PE=4 SV=1	27910	5.8521	133.319	5	34.127	12.343	27	14.0933	0.0279908
P16328	FLID_SALTY	Flagellar hook-associated protein 2 OS=Salmonella typhimurium (strain LT2 / SGSC1412 / ATCC 700720) GN=fliD PE=1 SV=2	49804	5.0757	131.934	15	47.9657	11.2869	74	14.5091	0.0173527
P0CL51	SYR_SALTY	Arginine--tRNA ligase OS=Salmonella typhimurium (strain LT2 / SGSC1412 / ATCC 700720) GN=argS PE=3 SV=1	64234	5.3848	131.487	8	20.2773	8.3286	38	10.4099	0.0306652
P65359	MINC_SALTY	Septum site-determining protein MinC OS=Salmonella typhimurium (strain LT2 / SGSC1412 / ATCC 700720) GN=minC PE=1 SV=1	25230	6.4263	131.211	4	25.1064	8.6346	17	15.7654	0
Q8ZPN3	Q8ZPN3_SALTY	Putative multidrug resistance efflux pump OS=Salmonella typhimurium (strain LT2 / SGSC1412 / ATCC 700720) GN=ydhJ PE=3 SV=1	33003	8.9238	128.04	3	13.7584	1.2334	12	12.8874	0.0411725
Q9L9I4	DCUP_SALTY	Uroporphyrinogen decarboxylase OS=Salmonella typhimurium (strain LT2 / SGSC1412 / ATCC 700720) GN=hemE PE=3 SV=1	39134	6.1611	127.098	5	11.8644	7.8812	34	11.6959	0.0150712
P05416	GLGA_SALTY	Glycogen synthase OS=Salmonella typhimurium (strain LT2 / SGSC1412 / ATCC 700720) GN=glgA PE=3 SV=2	52912	6.2563	125.38	2	8.1761	1.4495	12	11.107	0.0415331
Q56063	PRPC_SALTY	2-methylcitrate synthase OS=Salmonella typhimurium (strain LT2 / SGSC1412 / ATCC 700720) GN=prpC PE=1 SV=2	43145	6.1772	124.18	3	10.0257	0.8824	17	13.6105	0.0298849
P19480	AHPF_SALTY	Alkyl hydroperoxide reductase subunit F OS=Salmonella typhimurium (strain LT2 / SGSC1412 / ATCC 700720) GN=ahpF PE=1 SV=1	55915	5.5151	122.109	3	8.2534	2.6328	17	13.0267	0.0443292
P37411	GYRA_SALTY	DNA gyrase subunit A OS=Salmonella typhimurium (strain LT2 / SGSC1412 / ATCC 700720) GN=gyrA PE=1 SV=3	97004	4.7988	121.31	13	19.9317	8.2787	60	11.9131	0.0464758
Q7CPQ0	Q7CPQ0_SALTY	Preprotein translocase IISP family protein OS=Salmonella typhimurium (strain LT2 / SGSC1412 / ATCC 700720) GN=secG PE=4 SV=1	11385	7.1499	120.501	3	30	3.3474	24	13.834	0.020469
Q8ZNM5	Q8ZNM5_SALTY	Putative oxidoreductase OS=Salmonella typhimurium (strain LT2 / SGSC1412 / ATCC 700720) GN=yohF PE=4 SV=1	26813	5.4346	117.976	2	10.2767	1.8338	16	11.1687	0.0704982
Q8ZQZ6	SYL_SALTY	Leucine--tRNA ligase OS=Salmonella typhimurium (strain LT2 / SGSC1412 / ATCC 700720) GN=leuS PE=3 SV=1	96923	5.0215	116.229	17	20.4651	3.6809	83	12.3341	0.0413169
P19576	MALE_SALTY	Maltose-binding periplasmic protein OS=Salmonella typhimurium (strain LT2 / SGSC1412 / ATCC 700720) GN=malE PE=1 SV=2	43153	6.2695	114.118	9	34.3434	14.2092	45	13.9795	0.0467824
P05415	GLGC_SALTY	Glucose-1-phosphate adenylyltransferase OS=Salmonella typhimurium (strain LT2 / SGSC1412 / ATCC 700720) GN=glgC PE=3 SV=2	48430	6.5522	112.664	6	16.2413	4.2038	40	13.1639	0.0241173
Q8ZKG7	Q8ZKG7_SALTY	Putative ABC exporter outer membrane component-like protein OS=Salmonella typhimurium (strain LT2 / SGSC1412 / ATCC 700720) GN=STM4259 PE=4 SV=1	50479	6.0645	110.045	9	23.6902	10.3463	51	15.1511	0.0240946
Q8ZPS9	SYT_SALTY	Threonine--tRNA ligase OS=Salmonella typhimurium (strain LT2 / SGSC1412 / ATCC 700720) GN=thrS PE=3 SV=1	73930	5.7832	109.879	10	13.3956	8.9137	58	12.6364	0.164771
P0A2D7	TYRR_SALTY	Transcriptional regulatory protein TyrR OS=Salmonella typhimurium (strain LT2 / SGSC1412 / ATCC 700720) GN=tyrR PE=3 SV=1	57643	5.5767	107.002	10	19.883	11.7216	43	15.2886	0.0249739
Q8ZRD8	TGT_SALTY	Queuine tRNA-ribosyltransferase OS=Salmonella typhimurium (strain LT2 / SGSC1412 / ATCC 700720) GN=tgt PE=3 SV=1	42494	6.1436	106.965	7	28	12.9402	37	13.9951	0.362462
Q7CQV6	Q7CQV6_SALTY	Putative hydrolase of the HAD superfamily OS=Salmonella typhimurium (strain LT2 / SGSC1412 / ATCC 700720) GN=ybiV(1) PE=4 SV=1	30339	5.8447	106.214	4	25.2788	3.8872	20	12.0379	0.0273912
P15111	DHE4_SALTY	NADP-specific glutamate dehydrogenase OS=Salmonella typhimurium (strain LT2 / SGSC1412 / ATCC 700720) GN=gdhA PE=3 SV=2	48543	6.2915	105.709	10	29.7539	6.8384	60	14.2815	0.0342367
P02915	HISP_SALTY	Histidine transport ATP-binding protein HisP OS=Salmonella typhimurium (strain LT2 / SGSC1412 / ATCC 700720) GN=hisP PE=1 SV=1	28753	8.5913	103.652	4	14.7287	13.3191	25	13.2381	0.0319007
[truncated: 981 more rows]

## Sheet: sodAB
Accession	Entry	Description	mW (Da)	pI (pH)	PLGS Score	Peptides	Coverage (%)	Precursor RMS Mass Error (ppm)	Products	Products RMS Mass Error (ppm)	ΔsodAB replicate 1 normalized abundance
[truncated: 2,033 more rows]
