# Supplementary material for: Impact of ROS-Induced Damage of TCA Cycle Enzymes on Metabolism and Virulence of Salmonella enterica serovar Typhimurium
Source: Front Microbiol. 2019 Apr 24;10:762. doi: 10.3389/fmicb.2019.00762 (PMC6491894; doi:10.3389/fmicb.2019.00762)
Supplement: TABLE S2 — GC-MS-based quantification of metabolites of STM WT, ΔsodAB, ΔacnAB, ΔfumABC, and ΔsdhCDAB. [file Table_2.XLSX]

## Sheet: Tabelle1
GC-MS data	[1] numbers in brackets display m/z values
Peak area	Pyruvate (174) [1]	Lactate (191)	Alanine (116)	Valine (144)	Leucine (158)	Isoleucine (158)	Proline (142)	Glycine (174)	Succinate (247,409)	Glycerate (189,192)	Fumarate (245)	Serine (204)	Threonine (101)	Thymine (255)	ß-alanine (248)	Homoserine (218)	Malate (245,307)	Methionine (176)	Pyrogultamate (230)	L-Aspartatic acid (100,188,232)	Cysteine (220)	2-Oxoglutarate (198)	Phosphoenolpyruvate (369)	Glutamate (230,246)	Phenylalanine_2TMS (192)	Asparagine (216)	Homocysteine (128,234)	Glyceraldehyde-3-P (328,384)	Ribitol (217)	Putrescine (174)	Dihydroacetonphosphate (400)	cis-Aconitate (229)	Glycerate-2-P (299,315,459)	Glycerate-3-P (227,299,459)	Citrulline_Ornithine_Arginine (142)	Shikimate (204)	Arginine (157,256)	Citrate (257)	Isocitrate (245,319)	Cadaverine (174)	Lysine_3TMS (174)	Gluconate-1,5-lactone (129,220)	Lysine_4TMS (156)	Mannitol (217,319)	Tyrosine (218)	Pantothenic acid (201)	N-Acetyl-ornithine (174)	Gluconate (333)	Ribose-5-P (315,299)
WT 1	248635	442168	596132	1.00195e+07	8.79932e+06	4.25582e+06	368648	1.40922e+06	1.5806e+06	382886	739250	47997.5	177001	894391	234933	20561.3	164167	1.00761e+06	3.22342e+07	6.90563e+06	96445.7	49559.7	384778	3.17245e+07	784452	24320.7	156214	30725.4	1.34439e+07	8.54379e+06	48812.3	44179.9	1.42811e+06	4.51165e+06	828616	78142.2	107940	545786	17611.4	5.54819e+06	6.15754e+06	193960	1.07742e+07	448475	262366	531282	18749.2	176543	4.43825e+06
WT 2	168809	307316	232821	3.00643e+06	1.81602e+06	623790	129356	974858	801562	540759	587717	2268.16	57380.8	613120	148263	17960	102797	136298	1.4009e+07	1.5506e+06	4741.23	42094.4	216158	5.41899e+06	26857.5	8726.91	60029.1	24519.9	1.36628e+07	7.05947e+06	57899.9	25906.9	989790	2.62347e+06	382383	34409.2	28109.9	189388	8495.57	4.62196e+06	3.53885e+06	102146	747516	292750	55562.2	336684	12341.9	78434.6	3.87372e+06
WT 3	183857	256296	248430	3.57343e+06	2.28538e+06	908270	133523	898497	829394	630815	634333	6249.6	77885.9	1.08607e+06	205348	20791.3	215441	229932	1.71738e+07	2.51596e+06	9583.33	34519.9	234724	1.26208e+07	179421	2479.44	17210.2	16954.8	1.38769e+07	7.02689e+06	57906.8	11723.8	1.57057e+06	2.54394e+06	627488	32037.3	15807.5	346807	5752.79	4.03888e+06	3.04061e+06	147852	1.10787e+06	258963	49627.4	256594	9163.61	88502.5	5.17436e+06
WT 4	115744	348019	248812	3.30531e+06	2.00635e+06	741876	108605	991218	753730	503307	742489	4501.23	75121.9	1.41762e+06	257749	15475.5	138172	321206	2.16665e+07	3.11675e+06	19423.4	37096.3	200795	1.6561e+07	162733	2413.37	18801.2	26773.9	1.43604e+07	7.73178e+06	23394.3	24225.5	803372	1.20276e+06	796443	42154.3	134387	303750	9013.27	4.31443e+06	3.08871e+06	173433	1.04355e+06	246507	63247.8	309978	13490.2	122128	3.90551e+06
WT 5	211401	250001	351027	3.73875e+06	2.78118e+06	1.12515e+06	142708	1.07074e+06	1.02178e+06	750593	523764	8429.44	101765	1.16463e+06	225256	13757.6	126603	316068	1.69659e+07	2.64648e+06	9125.68	40069.8	170105	9.89532e+06	199928	6755.53	44300.7	26464.3	1.37236e+07	7.12648e+06	30010.5	18946.3	819738	1.58657e+06	543289	31356.4	85774	290360	11524.7	3.95318e+06	3.52916e+06	120710	2.52769e+06	356538	34053	277530	17989.1	121685	3.77031e+06
WT 6	101766	385038	270597	2.93159e+06	1.94906e+06	904678	120110	930745	503396	742326	414870	3049.49	57320.5	1.41206e+06	187403	21760.5	202870	170000	1.18178e+07	1.96349e+06	4864.83	24348.7	245213	4.52493e+06	68817.8	3772.64	27116.9	27383.7	1.36179e+07	6.48715e+06	47845.9	25324.7	1.00333e+06	1.90364e+06	307456	28019.2	67406.6	252331	7204.87	4.01979e+06	2.68125e+06	180867	444710	125880	44681.5	234722	7833.34	210946	3.23966e+06
ΔfumABC 1	481475	475397	2.01208e+06	2.68811e+06	2.49291e+06	962921	283254	3.48819e+06	1.51472e+06	613146	9.51719e+07	21082.4	110970	1.79891e+06	142027	13858.6	647543	228327	2.97006e+07	5.19097e+07	36093.7	93423.1	440468	2.3577e+07	143581	2739.31	84186.3	18994	1.34029e+07	3.21873e+07	31957.9	16108.8	1.91189e+06	4.49002e+06	117551	53440.2	51434.4	268398	8797.08	3.0129e+07	4.6549e+06	860183	5.54295e+06	937905	24664.6	178830	12813.7	1.20531e+06	6.36121e+06
ΔfumABC 2	136650	262798	714572	1.43127e+06	981609	383367	58998.8	1.91861e+06	379791	356638	3.97239e+07	2052.4	20161.5	770055	89537	9951.82	85826.5	40756.8	1.20928e+07	1.4583e+07	2342.86	19594.5	100042	3.57773e+06	21042.9	1924.07	10436.3	15126.8	1.39559e+07	1.85345e+07	8814.36	11491	476995	587109	54350.5	16165.8	33139.8	177829	1833.98	2.6618e+07	3.00388e+06	239105	864321	313257	15295.2	78852.5	5918.47	278716	1.84116e+06
ΔfumABC 3	260946	381964	1.12368e+06	2.29019e+06	1.65936e+06	655220	101044	2.5037e+06	581415	611464	7.84054e+07	8251.76	67973.6	1.55005e+06	116028	9597.61	179827	115365	2.30626e+07	3.18638e+07	12969.1	27226.4	417305	1.48865e+07	82756.5	2673.03	23112.3	17511.8	1.39886e+07	2.42876e+07	14595.4	17128.3	1.5436e+06	4.95625e+06	158767	35091.6	75098.3	438807	10133.2	2.75431e+07	4.29485e+06	269096	4.17316e+06	217622	27772	137969	9249.48	308253	2.93151e+06
ΔfumABC 4	125900	257918	971213	1.88037e+06	1.16236e+06	513548	118311	2.42397e+06	788839	250850	5.00418e+07	3046.37	96509.2	814933	94831.4	8070.43	129224	107416	1.67688e+07	2.36278e+07	4572.09	20844.1	91785.5	9.04105e+06	26873.9	1749.84	16933.8	19269.2	1.28598e+07	2.03993e+07	12603.8	12171.1	635325	593875	79641.3	18681.7	52835.7	210433	2417.92	2.68451e+07	3.42504e+06	310724	2.13824e+06	312528	15501.2	86878.7	5420.02	394885	2.57827e+06
ΔsdhCDAB 1	500850	600476	592652	2.64862e+06	2.50771e+06	156950	1.19736e+06	1.60347e+06	2.21602e+06	381982	396300	48510.2	87188.1	912020	386199	45059.3	266212	203983	8.33709e+06	2.05273e+06	122938	22949.8	101480	5.09505e+06	248141	11603.2	36711.6	19837.5	1.1185e+07	2.59166e+07	72058.7	11955	639371	1.46308e+06	719488	60147.5	51408.5	157206	4337.51	1.01361e+07	4.61294e+06	340198	4.789e+07	877775	256480	188446	5855.26	326486	3.2392e+06
ΔsdhCDAB 2	260846	432175	640386	1.9265e+06	1.86188e+06	137620	852508	1.63777e+06	1.21928e+06	683644	258268	28759.1	69360.6	948127	262249	29919.7	210019	72105.2	3.69545e+06	808488	53850.7	15022.6	93067.9	1.01065e+06	62932.6	3080.58	20522.5	12541.2	1.16209e+07	2.99623e+07	51561.5	7519.09	736645	1.76828e+06	1.3053e+06	81035.1	22288.7	159705	6983.44	1.38748e+07	5.52469e+06	981199	6.22825e+07	1.33937e+06	221659	135064	10290.8	2.26678e+06	2.36605e+06
ΔsdhCDAB 3	322860	373359	392725	2.09578e+06	1.95555e+06	129095	896468	943236	1.01835e+06	289984	206924	23391.4	67698.1	709278	264918	26579.3	267574	69989.1	3.3956e+06	955903	27514.7	9594.37	80477.1	899386	60954.9	4284.05	31234.2	13653.6	1.11533e+07	2.65694e+07	63189.7	6466.63	611743	1.4722e+06	1.13666e+06	59325.3	34329.5	112139	6318.11	1.06331e+07	5.33664e+06	316912	6.19693e+07	565091	237076	117131	6028.71	262102	2.49854e+06
ΔsdhCDAB 4	425417	402807	541472	2.1684e+06	2.07435e+06	138696	887132	1.60801e+06	1.23192e+06	399789	217524	29635.3	64530.7	770452	304482	22691.7	198571	102688	4.14536e+06	1.11665e+06	72143.5	8217.67	88499.4	1.54049e+06	79936.3	7476.12	27482	15718.4	1.15527e+07	2.76127e+07	104448	7649.32	570553	1.6367e+06	1.5405e+06	92714.7	48999.7	102282	4301.94	1.23728e+07	5.19796e+06	274293	6.02625e+07	602722	274364	141840	7033.74	347046	2.52543e+06
ΔsdhCDAB 5	386135	551830	447485	2.31079e+06	2.27162e+06	134449	1.02921e+06	1.0253e+06	1.25193e+06	358860	219676	13525.9	47894.7	640085	291736	20297.3	277338	122125	3.14973e+06	918741	29692.1	7901.32	95625.2	670092	55713.6	4546.41	21692	15621.6	1.05287e+07	2.58523e+07	40201.4	9141.35	513756	1.37849e+06	1.18434e+06	63900.2	24703.6	98009.3	4784.89	1.17345e+07	5.2697e+06	278452	5.49588e+07	563460	210009	122782	7467.99	312320	2.10242e+06
ΔsdhCDAB 6	379852	292791	445976	2.19003e+06	2.26965e+06	154290	1.01961e+06	1.55727e+06	1.09512e+06	473768	222551	31085.4	51748.5	795400	275963	20628.4	158096	83783.1	3.83459e+06	903241	65453	8338.22	63242.3	1.12723e+06	89409.9	3743.87	21550.2	11852.7	1.08132e+07	2.41859e+07	38531.5	6148.81	562579	1.38282e+06	796869	45441.4	24746.8	90760.3	4801.13	1.09399e+07	4.81399e+06	235742	5.68077e+07	660163	258357	160442	4942.45	277370	2.40446e+06
ΔacnAB 1	65676.4	152034	959797	826082	806865	39097	296273	1.26589e+06	70579.5	134503	95130.5	6018.14	14559.8	302698	37298.1	7376.59	74866.4	3274	762387	40016.8	1428.5	1022.63	11932.7	1903.71	1421.6	1614.15	1419.62	8212.05	1.13858e+07	6.52567e+06	8325.27	249251	87815.5	169424	2451.61	7761.78	647554	1.15487e+07	603741	4.40257e+06	342686	29910.2	5393.26	105349	13783	16388.1	2230.98	29246.5	307659
ΔacnAB 2	50191.1	175091	1.01071e+06	735860	731719	65464.4	316845	1.34923e+06	72756.8	227067	103867	4782.88	16251.8	354018	57040	9023.96	90204.4	4320.2	762116	57207.3	685.092	1205.24	23359.6	1242.7	1940.6	1673.73	1947.2	8841.89	1.14674e+07	7.32452e+06	7028.19	276773	124192	362795	3247.04	8705.3	595431	1.16185e+07	601734	5.71976e+06	303767	54397.1	4409.37	93416.7	11003.2	14033.6	2432.48	47953.9	450463
ΔacnAB 3	52392.8	158999	1.60198e+06	1.00733e+06	1.09573e+06	58486.4	394776	2.28668e+06	89099.1	185920	110738	4227.72	17941.9	342084	45764.3	9881.84	143607	6035.46	883176	99092.9	1733.04	1703.54	39382.7	2497.54	2028.13	3356.76	2065.53	8925.99	1.09573e+07	8.21091e+06	10486.5	263247	153426	523527	10546.5	6186.84	702389	1.37982e+07	758592	5.15204e+06	404771	46017.8	10841.2	68974.1	13128.3	18656.7	1485.96	30164.1	598157
ΔacnAB 4	70263.4	169518	587597	411391	359896	29634.9	126071	1.0291e+06	88945.9	175764	94100.3	1028.66	8979.51	181891	46454.8	5981.01	60946.5	1813.02	385814	21308.9	2387.24	2844.25	5244.73	1507.75	2301.65	1617.72	1043.06	14415.7	1.10783e+07	4.62209e+06	2982.37	234500	47638.2	85474.9	4129.66	6219.66	434019	9.11866e+06	492559	4.18453e+06	118140	33256.6	2432.29	202690	5755.12	15014.1	2102.77	21736.1	268793
ΔacnAB 5	42849.7	150806	1.12153e+06	876897	835042	35517.4	341761	1.53246e+06	67727.9	150770	100601	1052.48	10513.1	230382	42570.4	8141	98081.4	4085.22	810350	45546.9	2367.55	1486.14	25275.4	934.358	1051.2	1422.68	1133.98	12847.7	1.05495e+07	7.69785e+06	5323.42	292914	160222	381555	4629.13	5999.02	685024	1.33637e+07	725328	5.12618e+06	373380	25356	7209.68	86030.7	14598.1	24548.5	2126.4	56485.3	422369
ΔsodAB 1	100019	224285	227889	2.06025e+06	2.14334e+06	115744	890125	926742	239480	216547	153944	16954.5	131332	787332	163021	12642.3	63532.5	192863	5.85858e+06	1.00109e+06	10318.1	12512.6	16142.6	1.68079e+06	85503.7	7376.69	18781.2	11102.6	1.08101e+07	2.43473e+06	15706.7	22467.7	139786	216151	66814.9	7786.4	65023.3	921953	78834.1	1.70336e+06	1.17492e+06	121418	451890	187145	20544.7	115183	1590.11	66848.7	1.3687e+06
ΔsodAB 2	62807.6	220863	197645	2.43783e+06	1.22703e+06	73919	669962	936361	294601	149580	207170	86801.6	259214	909192	250322	33451.3	115774	327543	1.35202e+07	1.84955e+06	45933.6	31674.9	65527	8.68231e+06	237685	9269.23	75868.8	10743.9	1.03759e+07	1.8047e+06	14394.4	28310.3	385373	794389	205896	14898.9	165562	2.3093e+06	193548	784920	1.63389e+06	131577	3.06371e+06	138006	37409.2	162080	5550.87	85120.3	2.34571e+06
ΔsodAB 3	58929.9	162352	193281	3.75755e+06	3.68292e+06	142782	1.65085e+06	592897	192365	134733	286159	118830	387120	1.05625e+06	295907	37108	106024	616084	1.19765e+07	3.30343e+06	79825.5	15609.1	61649.2	6.57898e+06	477557	12208.8	78718	9541.29	1.04362e+07	2.63962e+06	14377.5	41316.2	478243	840888	267268	13976.3	137310	2.34139e+06	162298	2.19435e+06	1.91997e+06	89360.2	5.24282e+06	61629.7	26826.2	206183	6269.17	47007.8	1.59808e+06
ΔsodAB 4	84430.8	168821	196259	3.9533e+06	3.40654e+06	161279	1.55266e+06	681534	431151	137877	337643	144344	423135	1.08733e+06	306640	44287.6	186833	741005	1.28422e+07	3.5657e+06	138451	23472.5	51833.9	7.80716e+06	397848	19543.3	89815	11523.8	1.01863e+07	3.17222e+06	35607.9	43030.5	710357	1.34506e+06	569714	19792.3	195896	2.8158e+06	193121	2.78326e+06	1.78147e+06	97712.1	5.11526e+06	150161	40237.6	236710	3393.59	68123.5	2.4186e+06
ΔsodAB 5	82129.4	148343	219337	4.80047e+06	3.72216e+06	164701	1.88422e+06	993438	519067	149853	378342	421094	562927	1.10482e+06	386238	93477.7	176491	1.20311e+06	2.36191e+07	5.40902e+06	390928	43849	62932.5	1.75841e+07	670140	28791.9	176293	14121.9	1.02906e+07	2.64701e+06	35678.9	47121.2	578244	1.06508e+06	601102	31306.8	163284	3.09086e+06	207107	2.24225e+06	1.85774e+06	107321	8.43178e+06	151402	32791.3	267483	8010.46	106497	2.71213e+06
ΔsodAB 6	155240	257328	211129	2.1919e+06	1.46748e+06	83898.5	693858	1.2358e+06	413368	177238	183292	119043	211343	803611	163919	25768.1	112826	319056	1.04046e+07	1.34776e+06	90463	37526.5	41123.8	6.19051e+06	172142	8237.35	48392.7	11033.7	1.09305e+07	2.29461e+06	28301.1	33128.5	334369	753792	178447	12227.2	103630	2.00712e+06	140583	1.64849e+06	1.31443e+06	106768	1.39555e+06	139686	26469.7	145501	5379.74	76366.8	1.71445e+06
Ribitol-normalized area	Pyruvate (174)	Lactate (191)	Alanine (116)	Valine (144)	Leucine (158)	Isoleucine (158)	Proline (142)	Glycine (174)	Succinate (247,409)	Glycerate (189,192)	Fumarate (245)	Serine (204)	Threonine (101)	Thymine (255)	ß-alanine (248)	Homoserine (218)	Malate (245,307)	Methionine (176)	Pyrogultamate (230)	L-Aspartatic acid (100,188,232)	Cysteine (220)	2-Oxoglutarate (198)	Phosphoenolpyruvate (369)	Glutamate (230,246)	Phenylalanine_2TMS (192)	Asparagine (216)	Homocysteine (128,234)	Glyceraldehyde-3-P (328,384)	Ribitol (217)	Putrescine (174)	Dihydroacetonphosphate (400)	cis-Aconitate (229)	Glycerate-2-P (299,315,459)	Glycerate-3-P (227,299,459)	Citrulline_Ornithine_Arginine (142)	Shikimate (204)	Arginine (157,256)	Citrate (257)	Isocitrate (245,319)	Cadaverine (174)	Lysine_3TMS (174)	Gluconate-1,5-lactone (129,220)	Lysine_4TMS (156)	Mannitol (217,319)	Tyrosine (218)	Pantothenic acid (201)	N-Acetyl-ornithine (174)	Gluconate (333)	Ribose-5-P (315,299)
WT 1	1.84943	3.28899	4.43422	74.528	65.4522	31.6562	2.74212	10.4822	11.757	2.84803	5.49878	0.357021	1.31659	6.65277	1.74751	0.152942	1.22112	7.49497	239.769	51.3663	0.717395	0.368641	2.8621	235.977	5.83501	0.180906	1.16197	0.228545	100	63.5515	0.363082	0.328625	10.6227	33.5591	6.16351	0.581247	0.802895	4.05973	0.130999	41.2693	45.8018	1.44274	80.1418	3.3359	1.95156	3.95185	0.139462	1.31318	33.0131
WT 2	1.23554	2.24929	1.70405	22.0045	13.2917	4.56561	0.946775	7.13513	5.86675	3.95789	4.30159	0.016601	0.419979	4.48751	1.08516	0.131452	0.752389	0.997585	102.534	11.3491	0.0347018	0.308095	1.5821	39.6624	0.196574	0.0638735	0.439362	0.179465	100	51.6693	0.423778	0.189617	7.24442	19.2016	2.79872	0.251846	0.20574	1.38616	0.0621803	33.8288	25.9013	0.747624	5.47118	2.14268	0.406668	2.46424	0.0903322	0.574074	28.3524
WT 3	1.32492	1.84693	1.79024	25.7509	16.469	6.5452	0.962195	6.47477	5.97679	4.54579	4.57114	0.045036	0.561263	7.82645	1.47979	0.149827	1.55252	1.65694	123.758	18.1306	0.0690596	0.248758	1.69148	90.9484	1.29295	0.0178674	0.124021	0.12218	100	50.6373	0.417289	0.0844845	11.3179	18.3322	4.52182	0.230868	0.113912	2.49917	0.0414559	29.105	21.9113	1.06546	7.98354	1.86615	0.357626	1.84908	0.066035	0.637768	37.2876
WT 4	0.805996	2.42346	1.73262	23.0168	13.9714	5.16612	0.756281	6.90243	5.24866	3.50482	5.17038	0.0313447	0.523118	9.87168	1.79485	0.107765	0.962173	2.23674	150.876	21.7038	0.135256	0.258323	1.39826	115.324	1.13321	0.0168057	0.130924	0.186442	100	53.8409	0.162908	0.168697	5.59435	8.37553	5.5461	0.293545	0.935816	2.11519	0.0627646	30.0439	21.5085	1.20771	7.26687	1.71657	0.440432	2.15856	0.0939399	0.85045	27.1964
WT 5	1.54042	1.82168	2.55783	27.2432	20.2656	8.19863	1.03987	7.80214	7.44542	5.46935	3.81651	0.0614229	0.741535	8.48628	1.64137	0.100248	0.922522	2.30309	123.625	19.2841	0.0664961	0.291977	1.2395	72.1043	1.45682	0.0492256	0.322807	0.192837	100	51.9286	0.218678	0.138056	5.97319	11.5609	3.95879	0.228485	0.62501	2.11577	0.0839768	28.8056	25.716	0.879582	18.4185	2.59799	0.248134	2.02228	0.131081	0.886683	27.4732
WT 6	0.747296	2.82743	1.98706	21.5275	14.3124	6.64329	0.881998	6.8347	3.69657	5.4511	3.0465	0.0223932	0.420919	10.3691	1.37615	0.159793	1.48973	1.24836	86.7809	14.4185	0.0357237	0.178799	1.80066	33.2277	0.505347	0.0277035	0.199127	0.201086	100	47.6369	0.351345	0.185966	7.36773	13.9789	2.25773	0.205752	0.494985	1.85293	0.0529073	29.5184	19.6891	1.32815	3.26562	0.924367	0.328108	1.72362	0.0575222	1.54904	23.7897
ΔfumABC 1	3.59232	3.54698	15.0123	20.0562	18.5998	7.18443	2.11338	26.0257	11.3015	4.57473	710.085	0.157298	0.827954	13.4218	1.05967	0.1034	4.83137	1.70357	221.598	387.303	0.269298	0.697037	3.28636	175.91	1.07127	0.0204382	0.628121	0.141716	100	240.152	0.23844	0.120189	14.2648	33.5004	0.877059	0.398722	0.383756	2.00254	0.0656357	224.795	34.7306	6.41789	41.3564	6.99778	0.184024	1.33427	0.0956041	8.99289	47.4615
ΔfumABC 2	0.979159	1.88306	5.12021	10.2556	7.03365	2.74699	0.422752	13.7477	2.72137	2.55546	284.639	0.0147063	0.144466	5.51778	0.641571	0.071309	0.614983	0.29204	86.6501	104.493	0.0167876	0.140403	0.716843	25.636	0.150781	0.0137868	0.0747803	0.10839	100	132.808	0.0631587	0.0823379	3.41787	4.20689	0.389445	0.115835	0.237461	1.27422	0.0131413	190.729	21.5241	1.71329	6.19323	2.24462	0.109597	0.565012	0.0424084	1.99712	13.1927
ΔfumABC 3	1.86542	2.73054	8.03283	16.3718	11.8622	4.68395	0.722327	17.8981	4.15634	4.37116	560.494	0.0589891	0.485921	11.0808	0.829448	0.0686101	1.28552	0.824704	164.867	227.783	0.0927118	0.194632	2.98318	106.418	0.591599	0.0191086	0.165222	0.125186	100	173.624	0.104337	0.122445	11.0347	35.4306	1.13498	0.250858	0.536853	3.13689	0.072439	196.897	30.7024	1.92368	29.8325	1.55571	0.198533	0.986299	0.0661215	2.2036	20.9564
ΔfumABC 4	0.979015	2.00561	7.55229	14.622	9.03866	3.99342	0.92	18.8492	6.13413	1.95065	389.132	0.023689	0.750469	6.33703	0.737422	0.0627568	1.00486	0.835285	130.397	183.733	0.0355532	0.162087	0.713737	70.3045	0.208975	0.013607	0.131679	0.14984	100	158.628	0.0980093	0.094644	4.94038	4.61806	0.619303	0.145272	0.410858	1.63636	0.0188021	208.751	26.6336	2.41624	16.6273	2.43026	0.12054	0.675581	0.0421469	3.07068	20.049
ΔsdhCDAB 1	4.47788	5.36859	5.29864	23.6801	22.4203	1.40322	10.705	14.3359	19.8124	3.41513	3.54314	0.433708	0.77951	8.15397	3.45283	0.402855	2.38008	1.82372	74.5382	18.3525	1.09913	0.205184	0.907286	45.5526	2.21852	0.103739	0.328222	0.177358	100	231.708	0.644244	0.106884	5.71633	13.0807	6.43262	0.537752	0.45962	1.40551	0.0387797	90.6224	41.2422	3.04156	428.163	7.84779	2.29307	1.68481	0.0523492	2.91896	28.9602
ΔsdhCDAB 2	2.24463	3.71895	5.51065	16.5779	16.0218	1.18425	7.336	14.0933	10.4922	5.88289	2.22245	0.247477	0.596862	8.15881	2.2567	0.257464	1.80726	0.620479	31.8	6.9572	0.463395	0.129272	0.800867	8.69685	0.541547	0.026509	0.1766	0.107919	100	257.832	0.443697	0.0647032	6.33897	15.2164	11.2323	0.697323	0.191798	1.37429	0.0600939	119.395	47.541	8.44341	535.953	11.5255	1.90741	1.16225	0.0885547	19.5061	20.3603
ΔsdhCDAB 3	2.89475	3.34752	3.52115	18.7907	17.5334	1.15746	8.0377	8.45702	9.13044	2.59999	1.85527	0.209726	0.606978	6.35936	2.37525	0.238309	2.39906	0.62752	30.4448	8.57059	0.246696	0.0860227	0.721555	8.06386	0.546519	0.0384107	0.280044	0.122417	100	238.22	0.566556	0.0579796	5.48487	13.1996	10.1912	0.531909	0.307797	1.00543	0.0566479	95.336	47.8481	2.84142	555.614	5.06658	2.12561	1.05019	0.0540532	2.34999	22.4018
ΔsdhCDAB 4	3.6824	3.48669	4.68696	18.7696	17.9555	1.20055	7.67899	13.9189	10.6635	3.46056	1.88288	0.256522	0.558576	6.66901	2.63559	0.196419	1.71882	0.888863	35.8821	9.66571	0.624473	0.0711319	0.766048	13.3344	0.691927	0.0647131	0.237884	0.136058	100	239.014	0.9041	0.0662123	4.93869	14.1672	13.3346	0.802536	0.42414	0.88535	0.0372374	107.099	44.9934	2.37427	521.631	5.21715	2.37489	1.22777	0.0608839	3.00402	21.8601
ΔsdhCDAB 5	3.66746	5.24121	4.25015	21.9476	21.5756	1.27698	9.77533	9.73812	11.8906	3.40841	2.08646	0.128468	0.454897	6.07944	2.77087	0.192781	2.63412	1.15993	29.9157	8.72608	0.282011	0.0750457	0.908236	6.36445	0.529161	0.0431812	0.206028	0.148372	100	245.542	0.381828	0.0868234	4.87959	13.0927	11.2487	0.606916	0.234632	0.93088	0.0454462	111.453	50.0509	2.6447	521.992	5.35167	1.99464	1.16617	0.07093	2.96638	19.9685
ΔsdhCDAB 6	3.51285	2.70771	4.12436	20.2533	20.9896	1.42686	9.42926	14.4015	10.1276	4.38138	2.05814	0.287476	0.478567	7.35581	2.55209	0.19077	1.46206	0.774821	35.4621	8.35313	0.605306	0.0771114	0.584862	10.4245	0.826858	0.0346231	0.199295	0.109613	100	223.67	0.356337	0.0568639	5.2027	12.7882	7.3694	0.420239	0.228857	0.839347	0.0444005	101.172	44.5195	2.18013	525.354	6.10515	2.38927	1.48376	0.0457075	2.5651	22.2363
ΔacnAB 1	0.576825	1.33529	8.42974	7.25535	7.08656	0.343383	2.60212	11.1181	0.619888	1.18131	0.835515	0.0528563	0.127876	2.65855	0.327583	0.0647873	0.657539	0.028755	6.69592	0.351461	0.0125463	0.00898162	0.104803	0.01672	0.0124857	0.0141768	0.0124683	0.0721251	100	57.3139	0.0731195	2.18913	0.771269	1.48802	0.0215321	0.0681704	5.68736	101.43	5.30256	38.667	3.00976	0.262697	0.0473681	0.925265	0.121054	0.143934	0.0195943	0.256867	2.70212
ΔacnAB 2	0.437684	1.52685	8.81377	6.41695	6.38084	0.570872	2.763	11.7658	0.634464	1.9801	0.905754	0.0417084	0.141721	3.08715	0.497409	0.0786921	0.786614	0.0376737	6.64591	0.498868	0.00597423	0.0105101	0.203704	0.0108367	0.0169227	0.0145955	0.0169803	0.0771043	100	63.8723	0.0612882	2.41356	1.083	3.1637	0.0283153	0.0759132	5.19237	101.317	5.24733	49.8783	2.64896	0.474361	0.0384513	0.814626	0.0959514	0.122378	0.021212	0.418175	3.92819
ΔacnAB 3	0.478155	1.45109	14.6202	9.19321	10.0001	0.533767	3.60287	20.869	0.81315	1.69677	1.01063	0.0385837	0.163745	3.12198	0.417661	0.0901852	1.31061	0.0550817	8.06018	0.904357	0.0158164	0.0155471	0.359421	0.0227934	0.0185094	0.030635	0.0188507	0.0814617	100	74.9357	0.0957034	2.40248	1.40022	4.77789	0.0962512	0.0564633	6.41025	125.927	6.92318	47.0194	3.69408	0.419975	0.0989404	0.629482	0.119814	0.170267	0.0135614	0.275288	5.45899
ΔacnAB 4	0.634245	1.53019	5.30405	3.71349	3.24867	0.267504	1.138	9.28938	0.802886	1.58656	0.849413	0.00928537	0.0810552	1.64187	0.419332	0.0539886	0.550144	0.0163656	3.48262	0.192349	0.0215488	0.0256741	0.0473425	0.0136099	0.0207763	0.0146026	0.00941534	0.130125	100	41.7221	0.0269209	2.11675	0.430015	0.771555	0.0372771	0.0561429	3.91775	82.3112	4.44617	37.7724	1.06641	0.300196	0.0219555	1.82962	0.0519496	0.135527	0.018981	0.196205	2.42631
ΔacnAB 5	0.406176	1.4295	10.6311	8.31218	7.91544	0.336672	3.23958	14.5263	0.641999	1.42916	0.953605	0.00997658	0.0996545	2.18381	0.403529	0.0771692	0.929722	0.0387241	7.68137	0.431743	0.0224422	0.0140873	0.239588	0.00885686	0.00996437	0.0134857	0.0107491	0.121784	100	72.9686	0.0504612	2.77656	1.51876	3.61679	0.0438799	0.0568652	6.4934	126.676	6.87545	48.5915	3.5393	0.240351	0.0683411	0.815492	0.138377	0.232697	0.0201563	0.535429	4.00367
ΔsodAB 1	0.92523	2.07476	2.1081	19.0585	19.8271	1.0707	8.23416	8.57288	2.21532	2.00318	1.42407	0.156838	1.21489	7.28327	1.50804	0.116948	0.587711	1.78409	54.1951	9.26069	0.0954479	0.115748	0.149328	15.5483	0.790958	0.0682385	0.173736	0.102706	100	22.5226	0.145296	0.207839	1.2931	1.99952	0.618076	0.0720286	0.601502	8.52858	0.72926	15.757	10.8687	1.12319	4.18024	1.7312	0.19005	1.06551	0.0147094	0.618388	12.6612
ΔsodAB 2	0.605321	2.12862	1.90484	23.4951	11.8258	0.71241	6.4569	9.02437	2.83928	1.44161	1.99665	0.836569	2.49823	8.76253	2.41253	0.322394	1.1158	3.15676	130.303	17.8254	0.442695	0.305274	0.63153	83.6776	2.29074	0.0893342	0.731201	0.103547	100	17.3931	0.138729	0.272847	3.71411	7.6561	1.98437	0.143591	1.59564	22.2563	1.86536	7.56483	15.747	1.2681	29.5271	1.33007	0.360539	1.56208	0.0534977	0.820365	22.6073
ΔsodAB 3	0.564667	1.55565	1.85202	36.0048	35.2897	1.36814	15.8184	5.68114	1.84324	1.29101	2.74198	1.13863	3.70938	10.121	2.83539	0.355569	1.01592	5.90332	114.759	31.6535	0.764888	0.149567	0.590723	63.0398	4.57596	0.116985	0.754276	0.0914247	100	25.2928	0.137765	0.395892	4.58253	8.0574	2.56096	0.133921	1.31571	22.4352	1.55514	21.0262	18.3972	0.85625	50.2367	0.590536	0.257048	1.97565	0.0600712	0.450429	15.3128
ΔsodAB 4	0.828868	1.65734	1.9267	38.8101	33.4424	1.58329	15.2427	6.69071	4.23267	1.35355	3.31469	1.41705	4.15397	10.6744	3.01032	0.434778	1.83416	7.27454	126.073	35.0049	1.35919	0.230432	0.508861	76.6439	3.90572	0.191859	0.881726	0.11313	100	31.1421	0.349567	0.422436	6.97367	13.2046	5.59296	0.194303	1.92313	27.6431	1.89589	27.3236	17.4889	0.959252	50.2172	1.47415	0.395017	2.32381	0.0333153	0.668777	23.7437
ΔsodAB 5	0.798097	1.44153	2.13142	46.6489	36.1703	1.60049	18.31	9.6538	5.04407	1.45621	3.67656	4.092	5.47028	10.7362	3.7533	0.908375	1.71506	11.6913	229.52	52.5625	3.79887	0.426105	0.611551	170.874	6.51213	0.279788	1.71313	0.137231	100	25.7225	0.346712	0.457903	5.61912	10.35	5.84125	0.304226	1.58672	30.0357	2.01258	21.7892	18.0527	1.0429	81.9364	1.47126	0.318652	2.59928	0.0778422	1.03489	26.3553
ΔsodAB 6	1.42025	2.35423	1.93156	20.0531	13.4256	0.767566	6.34792	11.306	3.7818	1.6215	1.6769	1.08909	1.93352	7.35203	1.49965	0.235746	1.03222	2.91896	95.1887	12.3303	0.827623	0.34332	0.376232	56.6354	1.57488	0.0753614	0.442733	0.100945	100	20.9928	0.25892	0.303084	3.05906	6.89625	1.63256	0.111863	0.948085	18.3626	1.28616	15.0816	12.0254	0.976796	12.7676	1.27795	0.242164	1.33115	0.0492178	0.69866	15.6851
Dry weight [mg]
WT 1	7
WT 2	3.5
WT 3	4.2
WT 4	3.7
WT 5	3.5
WT 6	3.3
ΔfumABC 1	6.3
ΔfumABC 2	2.5
ΔfumABC 3	3.9
ΔfumABC 4	3
ΔsdhCDAB 1	4.1
ΔsdhCDAB 2	3.9
ΔsdhCDAB 3	4
ΔsdhCDAB 4	3.7
ΔsdhCDAB 5	4.2
ΔsdhCDAB 6	3.9
ΔacnAB 1	1.4
ΔacnAB 2	2
ΔacnAB 3	2.5
ΔacnAB 4	1.7
ΔacnAB 5	2.4
ΔsodAB 1	2.6
ΔsodAB 2	4.2
ΔsodAB 3	4.8
ΔsodAB 4	5.5
ΔsodAB 5	6.4
ΔsodAB 6	3.7
Weight normalized:	Pyruvate (174)	Lactate (191)	Alanine (116)	Valine (144)	Leucine (158)	Isoleucine (158)	Proline (142)	Glycine (174)	Succinate (247,409)	Glycerate (189,192)	Fumarate (245)	Serine (204)	Threonine (101)	Thymine (255)	ß-alanine (248)	Homoserine (218)	Malate (245,307)	Methionine (176)	Pyrogultamate (230)	L-Aspartatic acid (100,188,232)	Cysteine (220)	2-Oxoglutarate (198)	Phosphoenolpyruvate (369)	Glutamate (230,246)	Phenylalanine_2TMS (192)	Asparagine (216)	Homocysteine (128,234)	Glyceraldehyde-3-P (328,384)	Ribitol (217)	Putrescine (174)	Dihydroacetonphosphate (400)	cis-Aconitate (229)	Glycerate-2-P (299,315,459)	Glycerate-3-P (227,299,459)	Citrulline_Ornithine_Arginine (142)	Shikimate (204)	Arginine (157,256)	Citrate (257)	Isocitrate (245,319)	Cadaverine (174)	Lysine_3TMS (174)	Gluconate-1,5-lactone (129,220)	Lysine_4TMS (156)	Mannitol (217,319)	Tyrosine (218)	Pantothenic acid (201)	N-Acetyl-ornithine (174)	Gluconate (333)	Ribose-5-P (315,299)
WT 1	0.264204	0.469855	0.63346	10.6469	9.35032	4.52231	0.391732	1.49746	1.67957	0.406862	0.78554	0.051003	0.188084	0.950396	0.249644	0.0218488	0.174446	1.07071	34.2527	7.33805	0.102485	0.052663	0.408872	33.711	0.833572	0.0258437	0.165996	0.0326493	14.2857	9.07878	0.0518688	0.0469464	1.51753	4.79416	0.880502	0.0830353	0.114699	0.579962	0.0187141	5.89561	6.54311	0.206106	11.4488	0.476558	0.278794	0.56455	0.0199232	0.187597	4.71616
WT 2	0.353011	0.642654	0.486872	6.28701	3.79763	1.30446	0.270507	2.03861	1.67621	1.13083	1.22903	0.00474315	0.119994	1.28215	0.310046	0.0375576	0.214968	0.285024	29.2955	3.2426	0.0099148	0.0880272	0.452027	11.3321	0.0561639	0.0182496	0.125532	0.0512756	28.5714	14.7626	0.121079	0.0541762	2.06983	5.48617	0.799633	0.0719561	0.0587829	0.396045	0.0177658	9.66538	7.40038	0.213607	1.56319	0.612195	0.116191	0.704069	0.0258092	0.164021	8.10067
WT 3	0.315456	0.439745	0.426248	6.13118	3.92119	1.55838	0.229094	1.54161	1.42305	1.08233	1.08837	0.0107229	0.133634	1.86344	0.35233	0.0356731	0.369647	0.394509	29.4662	4.3168	0.0164428	0.0592282	0.402732	21.6544	0.307845	0.00425414	0.0295287	0.0290905	23.8095	12.0565	0.0993546	0.0201154	2.69473	4.36481	1.07662	0.0549686	0.0271219	0.595041	0.00987045	6.92977	5.21698	0.25368	1.90084	0.444321	0.085149	0.440256	0.0157226	0.15185	8.878
WT 4	0.217837	0.654989	0.468276	6.22075	3.77605	1.39625	0.2044	1.86552	1.41856	0.947249	1.3974	0.00847154	0.141383	2.66802	0.485096	0.0291257	0.260047	0.604525	40.7774	5.86589	0.0365558	0.069817	0.377907	31.1685	0.306272	0.00454208	0.0353849	0.0503897	27.027	14.5516	0.0440292	0.0455937	1.51199	2.26366	1.49895	0.0793364	0.252923	0.571673	0.0169634	8.11998	5.8131	0.326409	1.96402	0.463938	0.119036	0.583395	0.0253892	0.229851	7.35036
WT 5	0.440119	0.520481	0.73081	7.78376	5.79018	2.34247	0.297106	2.22918	2.12726	1.56267	1.09043	0.0175494	0.211867	2.42465	0.468964	0.0286422	0.263578	0.658027	35.3215	5.50975	0.0189989	0.083422	0.354144	20.6012	0.416233	0.0140644	0.0922304	0.0550964	28.5714	14.8367	0.0624794	0.0394447	1.70663	3.3031	1.13108	0.0652814	0.178574	0.604505	0.0239934	8.23019	7.34742	0.251309	5.26244	0.742282	0.0708955	0.577795	0.0374517	0.253338	7.84948
WT 6	0.226453	0.856798	0.602141	6.52347	4.3371	2.01312	0.267272	2.07112	1.12017	1.65185	0.923181	0.00678582	0.127551	3.14215	0.417016	0.0484221	0.451433	0.37829	26.2972	4.36923	0.0108254	0.0541815	0.545655	10.069	0.153135	0.008395	0.0603414	0.060935	30.303	14.4354	0.106468	0.0563534	2.23265	4.23603	0.684161	0.0623491	0.149995	0.561494	0.0160325	8.94496	5.9664	0.402471	0.989582	0.280111	0.0994267	0.52231	0.017431	0.469405	7.209
ΔfumABC 1	0.57021	0.563012	2.3829	3.18352	2.95235	1.14039	0.335458	4.13106	1.79389	0.726148	112.712	0.0249679	0.131421	2.13044	0.168202	0.0164127	0.766884	0.270407	35.1744	61.4766	0.0427457	0.110641	0.521645	27.9222	0.170043	0.00324416	0.0997017	0.0224945	15.873	38.1194	0.0378477	0.0190776	2.26425	5.31753	0.139216	0.0632892	0.0609136	0.317863	0.0104184	35.6817	5.51279	1.01871	6.56451	1.11076	0.0292102	0.211788	0.0151752	1.42744	7.53357
ΔfumABC 2	0.391664	0.753225	2.04809	4.10225	2.81346	1.0988	0.169101	5.49907	1.08855	1.02219	113.856	0.00588253	0.0577863	2.20711	0.256628	0.0285236	0.245993	0.116816	34.66	41.7973	0.00671505	0.0561611	0.286737	10.2544	0.0603126	0.00551472	0.0299121	0.0433559	40	53.1232	0.0252635	0.0329352	1.36715	1.68275	0.155778	0.0463341	0.0949844	0.50969	0.00525651	76.2917	8.60962	0.685317	2.47729	0.897847	0.0438388	0.226005	0.0169634	0.798849	5.27707
ΔfumABC 3	0.478312	0.700138	2.0597	4.19789	3.04159	1.20101	0.185212	4.58926	1.06573	1.12081	143.716	0.0151254	0.124595	2.84122	0.212679	0.0175923	0.329621	0.211463	42.2736	58.406	0.0237723	0.0499057	0.764917	27.2868	0.151692	0.00489965	0.0423647	0.0320989	25.641	44.5191	0.0267532	0.0313961	2.8294	9.08477	0.29102	0.0643227	0.137655	0.80433	0.0185741	50.4863	7.87242	0.493251	7.64936	0.398899	0.050906	0.252897	0.0169542	0.565026	5.37344
ΔfumABC 4	0.326338	0.668536	2.51743	4.87401	3.01289	1.33114	0.306667	6.28306	2.04471	0.650216	129.711	0.00789633	0.250156	2.11234	0.245807	0.0209189	0.334954	0.278428	43.4656	61.2444	0.0118511	0.054029	0.237912	23.4348	0.0696584	0.00453567	0.0438931	0.0499468	33.3333	52.8759	0.0326698	0.031548	1.64679	1.53935	0.206434	0.048424	0.136953	0.545454	0.00626735	69.5837	8.87788	0.805412	5.54243	0.810088	0.0401799	0.225194	0.014049	1.02356	6.683
ΔsdhCDAB 1	1.09217	1.30941	1.29235	5.77564	5.46837	0.342249	2.61098	3.49656	4.8323	0.832958	0.864181	0.105782	0.190124	1.98877	0.842154	0.0982573	0.580507	0.44481	18.1801	4.47622	0.268081	0.0500448	0.221289	11.1104	0.541101	0.0253022	0.0800542	0.0432581	24.3902	56.5142	0.157133	0.0260694	1.39423	3.19042	1.56893	0.131159	0.112102	0.342808	0.00945847	22.103	10.0591	0.741843	104.43	1.9141	0.559286	0.410929	0.0127681	0.711943	7.06346
ΔsdhCDAB 2	0.575547	0.953577	1.41299	4.25075	4.10816	0.303653	1.88103	3.61367	2.6903	1.50843	0.569858	0.0634557	0.153041	2.092	0.578642	0.0660165	0.463399	0.159097	8.15386	1.7839	0.118819	0.0331467	0.20535	2.22996	0.138858	0.00679717	0.0452821	0.0276716	25.641	66.1107	0.113768	0.0165906	1.62538	3.90163	2.88009	0.178801	0.0491791	0.352382	0.0154087	30.6142	12.19	2.16498	137.424	2.95527	0.489081	0.298014	0.0227063	5.00155	5.22059
ΔsdhCDAB 3	0.723688	0.83688	0.880288	4.69767	4.38335	0.289365	2.00942	2.11425	2.28261	0.649997	0.463818	0.0524315	0.151745	1.58984	0.593812	0.0595773	0.599764	0.15688	7.61119	2.14265	0.061674	0.0215057	0.180389	2.01597	0.13663	0.00960267	0.0700111	0.0306043	25	59.555	0.141639	0.0144949	1.37122	3.29991	2.54781	0.132977	0.0769492	0.251358	0.014162	23.834	11.962	0.710356	138.904	1.26665	0.531403	0.262548	0.0135133	0.587499	5.60046
ΔsdhCDAB 4	0.995244	0.942348	1.26675	5.07287	4.85284	0.324473	2.0754	3.76185	2.88202	0.935287	0.508887	0.0693304	0.150967	1.80243	0.712321	0.0530862	0.464546	0.240233	9.69787	2.61235	0.168776	0.0192248	0.20704	3.6039	0.187007	0.01749	0.0642929	0.0367725	27.027	64.5985	0.244351	0.0178952	1.33478	3.82897	3.60394	0.216902	0.114632	0.239284	0.0100642	28.9456	12.1604	0.641695	140.981	1.41004	0.641862	0.331829	0.0164551	0.811896	5.90813
ΔsdhCDAB 5	0.873205	1.24791	1.01194	5.22562	5.13704	0.304042	2.32746	2.3186	2.8311	0.811526	0.496775	0.0305875	0.108309	1.44749	0.659731	0.0459003	0.627171	0.276174	7.12278	2.07764	0.0671456	0.017868	0.216247	1.51534	0.125991	0.0102812	0.0490542	0.0353267	23.8095	58.4623	0.0909114	0.0206722	1.16181	3.1173	2.67827	0.144504	0.0558647	0.221638	0.0108205	26.5364	11.9169	0.629691	124.284	1.27421	0.474913	0.277659	0.0168881	0.70628	4.75441
ΔsdhCDAB 6	0.900731	0.694286	1.05753	5.19315	5.38195	0.365862	2.41776	3.6927	2.59683	1.12343	0.527729	0.0737118	0.12271	1.88611	0.654381	0.0489154	0.374888	0.198672	9.09284	2.14183	0.155207	0.0197721	0.149965	2.67296	0.212015	0.00887771	0.0511012	0.0281059	25.641	57.3512	0.0913684	0.0145805	1.33403	3.27903	1.88959	0.107754	0.0586814	0.215217	0.0113848	25.9415	11.4153	0.559007	134.706	1.56542	0.612634	0.380452	0.0117199	0.657718	5.70163
ΔacnAB 1	0.412018	0.953776	6.02124	5.18239	5.06183	0.245273	1.85866	7.94151	0.442777	0.843795	0.596797	0.0377545	0.0913402	1.89896	0.233988	0.0462767	0.469671	0.0205393	4.7828	0.251043	0.00896163	0.00641544	0.0748593	0.0119429	0.00891834	0.0101263	0.00890593	0.0515179	71.4286	40.9385	0.0522282	1.56366	0.550906	1.06287	0.0153801	0.0486931	4.0624	72.4503	3.78754	27.6193	2.14983	0.18764	0.0338344	0.660904	0.0864671	0.10281	0.0139959	0.183477	1.93008
ΔacnAB 2	0.218842	0.763427	4.40688	3.20847	3.19042	0.285436	1.3815	5.88289	0.317232	0.99005	0.452877	0.0208542	0.0708606	1.54358	0.248704	0.039346	0.393307	0.0188368	3.32296	0.249434	0.00298712	0.00525505	0.101852	0.00541837	0.00846136	0.00729776	0.00849015	0.0385522	50	31.9362	0.0306441	1.20678	0.541499	1.58185	0.0141577	0.0379566	2.59618	50.6587	2.62366	24.9391	1.32448	0.237181	0.0192256	0.407313	0.0479757	0.061189	0.010606	0.209087	1.9641
ΔacnAB 3	0.191262	0.580434	5.84808	3.67728	4.00002	0.213507	1.44115	8.34762	0.32526	0.678709	0.404252	0.0154335	0.0654978	1.24879	0.167064	0.0360741	0.524245	0.0220327	3.22407	0.361743	0.00632654	0.00621885	0.143768	0.00911736	0.00740377	0.012254	0.0075403	0.0325847	40	29.9743	0.0382814	0.960993	0.560089	1.91116	0.0385005	0.0225853	2.5641	50.3709	2.76927	18.8077	1.47763	0.16799	0.0395761	0.251793	0.0479256	0.068107	0.00542457	0.110115	2.1836
ΔacnAB 4	0.373086	0.900109	3.12003	2.18441	1.91098	0.157355	0.669411	5.46434	0.472286	0.933271	0.499655	0.00546198	0.0476795	0.965807	0.246666	0.031758	0.323614	0.00962682	2.0486	0.113146	0.0126758	0.0151024	0.0278485	0.00800585	0.0122213	0.00858976	0.00553843	0.0765444	58.8235	24.5424	0.0158358	1.24515	0.25295	0.453856	0.0219277	0.0330252	2.30456	48.4184	2.61539	22.219	0.627299	0.176586	0.012915	1.07625	0.0305586	0.0797219	0.0111653	0.115415	1.42724
ΔacnAB 5	0.16924	0.595627	4.42961	3.46341	3.2981	0.14028	1.34982	6.05264	0.267499	0.595483	0.397335	0.00415691	0.0415227	0.90992	0.168137	0.0321538	0.387384	0.016135	3.20057	0.179893	0.00935092	0.00586969	0.0998282	0.00369036	0.00415182	0.00561903	0.00447878	0.0507433	41.6667	30.4036	0.0210255	1.1569	0.632816	1.507	0.0182833	0.0236938	2.70558	52.7815	2.86477	20.2465	1.47471	0.100146	0.0284755	0.339788	0.0576569	0.0969572	0.00839846	0.223095	1.66819
ΔsodAB 1	0.355858	0.797984	0.810808	7.33018	7.6258	0.411807	3.16699	3.29726	0.852048	0.770455	0.54772	0.0603225	0.467267	2.80126	0.580015	0.0449801	0.226043	0.686189	20.8443	3.5618	0.0367107	0.0445186	0.0574339	5.9801	0.304214	0.0262456	0.0668217	0.0395022	38.4615	8.66254	0.0558832	0.0799381	0.497346	0.769046	0.237722	0.0277033	0.231347	3.28022	0.280485	6.06039	4.18025	0.431995	1.60778	0.665846	0.0730961	0.409812	0.00565748	0.237842	4.8697
ΔsodAB 2	0.144124	0.506813	0.453534	5.59406	2.81566	0.169621	1.53736	2.14866	0.676019	0.343241	0.475392	0.199183	0.594817	2.08632	0.574413	0.0767605	0.265666	0.75161	31.0246	4.24415	0.105404	0.0726842	0.150364	19.9232	0.545414	0.02127	0.174096	0.024654	23.8095	4.14122	0.0330308	0.0649635	0.884313	1.82288	0.472468	0.0341884	0.379913	5.29912	0.444133	1.80115	3.74928	0.301928	7.03027	0.316682	0.0858427	0.371923	0.0127375	0.195325	5.38269
ΔsodAB 3	0.117639	0.324095	0.385838	7.50101	7.35203	0.285029	3.29551	1.18357	0.384009	0.268961	0.571245	0.237214	0.772788	2.10854	0.590705	0.0740769	0.21165	1.22986	23.9081	6.59448	0.159352	0.0311597	0.123067	13.1333	0.953324	0.0243719	0.157141	0.0190468	20.8333	5.26934	0.028701	0.0824776	0.954694	1.67862	0.533533	0.0279001	0.274105	4.67401	0.323987	4.38047	3.83275	0.178385	10.466	0.123028	0.0535517	0.411593	0.0125148	0.0938394	3.19016
ΔsodAB 4	0.150703	0.301335	0.350309	7.05638	6.08044	0.287871	2.7714	1.21649	0.769576	0.246101	0.602671	0.257645	0.755267	1.9408	0.547332	0.0790505	0.333484	1.32264	22.9224	6.36453	0.247126	0.0418968	0.0925201	13.9353	0.710132	0.0348835	0.160314	0.0205691	18.1818	5.6622	0.0635577	0.0768065	1.26794	2.40084	1.0169	0.0353279	0.349661	5.02602	0.344708	4.96793	3.17981	0.17441	9.1304	0.268027	0.0718213	0.422511	0.00605732	0.121596	4.31704
ΔsodAB 5	0.124703	0.225239	0.333035	7.28889	5.65161	0.250076	2.86094	1.50841	0.788136	0.227532	0.574463	0.639376	0.854731	1.67752	0.586453	0.141934	0.267978	1.82676	35.8626	8.21289	0.593573	0.066579	0.0955548	26.6991	1.01752	0.0437168	0.267677	0.0214423	15.625	4.01914	0.0541737	0.0715474	0.877988	1.61719	0.912695	0.0475354	0.247925	4.69307	0.314465	3.40457	2.82074	0.162954	12.8026	0.229884	0.0497893	0.406137	0.0121628	0.161701	4.11801
ΔsodAB 6	0.38385	0.636279	0.522044	5.41976	3.62853	0.20745	1.71566	3.05568	1.02211	0.438243	0.453215	0.29435	0.522574	1.98704	0.405311	0.0637151	0.278978	0.788907	25.7267	3.33251	0.223682	0.0927893	0.101684	15.3069	0.425644	0.0203679	0.119657	0.0272824	27.027	5.67373	0.0699783	0.0819147	0.826773	1.86385	0.441233	0.0302333	0.256239	4.96286	0.34761	4.0761	3.2501	0.263999	3.45069	0.345391	0.0654498	0.35977	0.0133021	0.188827	4.23921
Average WT	Pyruvate (174)	Lactate (191)	Alanine (116)	Valine (144)	Leucine (158)	Isoleucine (158)	Proline (142)	Glycine (174)	Succinate (247,409)	Glycerate (189,192)	Fumarate (245)	Serine (204)	Threonine (101)	Thymine (255)	ß-alanine (248)	Homoserine (218)	Malate (245,307)	Methionine (176)	Pyrogultamate (230)	L-Aspartatic acid (100,188,232)	Cysteine (220)	2-Oxoglutarate (198)	Phosphoenolpyruvate (369)	Glutamate (230,246)	Phenylalanine_2TMS (192)	Asparagine (216)	Homocysteine (128,234)	Glyceraldehyde-3-P (328,384)	Ribitol (217)	Putrescine (174)	Dihydroacetonphosphate (400)	cis-Aconitate (229)	Glycerate-2-P (299,315,459)	Glycerate-3-P (227,299,459)	Citrulline_Ornithine_Arginine (142)	Shikimate (204)	Arginine (157,256)	Citrate (257)	Isocitrate (245,319)	Cadaverine (174)	Lysine_3TMS (174)	Gluconate-1,5-lactone (129,220)	Lysine_4TMS (156)	Mannitol (217,319)	Tyrosine (218)	Pantothenic acid (201)	N-Acetyl-ornithine (174)	Gluconate (333)	Ribose-5-P (315,299)
WT	0.302847	0.59742	0.557968	7.26551	5.16208	2.1895	0.276685	1.87392	1.57414	1.1303	1.08566	0.016546	0.153752	2.05513	0.380516	0.0335449	0.28902	0.565181	32.5684	5.10705	0.0325371	0.0678898	0.423556	21.4227	0.345537	0.0125582	0.0848355	0.0465727	25.428	13.2869	0.0808799	0.0437716	1.95556	4.07465	1.01182	0.0694878	0.13035	0.551453	0.0172233	7.96431	6.38123	0.275597	3.85482	0.503234	0.128249	0.565396	0.0236211	0.242677	7.35061
WT normalized	Pyruvate (174)	Lactate (191)	Alanine (116)	Valine (144)	Leucine (158)	Isoleucine (158)	Proline (142)	Glycine (174)	Succinate (247,409)	Glycerate (189,192)	Fumarate (245)	Serine (204)	Threonine (101)	Thymine (255)	ß-alanine (248)	Homoserine (218)	Malate (245,307)	Methionine (176)	Pyrogultamate (230)	L-Aspartatic acid (100,188,232)	Cysteine (220)	2-Oxoglutarate (198)	Phosphoenolpyruvate (369)	Glutamate (230,246)	Phenylalanine_2TMS (192)	Asparagine (216)	Homocysteine (128,234)	Glyceraldehyde-3-P (328,384)	Ribitol (217)	Putrescine (174)	Dihydroacetonphosphate (400)	cis-Aconitate (229)	Glycerate-2-P (299,315,459)	Glycerate-3-P (227,299,459)	Citrulline_Ornithine_Arginine (142)	Shikimate (204)	Arginine (157,256)	Citrate (257)	Isocitrate (245,319)	Cadaverine (174)	Lysine_3TMS (174)	Gluconate-1,5-lactone (129,220)	Lysine_4TMS (156)	Mannitol (217,319)	Tyrosine (218)	Pantothenic acid (201)	N-Acetyl-ornithine (174)	Gluconate (333)	Ribose-5-P (315,299)
WT 1	0.872402	0.786473	1.1353	1.4654	1.81135	2.06546	1.4158	0.799106	1.06698	0.35996	0.723562	3.0825	1.22329	0.462449	0.656068	0.65133	0.603579	1.89445	1.05171	1.43685	3.14979	0.775713	0.965331	1.57361	2.4124	2.05792	1.95668	0.701039	0.56181	0.683286	0.641306	1.07253	0.77601	1.17658	0.870212	1.19496	0.879937	1.0517	1.08656	0.740253	1.02537	0.747852	2.97001	0.94699	2.17386	0.998504	0.843447	0.773034	0.641601
WT 2	1.16564	1.07572	0.872582	0.865323	0.735678	0.595781	0.977671	1.08789	1.06485	1.00047	1.13206	0.286665	0.780437	0.623875	0.814804	1.11962	0.743784	0.504306	0.899507	0.634926	0.304723	1.29662	1.06722	0.528976	0.162541	1.45321	1.47971	1.10098	1.12362	1.11106	1.49703	1.2377	1.05844	1.34641	0.790288	1.03552	0.450964	0.718185	1.0315	1.21359	1.15971	0.775071	0.405517	1.21652	0.905981	1.24527	1.09263	0.675883	1.10204
WT 3	1.04164	0.736073	0.763929	0.843875	0.759614	0.711753	0.827995	0.822668	0.904016	0.957563	1.0025	0.648065	0.869151	0.906724	0.925926	1.06344	1.27897	0.698023	0.904748	0.845263	0.505354	0.872416	0.950836	1.01081	0.890919	0.338755	0.348071	0.624625	0.93635	0.907395	1.22842	0.459553	1.37798	1.07121	1.06404	0.791054	0.208071	1.07904	0.573088	0.870103	0.81755	0.920475	0.493108	0.882931	0.663937	0.778669	0.665617	0.625727	1.20779
WT 4	0.719297	1.09636	0.839253	0.856204	0.731499	0.637703	0.738747	0.995519	0.901165	0.838052	1.28715	0.512001	0.919551	1.29822	1.27484	0.868259	0.899754	1.06961	1.25205	1.14859	1.12351	1.02839	0.892224	1.45493	0.886366	0.361684	0.4171	1.08196	1.06288	1.09518	0.544377	1.04163	0.773173	0.555546	1.48143	1.14173	1.94035	1.03667	0.984912	1.01955	0.910969	1.18437	0.509497	0.921913	0.928162	1.03183	1.07485	0.947149	0.999966
WT 5	1.45327	0.871214	1.30977	1.07133	1.12168	1.06986	1.0738	1.18958	1.35138	1.38253	1.0044	1.06064	1.37798	1.1798	1.23244	0.853847	0.911971	1.16428	1.08453	1.07885	0.583915	1.22879	0.836121	0.961654	1.2046	1.11995	1.08717	1.18302	1.12362	1.11664	0.772496	0.901147	0.872705	0.810646	1.11786	0.939465	1.36996	1.0962	1.39308	1.03338	1.15141	0.911872	1.36516	1.47502	0.552797	1.02193	1.58552	1.04393	1.06787
WT 6	0.747749	1.43416	1.07917	0.897869	0.840185	0.919443	0.965979	1.10524	0.71161	1.46143	0.850342	0.41012	0.829589	1.52893	1.09592	1.4435	1.56195	0.669326	0.807446	0.855528	0.332708	0.79808	1.28827	0.470016	0.443181	0.66849	0.711275	1.30838	1.19172	1.08644	1.31637	1.28744	1.14169	1.03961	0.676166	0.897267	1.15072	1.01821	0.930862	1.12313	0.934992	1.46036	0.256713	0.556622	0.775265	0.923796	0.73794	1.93428	0.980735
ΔfumABC 1	1.88283	0.942405	4.27068	0.438169	0.57193	0.520844	1.21242	2.2045	1.1396	0.642439	103.819	1.509	0.854759	1.03664	0.442037	0.489276	2.6534	0.478444	1.08001	12.0376	1.31375	1.62971	1.23158	1.30339	0.492113	0.258331	1.17524	0.482998	0.624233	2.86894	0.467949	0.435844	1.15785	1.30502	0.137589	0.910796	0.46731	0.57641	0.6049	4.4802	0.863906	3.69639	1.70294	2.20724	0.227762	0.374584	0.642443	5.88207	1.02489
ΔfumABC 2	1.29327	1.2608	3.67062	0.564621	0.545025	0.501849	0.611167	2.93453	0.691519	0.90435	104.872	0.355527	0.37584	1.07395	0.674422	0.850311	0.851129	0.206688	1.06422	8.18424	0.206381	0.827239	0.676975	0.47867	0.174547	0.439135	0.352589	0.930929	1.57307	3.99815	0.312358	0.752432	0.699109	0.412981	0.153957	0.666794	0.72869	0.924266	0.305198	9.57919	1.34921	2.48666	0.642648	1.78415	0.341826	0.399729	0.718143	3.29182	0.717909
ΔfumABC 3	1.57939	1.17193	3.69143	0.577784	0.589219	0.548534	0.669397	2.44902	0.677024	0.991605	132.377	0.914145	0.810363	1.3825	0.558922	0.524441	1.14048	0.374151	1.29799	11.4363	0.73062	0.735098	1.80594	1.27373	0.439003	0.390157	0.499375	0.689221	1.00838	3.35059	0.330776	0.717271	1.44685	2.22958	0.287619	0.925668	1.05604	1.45856	1.07843	6.33907	1.23368	1.78976	1.98436	0.79267	0.396932	0.447292	0.717756	2.32831	0.731019
ΔfumABC 4	1.07757	1.11904	4.51178	0.670843	0.583658	0.607967	1.10836	3.3529	1.29894	0.575261	119.477	0.477236	1.62701	1.02784	0.645985	0.62361	1.15893	0.492636	1.33459	11.9921	0.364233	0.795834	0.561702	1.09392	0.201595	0.361174	0.517391	1.07245	1.31089	3.97954	0.403929	0.720742	0.842108	0.377787	0.204022	0.69687	1.05066	0.98912	0.363889	8.73694	1.39125	2.92243	1.43779	1.60976	0.313297	0.398294	0.594762	4.21779	0.909176
ΔsdhCDAB 1	3.60633	2.19178	2.31617	0.79494	1.05933	0.156314	9.43665	1.86591	3.06981	0.736937	0.795997	6.39325	1.23656	0.967709	2.21319	2.92913	2.00854	0.787022	0.558211	0.876478	8.23925	0.737147	0.522455	0.518626	1.56597	2.0148	0.94364	0.928828	0.959187	4.25336	1.94279	0.595578	0.712956	0.782992	1.5506	1.88751	0.860014	0.621644	0.549167	2.77526	1.57635	2.69177	27.0908	3.80359	4.36095	0.7268	0.540537	2.9337	0.960935
ΔsdhCDAB 2	1.90046	1.59616	2.53238	0.585059	0.795835	0.138686	6.79843	1.9284	1.70906	1.33454	0.524896	3.83512	0.995376	1.01794	1.52068	1.968	1.60335	0.281498	0.250361	0.349301	3.65181	0.488242	0.484824	0.104093	0.401862	0.541256	0.533764	0.594159	1.00838	4.97561	1.40663	0.379026	0.831157	0.957537	2.84643	2.57312	0.377286	0.639006	0.894643	3.84392	1.91029	7.85559	35.6499	5.87255	3.81353	0.527089	0.961271	20.6099	0.710225
ΔsdhCDAB 3	2.38962	1.40082	1.57767	0.646572	0.849144	0.132161	7.26249	1.12825	1.45007	0.575067	0.427223	3.16884	0.986942	0.773594	1.56054	1.77605	2.07517	0.277575	0.233699	0.419547	1.8955	0.316773	0.425891	0.0941042	0.395413	0.764656	0.825256	0.657129	0.983167	4.48222	1.75123	0.331148	0.701189	0.809863	2.51804	1.91368	0.59033	0.45581	0.822257	2.9926	1.87456	2.57752	36.0338	2.51701	4.14354	0.464362	0.572085	2.42091	0.761904
ΔsdhCDAB 4	3.28629	1.57736	2.27029	0.698213	0.940094	0.148195	7.50096	2.00748	1.83085	0.82747	0.468736	4.19017	0.981881	0.87704	1.87199	1.58254	1.60732	0.425055	0.297769	0.511519	5.1872	0.283177	0.488813	0.168228	0.541207	1.39272	0.757853	0.78957	1.06288	4.8618	3.02116	0.408832	0.682558	0.939705	3.56182	3.12143	0.879423	0.433915	0.584336	3.63441	1.90565	2.32838	36.5727	2.80196	5.00482	0.586897	0.696626	3.34558	0.80376
ΔsdhCDAB 5	2.88332	2.08883	1.81362	0.719238	0.99515	0.138864	8.41194	1.2373	1.79851	0.717975	0.45758	1.84864	0.704437	0.704327	1.73378	1.36832	2.16999	0.488647	0.218702	0.406818	2.06366	0.263191	0.51055	0.0707354	0.364623	0.81869	0.578227	0.758526	0.93635	4.39998	1.12403	0.472275	0.594105	0.765047	2.64697	2.07956	0.428576	0.401916	0.62825	3.33191	1.86749	2.28483	32.2411	2.53204	3.70307	0.491088	0.714957	2.91037	0.646804
ΔsdhCDAB 6	2.97422	1.16214	1.89532	0.714768	1.04259	0.167099	8.73831	1.97058	1.64968	0.993925	0.486091	4.45497	0.798099	0.917753	1.71972	1.45821	1.2971	0.35152	0.279192	0.419386	4.77015	0.291239	0.35406	0.124772	0.613581	0.706928	0.602357	0.603484	1.00838	4.31636	1.12968	0.333104	0.682171	0.804738	1.86751	1.55069	0.450185	0.390273	0.66101	3.25722	1.78888	2.02835	34.9449	3.11072	4.77692	0.672895	0.49616	2.71026	0.775667
ΔacnAB 1	1.36048	1.59649	10.7914	0.713287	0.98058	0.112023	6.71759	4.23792	0.281282	0.746525	0.54971	2.2818	0.594073	0.924008	0.614922	1.37954	1.62505	0.0363411	0.146854	0.0491562	0.275428	0.0944978	0.17674	0.000557486	0.0258101	0.806351	0.104979	1.10618	2.80905	3.0811	0.64575	35.7232	0.281713	0.260849	0.0152004	0.700744	31.1654	131.381	219.908	3.46788	0.336898	0.680851	0.00877717	1.31331	0.674215	0.181838	0.592518	0.756053	0.262574
ΔacnAB 2	0.722616	1.27787	7.8981	0.441604	0.61805	0.130366	4.99304	3.13935	0.201528	0.875919	0.417145	1.26038	0.460875	0.751083	0.653598	1.17294	1.36083	0.0333289	0.10203	0.048841	0.0918065	0.0774056	0.240468	0.000252927	0.0244876	0.581118	0.100078	0.827784	1.96633	2.40358	0.378884	27.5699	0.276902	0.388217	0.0139922	0.546234	19.9171	91.864	152.332	3.13136	0.207558	0.860607	0.00498743	0.809391	0.374084	0.108223	0.449005	0.861587	0.267202
ΔacnAB 3	0.631547	0.971568	10.481	0.506129	0.774886	0.0975141	5.20862	4.45463	0.206627	0.600469	0.372357	0.932764	0.425996	0.607644	0.439047	1.0754	1.81387	0.0389834	0.0989938	0.070832	0.194441	0.0916021	0.339431	0.000425593	0.0214269	0.97578	0.0888814	0.699652	1.57307	2.25592	0.473311	21.9547	0.286409	0.469035	0.0380506	0.325025	19.671	91.3421	160.787	2.3615	0.231559	0.60955	0.0102667	0.500349	0.373693	0.120459	0.229649	0.453752	0.297063
ΔacnAB 4	1.23193	1.50666	5.59177	0.300655	0.370196	0.0718683	2.4194	2.916	0.300028	0.825686	0.460232	0.33011	0.310106	0.469948	0.648241	0.946731	1.1197	0.0170332	0.0629015	0.0221549	0.38958	0.222455	0.0657493	0.000373709	0.0353691	0.683999	0.0652844	1.64354	2.31333	1.84711	0.195794	28.4465	0.129349	0.111385	0.0216715	0.475267	17.6799	87.8014	151.852	2.78983	0.0983037	0.640741	0.00335035	2.13866	0.238276	0.141002	0.472683	0.47559	0.194166
ΔacnAB 5	0.558831	0.996998	7.93883	0.476692	0.638909	0.0640695	4.87856	3.22994	0.169934	0.526837	0.365986	0.251234	0.270062	0.442754	0.441866	0.958531	1.34034	0.0285485	0.0982723	0.0352244	0.287393	0.086459	0.235691	0.000172264	0.0120156	0.447441	0.0527937	1.08955	1.63861	2.28823	0.259959	26.4303	0.323599	0.369846	0.0180696	0.340978	20.7564	95.7135	166.331	2.54215	0.231101	0.36338	0.00738698	0.675209	0.449571	0.171486	0.355548	0.91931	0.226946
ΔsodAB 1	1.17504	1.33572	1.45314	1.0089	1.47727	0.188083	11.4462	1.75956	0.541279	0.681639	0.504505	3.64575	3.03909	1.36305	1.52429	1.34089	0.782101	1.21411	0.640015	0.697429	1.12827	0.655747	0.135599	0.279148	0.88041	2.08992	0.787661	0.848183	1.51256	0.651959	0.69094	1.82626	0.254324	0.188739	0.234943	0.398679	1.77482	5.94833	16.2852	0.760943	0.655086	1.56749	0.417084	1.32313	0.569956	0.724823	0.239509	0.980075	0.662489
ΔsodAB 2	0.475898	0.848337	0.812831	0.769948	0.545452	0.0774705	5.55635	1.14661	0.429454	0.303673	0.437884	12.0382	3.86867	1.01517	1.50956	2.28829	0.919197	1.32986	0.952598	0.831037	3.23949	1.07062	0.355004	0.930006	1.57845	1.69372	2.05215	0.529365	0.93635	0.311676	0.408393	1.48415	0.452204	0.44737	0.466947	0.492006	2.91457	9.60938	25.7868	0.226153	0.587548	1.09554	1.82376	0.629294	0.669346	0.657811	0.539243	0.804876	0.732277
ΔsodAB 3	0.388444	0.54249	0.691506	1.03241	1.42424	0.13018	11.9107	0.631603	0.243949	0.237956	0.526174	14.3367	5.02619	1.02599	1.55238	2.20829	0.732303	2.17604	0.734088	1.29125	4.89754	0.458975	0.290557	0.613055	2.75896	1.94073	1.8523	0.408969	0.819306	0.39658	0.35486	1.88427	0.488195	0.411967	0.527298	0.401511	2.10285	8.4758	18.811	0.550012	0.600629	0.647269	2.71504	0.244475	0.417562	0.727974	0.529815	0.386684	0.433999
ΔsodAB 4	0.497622	0.504393	0.627831	0.971216	1.17791	0.131478	10.0164	0.649171	0.488887	0.217731	0.55512	15.5715	4.91223	0.944368	1.43839	2.35656	1.15384	2.34021	0.703824	1.24622	7.59522	0.617129	0.218436	0.65049	2.05515	2.77776	1.8897	0.441656	0.715031	0.426147	0.785827	1.75471	0.648377	0.589212	1.00502	0.508404	2.68248	9.11414	20.0141	0.623774	0.498306	0.632843	2.36857	0.532609	0.560016	0.747284	0.256436	0.501061	0.587303
ΔsodAB 5	0.411768	0.37702	0.596871	1.00322	1.09483	0.114216	10.3401	0.804948	0.500678	0.201303	0.529138	38.6424	5.55914	0.81626	1.5412	4.23115	0.927196	3.23218	1.10115	1.60815	18.243	0.980691	0.225601	1.2463	2.94475	3.48115	3.15525	0.460404	0.614479	0.302488	0.669804	1.63456	0.44897	0.39689	0.902029	0.684082	1.902	8.51037	18.2581	0.427478	0.442037	0.591275	3.32118	0.456813	0.388225	0.718324	0.514913	0.666323	0.560227
ΔsodAB 6	1.26747	1.06504	0.935617	0.745957	0.702921	0.0947479	6.20075	1.63064	0.649313	0.387724	0.417456	17.7898	3.3988	0.966864	1.06516	1.8994	0.965254	1.39585	0.789927	0.652531	6.87467	1.36676	0.240072	0.714516	1.23183	1.62189	1.41046	0.585801	1.06288	0.427015	0.865212	1.87141	0.422781	0.457426	0.436077	0.435088	1.96579	8.99961	20.1826	0.511796	0.509321	0.957917	0.895164	0.686343	0.510335	0.636315	0.563144	0.7781	0.576715
Average values, WT normalized	Pyruvate (174)	Lactate (191)	Alanine (116)	Valine (144)	Leucine (158)	Isoleucine (158)	Proline (142)	Glycine (174)	Succinate (247,409)	Glycerate (189,192)	Fumarate (245)	Serine (204)	Threonine (101)	Thymine (255)	ß-alanine (248)	Homoserine (218)	Malate (245,307)	Methionine (176)	Pyrogultamate (230)	L-Aspartatic acid (100,188,232)	Cysteine (220)	2-Oxoglutarate (198)	Phosphoenolpyruvate (369)	Glutamate (230,246)	Phenylalanine_2TMS (192)	Asparagine (216)	Homocysteine (128,234)	Glyceraldehyde-3-P (328,384)	Ribitol (217)	Putrescine (174)	Dihydroacetonphosphate (400)	cis-Aconitate (229)	Glycerate-2-P (299,315,459)	Glycerate-3-P (227,299,459)	Citrulline_Ornithine_Arginine (142)	Shikimate (204)	Arginine (157,256)	Citrate (257)	Isocitrate (245,319)	Cadaverine (174)	Lysine_3TMS (174)	Gluconate-1,5-lactone (129,220)	Lysine_4TMS (156)	Mannitol (217,319)	Tyrosine (218)	Pantothenic acid (201)	N-Acetyl-ornithine (174)	Gluconate (333)	Ribose-5-P (315,299)
WT	1	1	1	1	1	1	1	1	1	1	1	1	1	1	1	1	1	1	1	1	1	1	1	1	1	1	1	1	1	1	1	1	1	1	1	1	1	1	1	1	1	1	1	1	1	1	1	1	1
STABW	0.280476	0.25898	0.208967	0.243025	0.423881	0.552143	0.235727	0.159101	0.216477	0.39923	0.199365	1.05445	0.242309	0.409917	0.243655	0.273976	0.356146	0.505595	0.160997	0.28186	1.09392	0.222928	0.161065	0.456141	0.783954	0.677284	0.632629	0.274151	0.23123	0.173985	0.396816	0.299324	0.238407	0.27972	0.288257	0.153125	0.630373	0.140905	0.264672	0.171241	0.13749	0.273564	1.04093	0.3136	0.592516	0.152609	0.335264	0.484612	0.193399
ΔfumABC	1.2974	1.51538	4.61826	0.523129	0.516726	0.491247	0.843867	2.98709	1.11755	0.874882	101.823	0.689812	0.800124	1.03457	0.595661	0.56021	1.51597	0.328384	1.05196	9.25625	0.572971	0.892001	0.869756	0.833028	0.263293	0.39232	0.583885	0.968099	1.31728	3.29363	0.34978	0.654934	0.857049	0.874735	0.168686	0.850558	0.739305	0.833733	0.584828	6.98477	1.09529	5.47297	1.15758	8.47098	0.310481	0.369393	0.818181	12.0182	0.754672
STABW	0.470269	0.883846	1.35196	0.121445	0.125777	0.126271	0.292144	0.716481	0.460612	0.277124	31.9937	0.530333	0.520908	0.259364	0.0967482	0.197104	0.719687	0.175519	0.340989	4.03167	0.462593	0.435481	0.666128	0.565151	0.199671	0.0943868	0.338547	0.450249	0.549438	0.740991	0.0895659	0.128224	0.494632	0.889371	0.0841688	0.163939	0.312535	0.465099	0.304641	2.11673	0.329213	6.18611	0.80908	15.376	0.0646959	0.0838271	0.339278	18.1332	0.240581
t-test	0.258609	0.268259	0.00358829	0.00329546	0.0375598	0.0741863	0.365175	0.00285339	0.620586	0.556635	0.00213788	0.546424	0.462749	0.869154	0.00784676	0.0132	0.197643	0.0210681	0.765928	0.0100684	0.414452	0.634141	0.689543	0.609807	0.0702778	0.0794543	0.202618	0.89414	0.28025	0.00179875	0.00916571	0.037666	0.577526	0.775147	0.000525596	0.157761	0.400799	0.478605	0.0437872	0.00311866	0.57096	0.181273	0.784093	0.338396	0.0355171	2.48795e-05	0.397787	0.245851	0.104836
ΔsdhCDAB	2.84004	1.66951	2.06757	0.693131	0.947025	0.146886	8.0248	1.68965	1.918	0.86432	0.526754	3.98183	0.95055	0.876394	1.76998	1.84704	1.79358	0.435219	0.306322	0.497175	4.30126	0.396628	0.464432	0.180093	0.64711	1.03984	0.706849	0.721949	0.993057	4.54822	1.72925	0.419994	0.700689	0.843314	2.49856	2.18766	0.597636	0.490427	0.689944	3.30589	1.82054	3.29441	33.7555	3.43964	4.30047	0.578188	0.663606	5.82179	0.776549
STABW	0.615129	0.398015	0.361417	0.0712571	0.106348	0.0130198	1.00118	0.396936	0.580196	0.268543	0.135799	1.50434	0.184354	0.118541	0.251671	0.572871	0.341923	0.190898	0.12676	0.192969	2.35494	0.185745	0.0635156	0.169077	0.460422	0.558413	0.161315	0.129055	0.0442849	0.299342	0.713439	0.100806	0.076426	0.0833181	0.717049	0.566233	0.222341	0.110951	0.137857	0.395011	0.127319	2.24664	3.60118	1.28385	0.518729	0.104196	0.169642	7.25101	0.106006
t-test	0.000287309	0.00775914	0.000241187	0.025775	0.777178	0.0128153	5.79531e-06	0.0062872	0.00988144	0.507623	0.00102352	0.00325643	0.699694	0.505356	0.000309348	0.0132607	0.00279628	0.0405697	1.2044e-05	0.00586446	0.0167914	0.000517892	0.000183767	0.00545127	0.369282	0.913752	0.316051	0.0588081	0.945028	6.41553e-09	0.0608483	0.00391612	0.0262539	0.237462	0.0024704	0.00291248	0.189048	5.10985e-05	0.036164	4.36254e-06	8.75548e-07	0.0542195	9.16189e-07	0.00476784	1.43632e-06	0.000362112	0.0623205	0.164522	0.0389027
ΔacnAB	0.901081	1.26992	8.54022	0.487673	0.676524	0.0951681	4.84344	3.59557	0.23188	0.715087	0.433086	1.01126	0.412222	0.639088	0.559535	1.10663	1.45196	0.030847	0.10181	0.0452417	0.24773	0.114484	0.211616	0.000356396	0.0238218	0.698938	0.0824032	1.07334	2.06008	2.37519	0.39074	28.0249	0.259594	0.319866	0.0213968	0.47765	21.8379	99.6203	170.242	2.85854	0.221084	0.631026	0.00695372	1.08738	0.421968	0.144601	0.419881	0.693258	0.24959
STABW	0.368152	0.285595	2.13903	0.148712	0.224051	0.0275612	1.54478	0.698971	0.0558593	0.148039	0.0754696	0.825241	0.128709	0.201163	0.109713	0.178434	0.270232	0.00864076	0.0298468	0.0181417	0.11137	0.0607062	0.100302	0.000150113	0.00840921	0.20343	0.0225488	0.362773	0.51203	0.447152	0.178253	4.9759	0.0751135	0.138174	0.00976879	0.155285	5.33496	17.9747	28.4182	0.446543	0.084972	0.178452	0.00279906	0.66106	0.160278	0.0317351	0.1358	0.216864	0.0397398
t-test	0.636105	0.14101	0.00133174	0.00237981	0.145281	0.010117	0.00473131	0.000868207	0.000192306	0.152201	0.000447194	0.984595	0.000949162	0.0963601	0.0050907	0.458528	0.0406609	0.00535387	2.358e-05	0.000400565	0.153548	9.77919e-05	6.1647e-06	0.00301934	0.0284177	0.340548	0.0163013	0.72027	0.00674961	0.00129558	0.0113883	0.000256324	0.000326337	0.000945977	0.000406803	0.00039954	0.00087237	0.000253386	0.000183691	0.000323519	1.95226e-06	0.0258592	0.066644	0.796119	0.0628794	2.05101e-05	0.0063933	0.205506	0.000145727
ΔsodAB	0.702708	0.778833	0.852967	0.921943	1.07044	0.122696	9.24507	1.10375	0.475593	0.338338	0.495046	17.0041	4.30069	1.02195	1.4385	2.38743	0.913316	1.94804	0.820266	1.05444	6.99636	0.858321	0.244212	0.738919	1.90826	2.26753	1.85792	0.54573	0.943436	0.419311	0.629173	1.74256	0.452475	0.415267	0.595385	0.486628	2.22375	8.44294	19.8896	0.516693	0.548821	0.915389	1.92347	0.645445	0.51924	0.702088	0.44051	0.686187	0.592168
STABW	0.404715	0.371348	0.319686	0.128742	0.37776	0.0382282	2.70625	0.495657	0.134972	0.181602	0.0549859	11.6714	1.00754	0.18318	0.187247	0.977303	0.148837	0.784922	0.173667	0.384278	5.99689	0.339778	0.0738206	0.325452	0.829745	0.723554	0.783263	0.161348	0.320629	0.126476	0.204799	0.156383	0.126342	0.130176	0.296061	0.10689	0.463443	1.29226	3.21542	0.181456	0.0787283	0.378489	1.10588	0.366138	0.104259	0.0442262	0.150055	0.215997	0.100872
t-test	0.173656	0.262251	0.371375	0.507604	0.767533	0.0113975	0.000649824	0.642673	0.000876272	0.00773353	0.00113988	0.0199399	0.000333282	0.90808	0.00635904	0.0163413	0.600121	0.0359114	0.0928234	0.785842	0.0577795	0.416186	1.58169e-05	0.283069	0.0799787	0.0106953	0.0646432	0.00795755	0.73395	9.15147e-05	0.0787856	0.000800673	0.00126952	0.00230309	0.0374261	8.80318e-05	0.00387302	2.79223e-05	2.69038e-05	0.000793522	0.000118199	0.667552	0.167331	0.102509	0.104295	0.00399493	0.0074914	0.191202	0.0021058
[truncated: 9 more columns]
