# Supplementary material for: Impact of ROS-Induced Damage of TCA Cycle Enzymes on Metabolism and Virulence of Salmonella enterica serovar Typhimurium
Source: Front Microbiol. 2019 Apr 24;10:762. doi: 10.3389/fmicb.2019.00762 (PMC6491894; doi:10.3389/fmicb.2019.00762)
Supplement: TABLE S3 — Quantitative proteomics of STM WT and ΔacnAB. [file Table_3.XLSX]

## Sheet: WT, acnAB common
Accession	Description	Score	WT:ΔacnAB_Ratio	WT:ΔacnAB_Log(e)Ratio	WT:ΔacnAB_Log(e)Variance	WT:ΔacnAB__P	ΔacnAB_Rel Profile	ΔacnAB_Rel Profile SD	WT_Rel Profile	WT_Rel Profile SD	Entry name	Entry name	Protein names	Gene names	Mass
378698330	ref YP_005180287.1 secreted protein [Salmonella enterica subsp. enterica serovar Typhimurium str. SL1344]	428.36	7.17068	1.97	0.24	1	0.25	0.06	1.75	0.06	E1W8M7_SALTS	E1W8M7	Probable secreted protein	yahO SL1344_0361	9919
378699630	ref YP_005181587.1 DNA-binding protein (histone-like protein Hlp-II) [Salmonella enterica subsp. enterica serovar Typhimurium str. SL1344]	2908.92	6.68589	1.9	0.22	1	0.26	0.05	1.74	0.05	E1WFZ1_SALTS	E1WFZ1	DNA-binding protein	hns SL1344_1682	15543
378702083	ref YP_005184041.1 hypothetical protein SL1344_4176 [Salmonella enterica subsp. enterica serovar Typhimurium str. SL1344]	211.73	6.4883	1.87	1.02	1	0.29	0.22	1.71	0.22	E1WET0_SALTS	E1WET0	Uncharacterized protein	yjbJ SL1344_4176	8459
378701013	ref YP_005182970.1 L-asparaginase [Salmonella enterica subsp. enterica serovar Typhimurium str. SL1344]	214.92	5.31217	1.67	0.15	1	0.32	0.04	1.68	0.04	E1WHP5_SALTS	E1WHP5	L-asparaginase	ansB SL1344_3081	36927
378699787	ref YP_005181744.1 chemotaxis protein CheZ [Salmonella enterica subsp. enterica serovar Typhimurium str. SL1344]	129.75	5.31217	1.67	0.98	1	0.35	0.28	1.65	0.28	E1WGF6_SALTS	E1WGF6	Protein phosphatase CheZ (EC 3.1.3.-) (Chemotaxis protein CheZ)	cheZ SL1344_1850	23920
378699325	ref YP_005181282.1 copper-zinc superoxide dismutase [Salmonella enterica subsp. enterica serovar Typhimurium str. SL1344]	352.09	5.20698	1.65	0.53	1	0.33	0.14	1.67	0.14	E1WFV4_SALTS	E1WFV4	Superoxide dismutase [Cu-Zn] (EC 1.15.1.1)	sodCb SL1344_1372	17737
378700895	ref YP_005182852.1 lipoprotein [Salmonella enterica subsp. enterica serovar Typhimurium str. SL1344]	1354.35	5.15517	1.64	0.55	1	0.33	0.16	1.67	0.16	E1WAM8_SALTS	E1WAM8	Possible lipoprotein	ygdI SL1344_2963	8126
378701174	ref YP_005183131.1 putative acetyltransferase [Salmonella enterica subsp. enterica serovar Typhimurium str. SL1344]	405.74	4.71147	1.55	0.65	1	0.36	0.2	1.64	0.2	E1WI56_SALTS	E1WI56	Hypothetical acetyltransferase	yhbS SL1344_3245	18542
378698414	ref YP_005180371.1 DNA-binding protein HU-beta [Salmonella enterica subsp. enterica serovar Typhimurium str. SL1344]	463.75	4.66459	1.54	0.35	1	0.36	0.1	1.64	0.1	E1W8W1_SALTS	E1W8W1	DNA-binding protein HU-beta	hupB SL1344_0445	9240
378699396	ref YP_005181353.1 hypothetical protein SL1344_1445 [Salmonella enterica subsp. enterica serovar Typhimurium str. SL1344]	186.92	4.57223	1.52	1.04	1	0.39	0.28	1.61	0.28	E1WBJ7_SALTS	E1WBJ7	Hypothetical periplasmic protein	ydeI SL1344_1445	14385
378701999	ref YP_005183957.1 50S ribosomal protein L7/L12 [Salmonella enterica subsp. enterica serovar Typhimurium str. SL1344]	715.1	4.57223	1.52	0.2	1	0.36	0.06	1.64	0.06	E1WEJ6_SALTS	E1WEJ6	50S ribosomal protein L7/L12	rplL SL1344_4091	12299
378702179	ref YP_005184137.1 entericidin B [Salmonella enterica subsp. enterica serovar Typhimurium str. SL1344]	1728.03	4.0552	1.4	0.57	1	0.41	0.18	1.59	0.18	E1WF26_SALTS	E1WF26	Entericidin B	ecnB SL1344_4273	4811
378701752	ref YP_005183710.1 ATP synthase subunit B [Salmonella enterica subsp. enterica serovar Typhimurium str. SL1344]	129.42	3.89619	1.36	0.41	1	0.41	0.14	1.59	0.14	E1WDU5_SALTS	E1WDU5	ATP synthase subunit b (ATP synthase F(0) sector subunit b) (ATPase subunit I) (F-type ATPase subunit b)	atpF SL1344_3836	17365
378699791	ref YP_005181748.1 methyl-accepting chemotaxis protein II [Salmonella enterica subsp. enterica serovar Typhimurium str. SL1344]	411.68	3.78104	1.33	0.21	1	0.42	0.07	1.58	0.07	E1WGG0_SALTS	E1WGG0	Methyl-accepting chemotaxis protein II	cheM SL1344_1854	59614
378700711	ref YP_005182668.1 hypothetical protein SL1344_2779 [Salmonella enterica subsp. enterica serovar Typhimurium str. SL1344]	261.39	3.74342	1.32	0.48	1	0.43	0.14	1.57	0.14	E1WA44_SALTS	E1WA44	Uncharacterized protein	ygaU SL1344_2779	16121
378699788	ref YP_005181745.1 chemotaxis protein CheY [Salmonella enterica subsp. enterica serovar Typhimurium str. SL1344]	870.08	3.6693	1.3	0.47	1	0.43	0.15	1.57	0.15	E1WGF7_SALTS	E1WGF7	Chemotaxis protein CheY	cheY SL1344_1851	14125
378698428	ref YP_005180385.1 hypothetical protein SL1344_0459 [Salmonella enterica subsp. enterica serovar Typhimurium str. SL1344]	1255.28	3.6693	1.3	0.19	1	0.43	0.06	1.57	0.06	E1W8X5_SALTS	E1W8X5	Conserved hypothetical lipoprotein	ybaY SL1344_0459	19477
378699452	ref YP_005181409.1 outer membrane protein [Salmonella enterica subsp. enterica serovar Typhimurium str. SL1344]	1022.88	3.49034	1.25	0.11	1	0.45	0.04	1.55	0.04	E1WBQ3_SALTS	E1WBQ3	Outer membrane protein	ompD SL1344_1503	41297
378702017	ref YP_005183975.1 histone like DNA-binding protein HU-alpha (NS2) (HU-2) [Salmonella enterica subsp. enterica serovar Typhimurium str. SL1344]	5589.79	3.28708	1.19	0.11	1	0.47	0.04	1.53	0.04	E1WEL4_SALTS	E1WEL4	Histone like DNA-binding protein HU-alpha (NS2) (HU-2)	hupA SL1344_4109	9521
378699217	ref YP_005181174.1 putative outer membrane protein [Salmonella enterica subsp. enterica serovar Typhimurium str. SL1344]	163.95	3.18993	1.16	0.56	1	0.49	0.19	1.51	0.19	E1WFJ5_SALTS	E1WFJ5	Hypothetical outer membrane protein	SL1344_1263	34840
378698692	ref YP_005180649.1 peptidoglycan-associated lipoprotein [Salmonella enterica subsp. enterica serovar Typhimurium str. SL1344]	669.77	3.03436	1.11	0.29	1	0.5	0.11	1.5	0.11	E1W9P2_SALTS	E1W9P2	Peptidoglycan-associated lipoprotein	pal SL1344_0731	18865
378698941	ref YP_005180898.1 bacteriophage encoded superoxide dismutase [cu-zn] 1 [Salmonella enterica subsp. enterica serovar Typhimurium str. SL1344]	506.65	3.00417	1.1	0.47	1	0.51	0.17	1.49	0.17	E1W777_SALTS	E1W777	Superoxide dismutase [Cu-Zn] (EC 1.15.1.1)	sodCa SL1344_0983	18370
378699532	ref YP_005181489.1 hypothetical protein SL1344_1582 [Salmonella enterica subsp. enterica serovar Typhimurium str. SL1344]	1655.91	2.94468	1.08	0.17	1	0.51	0.06	1.49	0.06	E1WBY3_SALTS	E1WBY3	Uncharacterized protein	ynaF SL1344_1582	15714
378700796	ref YP_005182753.1 pathogenicity island 1 effector protein [Salmonella enterica subsp. enterica serovar Typhimurium str. SL1344]	147.47	2.71828	1	0.26	1	0.54	0.1	1.46	0.1	E1WAC9_SALTS	E1WAC9	Pathogenicity island 1 Type III secretion system effector protein	sipB SL1344_2864	62451
378702092	ref YP_005184050.1 class B acid phosphatase [Salmonella enterica subsp. enterica serovar Typhimurium str. SL1344]	493.1	2.69123	0.99	0.4	1	0.55	0.17	1.45	0.17	E1WET9_SALTS	E1WET9	Class B acid phosphatase (EC 3.1.3.2)	aphA SL1344_4185	26315
378700103	ref YP_005182060.1 D-galactose-binding periplasmic protein [Salmonella enterica subsp. enterica serovar Typhimurium str. SL1344]	1838.54	2.6117	0.96	0.1	1	0.55	0.04	1.45	0.04	E1WHC3_SALTS	E1WHC3	D-galactose-binding periplasmic protein	mglB SL1344_2167	35814
378700593	ref YP_005182550.1 heat shock protein GrpE (heat shock protein b25.3) (hsp24) [Salmonella enterica subsp. enterica serovar Typhimurium str. SL1344]	1103.68	2.55998	0.94	0.34	1	0.56	0.16	1.44	0.16	E1WJG8_SALTS	E1WJG8	Protein GrpE (HSP-70 cofactor)	grpE SL1344_2654	21841
378700718	ref YP_005182675.1 hypothetical protein SL1344_2786 [Salmonella enterica subsp. enterica serovar Typhimurium str. SL1344]	158.57	2.48432	0.91	1.56	0.84	0.63	0.59	1.37	0.59	E1WA51_SALTS	E1WA51	Uncharacterized protein	ygaM SL1344_2786	12360
378700962	ref YP_005182919.1 Glycine cleavage system H protein [Salmonella enterica subsp. enterica serovar Typhimurium str. SL1344]	11123.4	2.48432	0.91	0.22	1	0.58	0.09	1.42	0.09	E1WHJ4_SALTS	E1WHJ4	Glycine cleavage system H protein	gcvH SL1344_3030	13841
378700381	ref YP_005182338.1 hypothetical protein SL1344_2440 [Salmonella enterica subsp. enterica serovar Typhimurium str. SL1344]	246.79	2.4596	0.9	0.67	0.98	0.59	0.27	1.41	0.27	E1WCW1_SALTS	E1WCW1	Uncharacterized protein	yffH SL1344_2440	21810
378698857	ref YP_005180814.1 outer membrane lipoprotein carrier protein [Salmonella enterica subsp. enterica serovar Typhimurium str. SL1344]	350.2	2.43513	0.89	0.64	1	0.59	0.25	1.41	0.25	E1W6Z3_SALTS	E1W6Z3	Outer-membrane lipoprotein carrier protein	lolA SL1344_0899	22612
378699608	ref YP_005181565.1 hypothetical protein SL1344_1660 [Salmonella enterica subsp. enterica serovar Typhimurium str. SL1344]	171.42	2.4109	0.88	0.76	1	0.6	0.33	1.4	0.33	E1WC60_SALTS	E1WC60	Uncharacterized protein	yciF SL1344_1660	18652
378702161	ref YP_005184119.1 nonspecific acid phosphatase [Salmonella enterica subsp. enterica serovar Typhimurium str. SL1344]	484.24	2.36316	0.86	0.48	1	0.6	0.2	1.4	0.2	E1WF08_SALTS	E1WF08	Acid phosphatase (EC 3.1.3.2)	phoN SL1344_4255	28382
378699721	ref YP_005181678.1 tail-specific protease [Salmonella enterica subsp. enterica serovar Typhimurium str. SL1344]	141.93	2.36316	0.86	1.14	0.93	0.62	0.47	1.38	0.47	E1WG82_SALTS	E1WG82	Tail-specific protease	prc SL1344_1774	76779
378701044	ref YP_005183001.1 hypothetical protein SL1344_3112 [Salmonella enterica subsp. enterica serovar Typhimurium str. SL1344]	244.79	2.33965	0.85	0.55	0.99	0.61	0.24	1.39	0.24	E1WHS6_SALTS	E1WHS6	Uncharacterized protein	SL1344_3112	39384
378700728	ref YP_005182685.1 glycine betaine-binding periplasmic protein [Salmonella enterica subsp. enterica serovar Typhimurium str. SL1344]	203.73	2.31637	0.84	0.57	1	0.61	0.23	1.39	0.23	E1WA61_SALTS	E1WA61	Glycine betaine-binding periplasmic protein	proX SL1344_2796	36153
378698190	ref YP_005180147.1 hypothetical protein SL1344_0212 [Salmonella enterica subsp. enterica serovar Typhimurium str. SL1344]	2828.36	2.29332	0.83	0.12	1	0.61	0.05	1.39	0.05	E1W883_SALTS	E1W883	UPF0325 protein YaeH	yaeH SL1344_0212	15094
378702132	ref YP_005184090.1 hypothetical protein SL1344_4226 [Salmonella enterica subsp. enterica serovar Typhimurium str. SL1344]	179.04	2.2705	0.82	0.97	0.96	0.63	0.34	1.37	0.34	E1WEX9_SALTS	E1WEX9	Uncharacterized protein	phnA SL1344_4226	12289
378701347	ref YP_005183305.1 FKBP-type peptidyl-prolyl isomerase [Salmonella enterica subsp. enterica serovar Typhimurium str. SL1344]	1067.89	2.2705	0.82	0.15	1	0.61	0.06	1.39	0.06	E1WIN0_SALTS	E1WIN0	Peptidyl-prolyl cis-trans isomerase (EC 5.2.1.8)	fkpA SL1344_3420	28945
378702027	ref YP_005183985.1 isocitrate lyase [Salmonella enterica subsp. enterica serovar Typhimurium str. SL1344]	198.23	2.2705	0.82	0.31	1	0.61	0.13	1.39	0.13	E1WEM4_SALTS	E1WEM4	Isocitrate lyase	aceA SL1344_4119	47563
378699685	ref YP_005181642.1 hypothetical protein SL1344_1737 [Salmonella enterica subsp. enterica serovar Typhimurium str. SL1344]	822.37	2.2034	0.79	0.46	1	0.63	0.2	1.37	0.2	E1WG46_SALTS	E1WG46	Uncharacterized protein	SL1344_1737	6483
378699825	ref YP_005181782.1 flagellin [Salmonella enterica subsp. enterica serovar Typhimurium str. SL1344]	4334.67	2.18147	0.78	0.06	1	0.63	0.03	1.37	0.03	E1WGJ5_SALTS	E1WGJ5	Flagellin	fliC SL1344_1888	51612
378701279	ref YP_005183237.1 biotin carboxyl carrier protein [Salmonella enterica subsp. enterica serovar Typhimurium str. SL1344]	824.93	2.15977	0.77	0.28	1	0.64	0.12	1.36	0.12	E1WIG2_SALTS	E1WIG2	Biotin carboxyl carrier protein	accB SL1344_3352	16687
378699058	ref YP_005181015.1 glutaredoxin [Salmonella enterica subsp. enterica serovar Typhimurium str. SL1344]	388.16	2.13828	0.76	0.22	1	0.64	0.1	1.36	0.1	E1W7J4_SALTS	E1W7J4	Glutaredoxin 2	grxB SL1344_1102	24463
378702185	ref YP_005184143.1 fumarate reductase, iron-sulfur protein [Salmonella enterica subsp. enterica serovar Typhimurium str. SL1344]	251.33	2.13828	0.76	0.72	0.98	0.65	0.3	1.35	0.3	E1WF32_SALTS	E1WF32	fumarate reductase B	frdB SL1344_4279	27175
378700773	ref YP_005182730.1 Iron transport protein, periplasmic-binding protein [Salmonella enterica subsp. enterica serovar Typhimurium str. SL1344]	309.51	2.09594	0.74	0.32	1	0.65	0.14	1.35	0.14	E1WAA6_SALTS	E1WAA6	Iron transport protein, periplasmic-binding protein	sitA SL1344_2841	33723
378698204	ref YP_005180161.1 outer membrane protein OmpH [Salmonella enterica subsp. enterica serovar Typhimurium str. SL1344]	195.82	2.09594	0.74	0.83	0.96	0.66	0.35	1.34	0.35	E1W897_SALTS	E1W897	outer membrane protein OmpH precursor	hlpA SL1344_0226	17906
378700689	ref YP_005182646.1 flagellin [Salmonella enterica subsp. enterica serovar Typhimurium str. SL1344]	7033.38	2.09594	0.74	0.07	1	0.65	0.03	1.35	0.03	E1WA22_SALTS	E1WA22	Flagellin	fljB SL1344_2756	52536
378698606	ref YP_005180563.1 hypothetical protein SL1344_0641 [Salmonella enterica subsp. enterica serovar Typhimurium str. SL1344]	238.61	2.07508	0.73	0.8	0.95	0.66	0.33	1.34	0.33	E1W9F4_SALTS	E1W9F4	Uncharacterized protein	ybeL SL1344_0641	18411
378700786	ref YP_005182743.1 type III secretion apparatus component [Salmonella enterica subsp. enterica serovar Typhimurium str. SL1344]	216.62	2.05443	0.72	0.75	0.97	0.67	0.32	1.33	0.32	E1WAB9_SALTS	E1WAB9	Type III secretion apparatus component	prgH SL1344_2854	44460
378699560	ref YP_005181517.1 thiol peroxidase [Salmonella enterica subsp. enterica serovar Typhimurium str. SL1344]	835.98	2.03399	0.71	0.18	1	0.66	0.08	1.34	0.08	E1WC12_SALTS	E1WC12	Probable thiol peroxidase (EC 1.11.1.-)	tpx SL1344_1612	18026
378699443	ref YP_005181400.1 osmotically inducible protein C [Salmonella enterica subsp. enterica serovar Typhimurium str. SL1344]	481.13	2.01375	0.7	0.45	1	0.67	0.2	1.33	0.2	E1WBP4_SALTS	E1WBP4	Osmotically inducible protein C	osmC SL1344_1493	15102
378701787	ref YP_005183745.1 thioredoxin [Salmonella enterica subsp. enterica serovar Typhimurium str. SL1344]	597.71	2.01375	0.7	0.23	1	0.66	0.1	1.34	0.1	E1WDY2_SALTS	E1WDY2	Thioredoxin	trxA SL1344_3875	11807
378701567	ref YP_005183525.1 aldehyde dehydrogenase B [Salmonella enterica subsp. enterica serovar Typhimurium str. SL1344]	522.82	1.99372	0.69	0.22	1	0.67	0.09	1.33	0.09	E1WDA8_SALTS	E1WDA8	Aldehyde dehydrogenase B	aldB SL1344_3645	56326
378701470	ref YP_005183428.1 putative lipoprotein [Salmonella enterica subsp. enterica serovar Typhimurium str. SL1344]	320.8	1.97388	0.68	0.46	0.99	0.68	0.2	1.32	0.2	E1WD10_SALTS	E1WD10	Hypothetical lipoprotein	SL1344_3545	19687
378698966	ref YP_005180923.1 outer membrane protein A [Salmonella enterica subsp. enterica serovar Typhimurium str. SL1344]	13322.8	1.91554	0.65	0.06	1	0.69	0.03	1.31	0.03	E1W7A2_SALTS	E1W7A2	Outer membrane protein A	ompA SL1344_1010	37515
378699013	ref YP_005180970.1 hypothetical protein SL1344_1057 [Salmonella enterica subsp. enterica serovar Typhimurium str. SL1344]	227.55	1.85893	0.62	0.81	0.9	0.71	0.33	1.29	0.33	E1W7E9_SALTS	E1W7E9	Uncharacterized protein	yccJ SL1344_1057	8690
378698719	ref YP_005180676.1 molybdate-binding periplasmic protein [Salmonella enterica subsp. enterica serovar Typhimurium str. SL1344]	131.77	1.85893	0.62	0.5	1	0.71	0.22	1.29	0.22	E1W9R9_SALTS	E1W9R9	Molybdate-binding periplasmic protein	modA SL1344_0758	27548
378701935	ref YP_005183893.1 putative ABC transport protein, solute-binding component [Salmonella enterica subsp. enterica serovar Typhimurium str. SL1344]	1045.12	1.85893	0.62	0.17	1	0.7	0.08	1.3	0.08	E1WED2_SALTS	E1WED2	Hypothetical ABC transport protein, solute-binding component	yneA SL1344_4026	36760
378700563	ref YP_005182520.1 putative sigma(54) modulation protein [Salmonella enterica subsp. enterica serovar Typhimurium str. SL1344]	644.04	1.84043	0.61	0.28	1	0.7	0.13	1.3	0.13	E1WJD8_SALTS	E1WJD8	Hypothetical sigma(54) modulation protein	yfiA SL1344_2624	12652
378699792	ref YP_005181749.1 purine binding chemotaxis protein [Salmonella enterica subsp. enterica serovar Typhimurium str. SL1344]	409.23	1.84043	0.61	0.46	1	0.71	0.2	1.29	0.2	E1WGG1_SALTS	E1WGG1	Purine binding chemotaxis protein	cheW SL1344_1855	18049
378699200	ref YP_005181157.1 osmotically inducible lipoprotein E [Salmonella enterica subsp. enterica serovar Typhimurium str. SL1344]	669.11	1.82212	0.6	0.28	1	0.71	0.13	1.29	0.13	E1WFH8_SALTS	E1WFH8	Osmotically inducible lipoprotein E	osmE SL1344_1246	12162
378699625	ref YP_005181582.1 periplasmic oligopeptide-binding protein precursor (OppA) [Salmonella enterica subsp. enterica serovar Typhimurium str. SL1344]	812.38	1.80399	0.59	0.12	1	0.71	0.06	1.29	0.06	E1WFY6_SALTS	E1WFY6	Periplasmic oligopeptide-binding protein (OppA)	oppA SL1344_1677	61292
378702029	ref YP_005183987.1 hypothetical protein SL1344_4121 [Salmonella enterica subsp. enterica serovar Typhimurium str. SL1344]	261.02	1.80399	0.59	1.21	0.88	0.73	0.49	1.27	0.49	E1WEM6_SALTS	E1WEM6	Uncharacterized protein	SL1344_4121	16009
378698165	ref YP_005180122.1 dosage-dependent dnaK suppressor protein [Salmonella enterica subsp. enterica serovar Typhimurium str. SL1344]	2431.06	1.78604	0.58	0.2	1	0.72	0.09	1.28	0.09	E1W858_SALTS	E1W858	RNA polymerase-binding transcription factor DksA	dksA SL1344_0187	17516
378700301	ref YP_005182258.1 long-chain fatty acid transport protein [Salmonella enterica subsp. enterica serovar Typhimurium str. SL1344]	316.43	1.78604	0.58	0.19	1	0.72	0.09	1.28	0.09	E1WCN1_SALTS	E1WCN1	Long-chain fatty acid transport protein	fadL SL1344_2360	47705
378698220	ref YP_005180177.1 copper homeostasis protein CutF precursor (lipoprotein nlpE) [Salmonella enterica subsp. enterica serovar Typhimurium str. SL1344]	477.33	1.76827	0.57	0.54	0.98	0.73	0.26	1.27	0.26	E1W8B3_SALTS	E1W8B3	Copper homeostasis protein CutF (Lipoprotein nlpE)	cutF SL1344_0242	25226
378701998	ref YP_005183956.1 50S ribosomal protein L10 [Salmonella enterica subsp. enterica serovar Typhimurium str. SL1344]	6017.62	1.75067	0.56	0.08	1	0.73	0.04	1.27	0.04	E1WEJ5_SALTS	E1WEJ5	50S ribosomal protein L10	rplJ SL1344_4090	17801
378698639	ref YP_005180596.1 flavodoxin 1 [Salmonella enterica subsp. enterica serovar Typhimurium str. SL1344]	318.56	1.75067	0.56	0.27	1	0.73	0.12	1.27	0.12	E1W9I8_SALTS	E1W9I8	Flavodoxin	fldA SL1344_0676	19637
378701248	ref YP_005183206.1 serine protease [Salmonella enterica subsp. enterica serovar Typhimurium str. SL1344]	200.14	1.75067	0.56	1.19	0.9	0.74	0.44	1.26	0.44	E1WID1_SALTS	E1WID1	Serine protease	degQ SL1344_3320	47326
378702294	ref YP_005184252.1 hypothetical protein SL1344_4389 [Salmonella enterica subsp. enterica serovar Typhimurium str. SL1344]	4787.92	1.71601	0.54	0.14	1	0.74	0.07	1.26	0.07	E1WAZ3_SALTS	E1WAZ3	Uncharacterized protein	yjgF SL1344_4389	13576
378701629	ref YP_005183587.1 DNA-directed RNA polymerase subunit omega [Salmonella enterica subsp. enterica serovar Typhimurium str. SL1344]	515.16	1.71601	0.54	0.51	0.98	0.74	0.23	1.26	0.23	E1WDH0_SALTS	E1WDH0	DNA-directed RNA polymerase subunit omega (RNAP omega subunit) (EC 2.7.7.6) (RNA polymerase omega subunit) (Transcriptase subunit omega)	rpoZ SL1344_3707	10237
378701767	ref YP_005183725.1 D-ribose-binding periplasmic protein [Salmonella enterica subsp. enterica serovar Typhimurium str. SL1344]	1292.63	1.71601	0.54	0.13	1	0.74	0.06	1.26	0.06	E1WDW0_SALTS	E1WDW0	D-ribose-binding periplasmic protein	rbsB SL1344_3851	30963
378698188	ref YP_005180145.1 protease DO precursor; heat shock protein HtrA [Salmonella enterica subsp. enterica serovar Typhimurium str. SL1344]	263.46	1.68203	0.52	0.22	1	0.74	0.1	1.26	0.1	E1W881_SALTS	E1W881	Protease DO heat shock protein HtrA	htrA SL1344_0210	49315
378698767	ref YP_005180724.1 DNA protection during starvation protein [Salmonella enterica subsp. enterica serovar Typhimurium str. SL1344]	5504.65	1.66529	0.51	0.12	1	0.75	0.06	1.25	0.06	E1W9W7_SALTS	E1W9W7	DNA protection during starvation protein (EC 1.16.-.-)	dps SL1344_0806	18717
378698710	ref YP_005180667.1 phosphoglycerate mutase [Salmonella enterica subsp. enterica serovar Typhimurium str. SL1344]	1611.72	1.66529	0.51	0.13	1	0.75	0.06	1.25	0.06	E1W9R0_SALTS	E1W9R0	2,3-bisphosphoglycerate-dependent phosphoglycerate mutase (BPG-dependent PGAM) (PGAM) (Phosphoglyceromutase) (dPGM) (EC 5.4.2.11)	gpmA SL1344_0749	28493
378701740	ref YP_005183698.1 phosphate-binding protein [Salmonella enterica subsp. enterica serovar Typhimurium str. SL1344]	196.14	1.66529	0.51	0.36	1	0.75	0.17	1.25	0.17	E1WDT3_SALTS	E1WDT3	Phosphate-binding protein PstS	pstS SL1344_3824	36817
378699826	ref YP_005181783.1 flagellar hook associated protein (FliD) [Salmonella enterica subsp. enterica serovar Typhimurium str. SL1344]	167.23	1.64872	0.5	0.34	1	0.75	0.16	1.25	0.16	E1WGJ6_SALTS	E1WGJ6	Flagellar hook associated protein (FliD)	fliD SL1344_1889	49835
378698766	ref YP_005180723.1 glutamine-binding periplasmic protein [Salmonella enterica subsp. enterica serovar Typhimurium str. SL1344]	2523.85	1.63232	0.49	0.13	1	0.76	0.07	1.24	0.07	E1W9W6_SALTS	E1W9W6	Glutamine-binding periplasmic protein	glnH SL1344_0805	27262
378702172	ref YP_005184130.1 GroES protein [Salmonella enterica subsp. enterica serovar Typhimurium str. SL1344]	15774.2	1.63232	0.49	0.09	1	0.76	0.04	1.24	0.04	E1WF19_SALTS	E1WF19	10 kDa chaperonin (GroES protein) (Protein Cpn10)	groES groS SL1344_4266	10318
378697995	ref YP_005179952.1 chaperone protein dnaK [Salmonella enterica subsp. enterica serovar Typhimurium str. SL1344]	4671.77	1.61607	0.48	0.07	1	0.77	0.03	1.23	0.03	E1W7N5_SALTS	E1W7N5	Chaperone protein DnaK (HSP70) (Heat shock 70 kDa protein) (Heat shock protein 70)	dnaK SL1344_0012	69258
378699692	ref YP_005181649.1 cell division topological specificity factor [Salmonella enterica subsp. enterica serovar Typhimurium str. SL1344]	630.04	1.61607	0.48	0.74	0.88	0.77	0.33	1.23	0.33	E1WG53_SALTS	E1WG53	Cell division topological specificity factor	minE SL1344_1744	10182
378700080	ref YP_005182037.1 beta-glucosidase [Salmonella enterica subsp. enterica serovar Typhimurium str. SL1344]	195.55	1.61607	0.48	0.72	0.88	0.77	0.33	1.23	0.33	E1WHA0_SALTS	E1WHA0	Periplasmic beta-glucosidase	bglX SL1344_2144	83392
378698963	ref YP_005180920.1 D-3-hydroxydecanoyl-(acyl carrier-protein) dehydratase [Salmonella enterica subsp. enterica serovar Typhimurium str. SL1344]	445.56	1.61607	0.48	0.51	0.97	0.77	0.23	1.23	0.23	E1W799_SALTS	E1W799	3-hydroxydecanoyl-[acyl-carrier-protein] dehydratase (EC 4.2.1.59) (3-hydroxyacyl-[acyl-carrier-protein] dehydratase FabA) (Beta-hydroxydecanoyl thioester dehydrase) (Trans-2-decenoyl-[acyl-carrier-protein] isomerase)	fabA SL1344_1007	19047
378697996	ref YP_005179953.1 DnaJ protein [Salmonella enterica subsp. enterica serovar Typhimurium str. SL1344]	317.57	1.59999	0.47	0.45	0.97	0.77	0.21	1.23	0.21	E1W7N6_SALTS	E1W7N6	Chaperone protein DnaJ	dnaJ SL1344_0013	41313
378700337	ref YP_005182294.1 pts system, glucose-specific IIA component [Salmonella enterica subsp. enterica serovar Typhimurium str. SL1344]	3545.13	1.59999	0.47	0.14	1	0.77	0.07	1.23	0.07	E1WCR7_SALTS	E1WCR7	Pts system, glucose-specific IIA component	crr SL1344_2396	18247
378699336	ref YP_005181293.1 glutathione S-transferase [Salmonella enterica subsp. enterica serovar Typhimurium str. SL1344]	494.74	1.58407	0.46	0.48	0.97	0.78	0.22	1.22	0.22	E1WFW5_SALTS	E1WFW5	Glutathione S-transferase	gst SL1344_1383	22443
378699757	ref YP_005181714.1 KHG/KDPG aldolase [Salmonella enterica subsp. enterica serovar Typhimurium str. SL1344]	450.68	1.58407	0.46	0.42	0.97	0.78	0.22	1.22	0.22	E1WGC4_SALTS	E1WGC4	KHG/KDPG aldolase	eda SL1344_1818	22187
378699718	ref YP_005181675.1 transcriptional regulator KdgR [Salmonella enterica subsp. enterica serovar Typhimurium str. SL1344]	342.41	1.58407	0.46	0.58	0.9	0.78	0.27	1.22	0.27	E1WG79_SALTS	E1WG79	Transcriptional regulator KdgR	kdgR SL1344_1771	29863
378702335	ref YP_005184293.1 hypothetical protein SL1344_4432 [Salmonella enterica subsp. enterica serovar Typhimurium str. SL1344]	177.39	1.58407	0.46	1.03	0.88	0.79	0.43	1.21	0.43	E1WB34_SALTS	E1WB34	Uncharacterized protein	SL1344_4432	23368
378698714	ref YP_005180671.1 UDP-glucose 4-epimerase [Salmonella enterica subsp. enterica serovar Typhimurium str. SL1344]	288.16	1.56831	0.45	1.19	0.73	0.8	0.54	1.2	0.54	E1W9R4_SALTS	E1W9R4	UDP-glucose 4-epimerase	galE SL1344_0753	37134
378699115	ref YP_005181072.1 spermidine/putrescine-binding periplasmic protein [Salmonella enterica subsp. enterica serovar Typhimurium str. SL1344]	629.12	1.56831	0.45	0.21	1	0.78	0.1	1.22	0.1	E1WF91_SALTS	E1WF91	Putrescine-binding periplasmic protein	potD SL1344_1159	39021
378700264	ref YP_005182221.1 histidine-binding periplasmic protein [Salmonella enterica subsp. enterica serovar Typhimurium str. SL1344]	877.82	1.55271	0.44	0.16	1	0.79	0.07	1.21	0.07	E1WCJ4_SALTS	E1WCJ4	Histidine-binding periplasmic protein	hisJ SL1344_2323	28379
378702346	ref YP_005184304.1 isoaspartyl dipeptidase [Salmonella enterica subsp. enterica serovar Typhimurium str. SL1344]	401.03	1.55271	0.44	0.47	0.9	0.79	0.23	1.21	0.23	E1WB45_SALTS	E1WB45	Isoaspartyl dipeptidase (EC 3.4.19.-)	iadA SL1344_4443	40324
378701860	ref YP_005183818.1 ATP/GTP-binding protein [Salmonella enterica subsp. enterica serovar Typhimurium str. SL1344]	151.68	1.52196	0.42	2.1	0.65	0.83	0.77	1.17	0.77	E1WE56_SALTS	E1WE56	Probable GTP-binding protein EngB	engB SL1344_3948	22208
378698224	ref YP_005180181.1 putative lipoprotein [Salmonella enterica subsp. enterica serovar Typhimurium str. SL1344]	1085.33	1.52196	0.42	0.19	1	0.79	0.09	1.21	0.09	E1W8B7_SALTS	E1W8B7	Lipoprotein	metQ SL1344_0246	29436
378700809	ref YP_005182766.1 type III secretion system secretory apparatus [Salmonella enterica subsp. enterica serovar Typhimurium str. SL1344]	427.73	1.50682	0.41	0.3	0.99	0.8	0.14	1.2	0.14	E1WAE2_SALTS	E1WAE2	Type III secretion system secretory apparatus	invG SL1344_2877	61766
378698875	ref YP_005180832.1 cytidylate kinase [Salmonella enterica subsp. enterica serovar Typhimurium str. SL1344]	517.36	1.49182	0.4	0.38	0.96	0.8	0.18	1.2	0.18	E1W711_SALTS	E1W711	Cytidylate kinase (CK) (EC 2.7.4.25) (Cytidine monophosphate kinase)	cmk SL1344_0917	24783
378701751	ref YP_005183709.1 ATP synthase subunit delta [Salmonella enterica subsp. enterica serovar Typhimurium str. SL1344]	816.59	1.49182	0.4	0.19	1	0.8	0.09	1.2	0.09	E1WDU4_SALTS	E1WDU4	ATP synthase subunit delta (ATP synthase F(1) sector subunit delta) (F-type ATPase subunit delta)	atpH SL1344_3835	19412
378702367	ref YP_005184325.1 methyl-accepting chemotaxis protein [Salmonella enterica subsp. enterica serovar Typhimurium str. SL1344]	313.03	1.49182	0.4	0.27	1	0.8	0.13	1.2	0.13	E1WB67_SALTS	E1WB67	Methyl-accepting chemotaxis protein	tsr SL1344_4464	60170
378699076	ref YP_005181033.1 flagellar hook-associated protein 1 [Salmonella enterica subsp. enterica serovar Typhimurium str. SL1344]	163.59	1.49182	0.4	0.32	1	0.8	0.15	1.2	0.15	E1W7L2_SALTS	E1W7L2	Flagellar hook-associated protein 1	flgK SL1344_1120	59109
378700795	ref YP_005182752.1 pathogenicity island 1 effector protein [Salmonella enterica subsp. enterica serovar Typhimurium str. SL1344]	1374.09	1.47698	0.39	0.21	1	0.81	0.1	1.19	0.1	SIPC_SALTS	SIPC	Cell invasion protein SipC (Effector protein SipC)	sipC sspC SL1344_2863	42983
378698642	ref YP_005180599.1 seqA protein [Salmonella enterica subsp. enterica serovar Typhimurium str. SL1344]	416	1.47698	0.39	1.43	0.67	0.83	0.55	1.17	0.55	E1W9J1_SALTS	E1W9J1	Negative modulator of initiation of replication	seqA SL1344_0679	20149
378698638	ref YP_005180595.1 ferric uptake regulation protein [Salmonella enterica subsp. enterica serovar Typhimurium str. SL1344]	592.95	1.47698	0.39	0.2	1	0.81	0.09	1.19	0.09	E1W9I7_SALTS	E1W9I7	Ferric uptake regulation protein	fur SL1344_0675	17011
378701116	ref YP_005183073.1 RNA polymerase sigma-70 factor [Salmonella enterica subsp. enterica serovar Typhimurium str. SL1344]	205.42	1.46228	0.38	0.92	0.75	0.83	0.42	1.17	0.42	E1WHZ8_SALTS	E1WHZ8	RNA polymerase sigma factor RpoD (Sigma-70)	rpoD SL1344_3185	70531
378699087	ref YP_005181044.1 malonyl CoA-acyl carrier protein transacylase [Salmonella enterica subsp. enterica serovar Typhimurium str. SL1344]	226.4	1.46228	0.38	0.62	0.91	0.82	0.29	1.18	0.29	E1W7M3_SALTS	E1W7M3	Malonyl CoA-acyl carrier protein transacylase (EC 2.3.1.39)	fabD SL1344_1131	32405
378699392	ref YP_005181349.1 putative oxidoreductase [Salmonella enterica subsp. enterica serovar Typhimurium str. SL1344]	428.85	1.44773	0.37	0.3	0.98	0.82	0.15	1.18	0.15	E1WBJ3_SALTS	E1WBJ3	Hypothetical oxidoreductase	ydfG SL1344_1441	27043
378702229	ref YP_005184187.1 30s ribosomal protein S6 [Salmonella enterica subsp. enterica serovar Typhimurium str. SL1344]	2017.98	1.44773	0.37	0.15	1	0.82	0.07	1.18	0.07	E1WAS6_SALTS	E1WAS6	30S ribosomal protein S6	rpsF SL1344_4324	15173
378701120	ref YP_005183077.1 methyl-accepting chemotaxis protein II [Salmonella enterica subsp. enterica serovar Typhimurium str. SL1344]	675.02	1.44773	0.37	0.18	1	0.82	0.09	1.18	0.09	E1WI02_SALTS	E1WI02	Methyl-accepting chemotaxis protein II	SL1344_3189	57279
378702392	ref YP_005184350.1 Putative periplasmic protein [Salmonella enterica subsp. enterica serovar Typhimurium str. SL1344]	4143.76	1.44773	0.37	0.12	1	0.82	0.06	1.18	0.06	E1WB92_SALTS	E1WB92	Putative periplasmic protein	osmY SL1344_4489	21449
378698183	ref YP_005180140.1 hypothetical protein SL1344_0205 [Salmonella enterica subsp. enterica serovar Typhimurium str. SL1344]	1280.81	1.43333	0.36	0.41	0.94	0.83	0.2	1.17	0.2	E1W876_SALTS	E1W876	Iron-sulfur cluster insertion protein ErpA	erpA yadR SL1344_0205	12099
378699506	ref YP_005181463.1 methyl-accepting chemotaxis protein III (mcp-iii) (ribose and galactose chemoreceptor protein) [Salmonella enterica subsp. enterica serovar Typhimurium str. SL1344]	173.9	1.43333	0.36	0.38	0.94	0.82	0.18	1.18	0.18	E1WBV7_SALTS	E1WBV7	Methyl-accepting chemotaxis protein III (Mcp-iii) (Ribose and galactose chemoreceptor protein)	trg SL1344_1556	58303
378699043	ref YP_005181000.1 Glucans biosynthesis protein G [Salmonella enterica subsp. enterica serovar Typhimurium str. SL1344]	202.66	1.41907	0.35	0.67	0.84	0.83	0.31	1.17	0.31	E1W7H9_SALTS	E1W7H9	Glucans biosynthesis protein G	mdoG opgG SL1344_1087	57849
378700427	ref YP_005182384.1 nucleoside diphosphate kinase [Salmonella enterica subsp. enterica serovar Typhimurium str. SL1344]	2459.07	1.41907	0.35	0.16	1	0.83	0.08	1.17	0.08	E1WJ02_SALTS	E1WJ02	Nucleoside diphosphate kinase (NDK) (NDP kinase) (EC 2.7.4.6) (Nucleoside-2-P kinase)	ndk SL1344_2488	15522
378700421	ref YP_005182378.1 putative lipoprotein [Salmonella enterica subsp. enterica serovar Typhimurium str. SL1344]	159.45	1.41907	0.35	0.33	0.99	0.83	0.16	1.17	0.16	E1WIZ6_SALTS	E1WIZ6	Outer membrane protein assembly factor BamB	yfgL bamB SL1344_2482	41942
378700265	ref YP_005182222.1 lysine-arginine-ornithine-binding periplasmic protein [Salmonella enterica subsp. enterica serovar Typhimurium str. SL1344]	383.33	1.41907	0.35	0.22	0.99	0.83	0.11	1.17	0.11	E1WCJ5_SALTS	E1WCJ5	Lysine-arginine-ornithine-binding periplasmic protein	argT SL1344_2324	28200
378699628	ref YP_005181585.1 alcohol dehydrogenase [Salmonella enterica subsp. enterica serovar Typhimurium str. SL1344]	593.52	1.41907	0.35	0.22	1	0.83	0.1	1.17	0.1	E1WFY9_SALTS	E1WFY9	Aldehyde-alcohol dehydrogenase	adh SL1344_1680	96215
378700224	ref YP_005182181.1 putative receptor/regulator protein [Salmonella enterica subsp. enterica serovar Typhimurium str. SL1344]	177.18	1.40495	0.34	0.62	0.84	0.84	0.29	1.16	0.29	E1WCF4_SALTS	E1WCF4	Hypothetical receptor/regulator protein	SL1344_2283	37011
378701199	ref YP_005183157.1 transcription elongation factor [Salmonella enterica subsp. enterica serovar Typhimurium str. SL1344]	237.26	1.40495	0.34	0.45	0.89	0.83	0.22	1.17	0.22	E1WI82_SALTS	E1WI82	Transcription elongation factor GreA (Transcript cleavage factor GreA)	greA SL1344_3271	17656
378698824	ref YP_005180781.1 arginine/ornithine ABC transporter substrate-binding protein [Salmonella enterica subsp. enterica serovar Typhimurium str. SL1344]	197.26	1.40495	0.34	0.58	0.89	0.83	0.27	1.17	0.27	E1W6W0_SALTS	E1W6W0	Arginine-binding periplasmic protein 1	artI SL1344_0866	27023
378702073	ref YP_005184031.1 periplasmic maltose-binding protein [Salmonella enterica subsp. enterica serovar Typhimurium str. SL1344]	264.89	1.40495	0.34	0.23	1	0.83	0.11	1.17	0.11	E1WES0_SALTS	E1WES0	Periplasmic maltose-binding protein	malE SL1344_4166	43484
378699330	ref YP_005181287.1 outer membrane lipoprotein SlyB [Salmonella enterica subsp. enterica serovar Typhimurium str. SL1344]	3085.73	1.39097	0.33	0.17	1	0.84	0.08	1.16	0.08	E1WFV9_SALTS	E1WFV9	Outer membrane lipoprotein SlyB	slyB SL1344_1377	15548
378701947	ref YP_005183905.1 menaquinone biosynthesis protein [Salmonella enterica subsp. enterica serovar Typhimurium str. SL1344]	241.79	1.39097	0.33	0.9	0.74	0.85	0.41	1.15	0.41	E1WEE4_SALTS	E1WEE4	Regulator of ribonuclease activity A	menG rraA SL1344_4038	17374
378699541	ref YP_005181498.1 hypothetical protein SL1344_1592 [Salmonella enterica subsp. enterica serovar Typhimurium str. SL1344]	539	1.39097	0.33	0.43	0.93	0.84	0.21	1.16	0.21	E1WBZ2_SALTS	E1WBZ2	Uncharacterized protein	ydaA SL1344_1592	35639
378701857	ref YP_005183815.1 thiol:disulfide interchange protein [Salmonella enterica subsp. enterica serovar Typhimurium str. SL1344]	973.89	1.36343	0.31	0.22	0.99	0.85	0.11	1.15	0.11	E1WE53_SALTS	E1WE53	Thiol:disulfide interchange protein	dsbA SL1344_3945	22911
378698073	ref YP_005180030.1 survival protein SurA [Salmonella enterica subsp. enterica serovar Typhimurium str. SL1344]	569.78	1.36343	0.31	0.2	1	0.85	0.1	1.15	0.1	E1W7W5_SALTS	E1W7W5	Chaperone SurA (Peptidyl-prolyl cis-trans isomerase SurA) (Rotamase SurA)	surA SL1344_0093	47251
378700377	ref YP_005182334.1 Transaldolase [Salmonella enterica subsp. enterica serovar Typhimurium str. SL1344]	385.42	1.36343	0.31	0.29	0.98	0.85	0.14	1.15	0.14	E1WCV7_SALTS	E1WCV7	Transaldolase (EC 2.2.1.2)	tal SL1344_2436	35592
378698455	ref YP_005180412.1 UDP-sugar hydrolase [Salmonella enterica subsp. enterica serovar Typhimurium str. SL1344]	341.01	1.36343	0.31	0.43	0.92	0.85	0.21	1.15	0.21	E1W902_SALTS	E1W902	UDP-sugar hydrolase	ushA SL1344_0487	60439
378699089	ref YP_005181046.1 acyl carrier protein [Salmonella enterica subsp. enterica serovar Typhimurium str. SL1344]	1536.77	1.36343	0.31	0.3	0.99	0.85	0.15	1.15	0.15	E1WF65_SALTS	E1WF65	Acyl carrier protein (ACP)	acpP SL1344_1133	8640
378701092	ref YP_005183049.1 outer membrane protein TolC [Salmonella enterica subsp. enterica serovar Typhimurium str. SL1344]	225.77	1.34986	0.3	0.26	0.99	0.85	0.13	1.15	0.13	E1WHX4_SALTS	E1WHX4	Outer membrane protein TolC	tolC SL1344_3160	53686
378699350	ref YP_005181307.1 mannose-6-phosphate isomerase [Salmonella enterica subsp. enterica serovar Typhimurium str. SL1344]	160.6	1.34986	0.3	1.19	0.67	0.86	0.53	1.14	0.53	E1WFX9_SALTS	E1WFX9	Mannose-6-phosphate isomerase (EC 5.3.1.8)	manA SL1344_1397	42591
378699199	ref YP_005181156.1 NH3-dependent NAD synthetase [Salmonella enterica subsp. enterica serovar Typhimurium str. SL1344]	147.02	1.34986	0.3	0.91	0.76	0.86	0.41	1.14	0.41	E1WFH7_SALTS	E1WFH7	NH(3)-dependent NAD(+) synthetase (EC 6.3.1.5)	nadE SL1344_1245	30484
378699793	ref YP_005181750.1 chemotaxis protein CheA [Salmonella enterica subsp. enterica serovar Typhimurium str. SL1344]	157.86	1.33643	0.29	0.38	0.92	0.86	0.18	1.14	0.18	E1WGG2_SALTS	E1WGG2	Histidine kinase (EC 2.7.13.3)	cheA SL1344_1856	73013
378701227	ref YP_005183185.1 hypothetical protein SL1344_3299 [Salmonella enterica subsp. enterica serovar Typhimurium str. SL1344]	349.49	1.33643	0.29	1	0.74	0.87	0.45	1.13	0.45	E1WIB0_SALTS	E1WIB0	Uncharacterized protein	yhbL SL1344_3299	22903
378701071	ref YP_005183028.1 2,5-diketo-D-gluconic acid reductase A [Salmonella enterica subsp. enterica serovar Typhimurium str. SL1344]	149.94	1.32313	0.28	0.72	0.77	0.86	0.33	1.14	0.33	E1WHV3_SALTS	E1WHV3	2,5-diketo-D-gluconic acid reductase A	dkgA SL1344_3139	30996
378700863	ref YP_005182820.1 enolase [Salmonella enterica subsp. enterica serovar Typhimurium str. SL1344]	10013.1	1.32313	0.28	0.06	1	0.86	0.03	1.14	0.03	E1WAJ6_SALTS	E1WAJ6	Enolase (EC 4.2.1.11) (2-phospho-D-glycerate hydro-lyase) (2-phosphoglycerate dehydratase)	eno SL1344_2931	45599
378701572	ref YP_005183530.1 mannitol-specific enzyme II of phosphotransferase system [Salmonella enterica subsp. enterica serovar Typhimurium str. SL1344]	197.17	1.32313	0.28	0.62	0.8	0.87	0.3	1.13	0.3	E1WDB3_SALTS	E1WDB3	Mannitol-specific enzyme II of phosphotransferase system	mtlA SL1344_3650	68164
378699034	ref YP_005180991.1 assembly/transport component in curli production [Salmonella enterica subsp. enterica serovar Typhimurium str. SL1344]	282.31	1.30996	0.27	1.06	0.69	0.88	0.48	1.12	0.48	E1W7H0_SALTS	E1W7H0	Assembly/transport component in curli production	csgE SL1344_1078	15147
378702173	ref YP_005184131.1 GroEL protein [Salmonella enterica subsp. enterica serovar Typhimurium str. SL1344]	14346.6	1.30996	0.27	0.04	1	0.87	0.02	1.13	0.02	E1WF20_SALTS	E1WF20	60 kDa chaperonin (GroEL protein) (Protein Cpn60)	groEL groL SL1344_4267	57286
378700715	ref YP_005182672.1 DNA-binding protein StpA [Salmonella enterica subsp. enterica serovar Typhimurium str. SL1344]	9324.13	1.30996	0.27	0.13	1	0.87	0.06	1.13	0.06	E1WA48_SALTS	E1WA48	DNA-binding protein	stpA SL1344_2783	15488
378701997	ref YP_005183955.1 50S ribosomal protein L1 [Salmonella enterica subsp. enterica serovar Typhimurium str. SL1344]	10657.8	1.30996	0.27	0.07	1	0.86	0.03	1.14	0.03	E1WEJ4_SALTS	E1WEJ4	50S ribosomal protein L1	rplA SL1344_4089	24729
378700349	ref YP_005182306.1 putative oxidoreductase [Salmonella enterica subsp. enterica serovar Typhimurium str. SL1344]	426.71	1.30996	0.27	0.24	0.99	0.86	0.12	1.14	0.12	E1WCS9_SALTS	E1WCS9	Hypothetical oxidoreductase	ucpA SL1344_2408	27870
378698769	ref YP_005180726.1 outer membrane protein x [Salmonella enterica subsp. enterica serovar Typhimurium str. SL1344]	3122.9	1.29693	0.26	0.2	0.99	0.87	0.1	1.13	0.1	E1W9W9_SALTS	E1W9W9	Outer membrane protein x	ompX SL1344_0808	18494
378702065	ref YP_005184023.1 glucose-6-phosphate isomerase [Salmonella enterica subsp. enterica serovar Typhimurium str. SL1344]	279.58	1.28403	0.25	0.62	0.82	0.88	0.3	1.12	0.3	E1WER2_SALTS	E1WER2	Glucose-6-phosphate isomerase (GPI) (EC 5.3.1.9) (Phosphoglucose isomerase) (Phosphohexose isomerase)	pgi SL1344_4157	61429
378701772	ref YP_005183730.1 hypothetical protein SL1344_3859 [Salmonella enterica subsp. enterica serovar Typhimurium str. SL1344]	497.48	1.28403	0.25	0.69	0.73	0.88	0.32	1.12	0.32	E1WDW6_SALTS	E1WDW6	Uncharacterized protein	yifE SL1344_3859	13078
378699316	ref YP_005181273.1 superoxide dismutase [Salmonella enterica subsp. enterica serovar Typhimurium str. SL1344]	2875.04	1.27125	0.24	0.19	0.99	0.88	0.09	1.12	0.09	E1WFU5_SALTS	E1WFU5	Superoxide dismutase (EC 1.15.1.1)	sodB SL1344_1363	21336
378700797	ref YP_005182754.1 type III secretion-associated chaperone [Salmonella enterica subsp. enterica serovar Typhimurium str. SL1344]	678.85	1.2586	0.23	0.74	0.72	0.89	0.32	1.11	0.32	E1WAD0_SALTS	E1WAD0	Type III secretion-associated chaperone	sicA SL1344_2865	19221
378699672	ref YP_005181629.1 Periplasmic trehalase [Salmonella enterica subsp. enterica serovar Typhimurium str. SL1344]	224.2	1.2586	0.23	0.65	0.74	0.89	0.3	1.11	0.3	E1WG33_SALTS	E1WG33	Periplasmic trehalase (EC 3.2.1.28) (Alpha,alpha-trehalase) (Alpha,alpha-trehalose glucohydrolase)	treA SL1344_1724	63558
378699505	ref YP_005181462.1 putative LysR family transcriptional regulatory protein [Salmonella enterica subsp. enterica serovar Typhimurium str. SL1344]	488.56	1.2586	0.23	0.71	0.74	0.89	0.34	1.11	0.34	E1WBV6_SALTS	E1WBV6	Hypothetical LysR-family transcriptional regulatory protein	ydcI SL1344_1555	33085
378701560	ref YP_005183518.1 hypothetical protein SL1344_3638 [Salmonella enterica subsp. enterica serovar Typhimurium str. SL1344]	164.82	1.2586	0.23	0.23	0.97	0.89	0.11	1.11	0.11	E1WDA1_SALTS	E1WDA1	Hypothetical periplasmic protein	yiaO SL1344_3638	36215
378702102	ref YP_005184060.1 putative type-I secretion protein [Salmonella enterica subsp. enterica serovar Typhimurium str. SL1344]	191.78	1.24608	0.22	0.29	0.92	0.89	0.14	1.11	0.14	E1WEU9_SALTS	E1WEU9	Hypothetical type-I secretion protein	siiC SL1344_4195	50511
378699654	ref YP_005181611.1 outer-membrane lipoprotein lolB [Salmonella enterica subsp. enterica serovar Typhimurium str. SL1344]	188.63	1.24608	0.22	0.99	0.65	0.9	0.49	1.1	0.49	E1WG15_SALTS	E1WG15	Outer-membrane lipoprotein LolB	hemM lolB SL1344_1706	23686
378698655	ref YP_005180612.1 hypothetical protein SL1344_0692 [Salmonella enterica subsp. enterica serovar Typhimurium str. SL1344]	606.38	1.24608	0.22	0.49	0.79	0.89	0.24	1.11	0.24	E1W9K4_SALTS	E1W9K4	Putative GTP cyclohydrolase 1 type 2 (EC 3.5.4.16) (GTP cyclohydrolase I)	ybgI SL1344_0692	26946
378698410	ref YP_005180367.1 trigger factor [Salmonella enterica subsp. enterica serovar Typhimurium str. SL1344]	6992.44	1.23368	0.21	0.06	1	0.9	0.03	1.1	0.03	E1W8V7_SALTS	E1W8V7	Trigger factor (TF) (EC 5.2.1.8) (PPIase)	tig SL1344_0441	48066
378698198	ref YP_005180155.1 Ribosome recycling factor [Salmonella enterica subsp. enterica serovar Typhimurium str. SL1344]	1469.14	1.23368	0.21	0.13	1	0.89	0.07	1.11	0.07	E1W891_SALTS	E1W891	Ribosome-recycling factor (RRF) (Ribosome-releasing factor)	frr SL1344_0220	20556
378701082	ref YP_005183039.1 hypothetical protein SL1344_3150 [Salmonella enterica subsp. enterica serovar Typhimurium str. SL1344]	368.17	1.2214	0.2	0.91	0.68	0.91	0.42	1.09	0.42	E1WHW4_SALTS	E1WHW4	Possible exported protein	ygiW SL1344_3150	13945
378701995	ref YP_005183953.1 transcription antitermination protein [Salmonella enterica subsp. enterica serovar Typhimurium str. SL1344]	317.11	1.2214	0.2	0.59	0.77	0.9	0.28	1.1	0.28	E1WEJ2_SALTS	E1WEJ2	Transcription termination/antitermination protein NusG	nusG SL1344_4087	20546
378699820	ref YP_005181777.1 cystine-binding periplasmic protein (FliY) [Salmonella enterica subsp. enterica serovar Typhimurium str. SL1344]	482.55	1.20925	0.19	0.46	0.74	0.91	0.22	1.09	0.22	E1WGJ0_SALTS	E1WGJ0	Cystine-binding periplasmic protein (FliY)	fliY SL1344_1883	28805
378701861	ref YP_005183819.1 hypothetical protein SL1344_3950 [Salmonella enterica subsp. enterica serovar Typhimurium str. SL1344]	389.25	1.20925	0.19	0.93	0.64	0.91	0.43	1.09	0.43	E1WE57_SALTS	E1WE57	Der GTPase-activating protein YihI	yihI SL1344_3950	19213
378699447	ref YP_005181404.1 alcohol dehydrogenase [Salmonella enterica subsp. enterica serovar Typhimurium str. SL1344]	1524.28	1.20925	0.19	0.19	0.95	0.91	0.09	1.09	0.09	E1WBP8_SALTS	E1WBP8	Alcohol dehydrogenase	adhP SL1344_1497	32546
378702099	ref YP_005184057.1 single-strand DNA-binding protein [Salmonella enterica subsp. enterica serovar Typhimurium str. SL1344]	1026.17	1.20925	0.19	0.37	0.81	0.91	0.18	1.09	0.18	E1WEU6_SALTS	E1WEU6	Single-stranded DNA-binding protein	ssb SL1344_4192	19074
378701852	ref YP_005183810.1 protoporphyrinogen oxidase [Salmonella enterica subsp. enterica serovar Typhimurium str. SL1344]	217.65	1.19722	0.18	0.88	0.69	0.92	0.41	1.08	0.41	E1WE48_SALTS	E1WE48	Protoporphyrinogen oxidase	hemG SL1344_3940	21006
378700395	ref YP_005182352.1 bacterioferritin comigratory protein [Salmonella enterica subsp. enterica serovar Typhimurium str. SL1344]	426.55	1.19722	0.18	0.41	0.8	0.91	0.2	1.09	0.2	E1WCX5_SALTS	E1WCX5	Bacterioferritin comigratory protein	bcp SL1344_2454	17609
378698211	ref YP_005180168.1 acetyl-coenzyme A carboxylase carboxyl transferase subunit alpha [Salmonella enterica subsp. enterica serovar Typhimurium str. SL1344]	1299.18	1.1853	0.17	0.29	0.85	0.92	0.14	1.08	0.14	E1W8A4_SALTS	E1W8A4	Acetyl-coenzyme A carboxylase carboxyl transferase subunit alpha (ACCase subunit alpha) (Acetyl-CoA carboxylase carboxyltransferase subunit alpha) (EC 6.4.1.2)	accA SL1344_0233	35344
378699992	ref YP_005181949.1 polysaccharide chain length regulator [Salmonella enterica subsp. enterica serovar Typhimurium str. SL1344]	189.6	1.1853	0.17	0.92	0.6	0.92	0.43	1.08	0.43	E1WH12_SALTS	E1WH12	Lipopolysaccharide O-antigen chain length regulator	wzzB SL1344_2056	36259
378699098	ref YP_005181055.1 putative protein kinase C inhibitor [Salmonella enterica subsp. enterica serovar Typhimurium str. SL1344]	639.22	1.1853	0.17	0.39	0.82	0.92	0.19	1.08	0.19	E1WF74_SALTS	E1WF74	Uncharacterized protein	ycfF SL1344_1142	13269
378700793	ref YP_005182750.1 pathogenicity island 1 effector protein [Salmonella enterica subsp. enterica serovar Typhimurium str. SL1344]	263.76	1.17351	0.16	0.18	0.95	0.92	0.09	1.08	0.09	SIPA_SALTS	SIPA	Cell invasion protein sipA (Effector protein sipA)	sipA sspA SL1344_2861	73942
378702076	ref YP_005184034.1 maltose operon periplasmic protein [Salmonella enterica subsp. enterica serovar Typhimurium str. SL1344]	746.26	1.17351	0.16	0.31	0.81	0.92	0.15	1.08	0.15	E1WES3_SALTS	E1WES3	Maltose operon periplasmic protein	malM SL1344_4169	31823
378700178	ref YP_005182135.1 outer membrane protein C [Salmonella enterica subsp. enterica serovar Typhimurium str. SL1344]	2617.37	1.17351	0.16	0.13	0.98	0.92	0.06	1.08	0.06	E1WCA8_SALTS	E1WCA8	Outer membrane protein C	ompC SL1344_2237	35270
378702177	ref YP_005184135.1 elongation factor P [Salmonella enterica subsp. enterica serovar Typhimurium str. SL1344]	256.13	1.16183	0.15	0.35	0.79	0.93	0.17	1.07	0.17	E1WF24_SALTS	E1WF24	Elongation factor P (EF-P)	efp SL1344_4271	20623
378702274	ref YP_005184232.1 putative PmbA protein [Salmonella enterica subsp. enterica serovar Typhimurium str. SL1344]	167.43	1.16183	0.15	2.05	0.59	0.93	0.77	1.07	0.77	E1WAX1_SALTS	E1WAX1	PmbA protein	pmbA SL1344_4368	48409
378700107	ref YP_005182064.1 putative esterase [Salmonella enterica subsp. enterica serovar Typhimurium str. SL1344]	333.23	1.15027	0.14	0.97	0.64	0.93	0.45	1.07	0.45	E1WHC7_SALTS	E1WHC7	Hypothetical esterase	yeiG SL1344_2171	31972
378698740	ref YP_005180697.1 molybdenum cofactor biosynthesis protein B [Salmonella enterica subsp. enterica serovar Typhimurium str. SL1344]	220.38	1.15027	0.14	0.77	0.61	0.93	0.37	1.07	0.37	E1W9U0_SALTS	E1W9U0	Molybdenum cofactor biosynthesis protein B	moaB SL1344_0779	18540
378698278	ref YP_005180235.1 phosphoheptose isomerase [Salmonella enterica subsp. enterica serovar Typhimurium str. SL1344]	763.07	1.15027	0.14	0.71	0.66	0.93	0.34	1.07	0.34	E1W8H4_SALTS	E1W8H4	Phosphoheptose isomerase (EC 5.3.1.28) (Sedoheptulose 7-phosphate isomerase)	gmhA SL1344_0306	20896
378698859	ref YP_005180816.1 seryl-tRNA synthetase [Salmonella enterica subsp. enterica serovar Typhimurium str. SL1344]	381.53	1.15027	0.14	0.27	0.86	0.93	0.13	1.07	0.13	E1W6Z5_SALTS	E1W6Z5	Serine--tRNA ligase (EC 6.1.1.11) (Seryl-tRNA synthetase) (Seryl-tRNA(Ser/Sec) synthetase)	serS SL1344_0901	48580
378698799	ref YP_005180756.1 D-alanyl-D-alanine carboxypeptidase (penicillin-binding protein 6 precursor) [Salmonella enterica subsp. enterica serovar Typhimurium str. SL1344]	185.55	1.15027	0.14	0.38	0.76	0.93	0.19	1.07	0.19	E1W9Z9_SALTS	E1W9Z9	D-alanyl-D-alanine carboxypeptidase (Penicillin-binding protein 6)	dacC SL1344_0839	43664
378701396	ref YP_005183354.1 two-component response regulator OmpR [Salmonella enterica subsp. enterica serovar Typhimurium str. SL1344]	211.68	1.13883	0.13	0.38	0.76	0.94	0.19	1.06	0.19	E1WIS9_SALTS	E1WIS9	Two-component response regulator OmpR	ompR SL1344_3469	27354
378699264	ref YP_005181221.1 major outer membrane lipoprotein [Salmonella enterica subsp. enterica serovar Typhimurium str. SL1344]	979.46	1.13883	0.13	0.25	0.85	0.93	0.12	1.07	0.12	E1WFP3_SALTS	E1WFP3	Major outer membrane lipoprotein	lpp SL1344_1311	8391
378698600	ref YP_005180557.1 rare lipoprotein B [Salmonella enterica subsp. enterica serovar Typhimurium str. SL1344]	203.99	1.13883	0.13	1.25	0.53	0.94	0.55	1.06	0.55	E1W9E8_SALTS	E1W9E8	LPS-assembly lipoprotein LptE	lptE rlpB SL1344_0635	21458
378699124	ref YP_005181081.1 transcriptional regulatory protein PhoP, regulator of virulence determinants [Salmonella enterica subsp. enterica serovar Typhimurium str. SL1344]	2692.19	1.1275	0.12	0.15	0.94	0.94	0.07	1.06	0.07	PHOP_SALTS	PHOP	Virulence transcriptional regulatory protein PhoP	phoP SL1344_1169	25633
378700391	ref YP_005182348.1 phosphoribosylaminoimidazole succinocarboxamide synthase [Salmonella enterica subsp. enterica serovar Typhimurium str. SL1344]	551.25	1.1275	0.12	0.31	0.79	0.94	0.16	1.06	0.16	E1WCX1_SALTS	E1WCX1	Phosphoribosylaminoimidazole-succinocarboxamide synthase (EC 6.3.2.6) (SAICAR synthetase)	purC SL1344_2450	26908
378702169	ref YP_005184127.1 aspartate ammonia-lyase [Salmonella enterica subsp. enterica serovar Typhimurium str. SL1344]	1456.91	1.11628	0.11	0.15	0.9	0.95	0.07	1.05	0.07	E1WF16_SALTS	E1WF16	Aspartate ammonia-lyase	aspA SL1344_4263	52286
378700256	ref YP_005182213.1 hypothetical protein SL1344_2315 [Salmonella enterica subsp. enterica serovar Typhimurium str. SL1344]	314.69	1.11628	0.11	2.19	0.54	0.95	0.79	1.05	0.79	E1WCI6_SALTS	E1WCI6	Uncharacterized protein	SL1344_2315	20906
378701749	ref YP_005183707.1 ATP synthase subunit gamma [Salmonella enterica subsp. enterica serovar Typhimurium str. SL1344]	1233.76	1.11628	0.11	0.2	0.83	0.95	0.1	1.05	0.1	E1WDU2_SALTS	E1WDU2	ATP synthase gamma chain (ATP synthase F1 sector gamma subunit) (F-ATPase gamma subunit)	atpG SL1344_3833	31555
378698406	ref YP_005180363.1 cytochrome o ubiquinol oxidase subunit II [Salmonella enterica subsp. enterica serovar Typhimurium str. SL1344]	837.32	1.10517	0.1	0.6	0.67	0.95	0.3	1.05	0.3	E1W8V3_SALTS	E1W8V3	Cytochrome o ubiquinol oxidase subunit II	cyoA SL1344_0437	35293
378699360	ref YP_005181317.1 hypothetical protein SL1344_1408 [Salmonella enterica subsp. enterica serovar Typhimurium str. SL1344]	277.39	1.09417	0.09	0.3	0.73	0.95	0.15	1.05	0.15	E1WBG0_SALTS	E1WBG0	Hypothetical exported protein	ydgH SL1344_1408	33915
378698872	ref YP_005180829.1 phosphoserine aminotransferase [Salmonella enterica subsp. enterica serovar Typhimurium str. SL1344]	789.48	1.09417	0.09	0.52	0.65	0.96	0.25	1.04	0.25	E1W708_SALTS	E1W708	Phosphoserine aminotransferase (EC 2.6.1.52) (Phosphohydroxythreonine aminotransferase)	serC SL1344_0914	39832
378701188	ref YP_005183146.1 transcription termination/antitermination L factor [Salmonella enterica subsp. enterica serovar Typhimurium str. SL1344]	336.12	1.09417	0.09	0.33	0.68	0.96	0.16	1.04	0.16	E1WI71_SALTS	E1WI71	Transcription termination/antitermination L factor	nusA SL1344_3260	55426
378698030	ref YP_005179987.1 isoleucyl-tRNA synthetase [Salmonella enterica subsp. enterica serovar Typhimurium str. SL1344]	278.71	1.09417	0.09	0.41	0.68	0.96	0.2	1.04	0.2	E1W7S0_SALTS	E1W7S0	Isoleucine--tRNA ligase (EC 6.1.1.5) (Isoleucyl-tRNA synthetase)	ileS SL1344_0047	105702
378701431	ref YP_005183389.1 aspartate-semialdehyde dehydrogenase [Salmonella enterica subsp. enterica serovar Typhimurium str. SL1344]	205.94	1.09417	0.09	0.61	0.63	0.96	0.3	1.04	0.3	E1WIW5_SALTS	E1WIW5	Aspartate-semialdehyde dehydrogenase (ASA dehydrogenase) (ASADH) (EC 1.2.1.11) (Aspartate-beta-semialdehyde dehydrogenase)	asd SL1344_3506	40136
378701101	ref YP_005183058.1 hypothetical protein SL1344_3169 [Salmonella enterica subsp. enterica serovar Typhimurium str. SL1344]	614.67	1.08329	0.08	2.6	0.55	0.97	0.86	1.03	0.86	E1WHY3_SALTS	E1WHY3	Uncharacterized protein	yqiC SL1344_3169	11553
378698415	ref YP_005180372.1 peptidyl-prolyl cis-trans isomerase D [Salmonella enterica subsp. enterica serovar Typhimurium str. SL1344]	466.44	1.07251	0.07	0.19	0.72	0.97	0.1	1.03	0.1	E1W8W2_SALTS	E1W8W2	Peptidylprolyl isomerase (EC 5.2.1.8)	cypD SL1344_0446	68129
378701802	ref YP_005183760.1 Porphyrin biosynthetic protein [Salmonella enterica subsp. enterica serovar Typhimurium str. SL1344]	132.3	1.07251	0.07	1.38	0.48	0.97	0.56	1.03	0.56	E1WDZ7_SALTS	E1WDZ7	Porphyrin biosynthetic protein	hemY SL1344_3890	43260
378699713	ref YP_005181670.1 cold shock-like protein CspC [Salmonella enterica subsp. enterica serovar Typhimurium str. SL1344]	23093.3	1.07251	0.07	0.11	0.88	0.97	0.06	1.03	0.06	E1WG74_SALTS	E1WG74	Cold shock-like protein CspC	cspC SL1344_1766	7402
378701623	ref YP_005183581.1 hypothetical protein SL1344_3701 [Salmonella enterica subsp. enterica serovar Typhimurium str. SL1344]	149.19	1.06184	0.06	0.61	0.6	0.97	0.3	1.03	0.3	E1WDG4_SALTS	E1WDG4	Uncharacterized protein	yicC SL1344_3701	33125
378699761	ref YP_005181718.1 pyruvate kinase A [Salmonella enterica subsp. enterica serovar Typhimurium str. SL1344]	438.95	1.06184	0.06	0.35	0.6	0.97	0.17	1.03	0.17	E1WGC8_SALTS	E1WGC8	Pyruvate kinase (EC 2.7.1.40)	pykA SL1344_1822	51387
378698678	ref YP_005180635.1 succinate dehydrogenase iron-sulfur protein [Salmonella enterica subsp. enterica serovar Typhimurium str. SL1344]	929.81	1.06184	0.06	0.21	0.71	0.97	0.1	1.03	0.1	E1W9M8_SALTS	E1W9M8	Succinate dehydrogenase iron-sulfur subunit (EC 1.3.5.1)	sdhB SL1344_0717	26864
378699707	ref YP_005181664.1 phosphotransferase enzyme II, C component [Salmonella enterica subsp. enterica serovar Typhimurium str. SL1344]	450.06	1.06184	0.06	0.34	0.63	0.97	0.17	1.03	0.17	E1WG68_SALTS	E1WG68	Phosphotransferase enzyme II, C component	SL1344_1760	27493
378702353	ref YP_005184311.1 putative aldehyde dehydrogenase [Salmonella enterica subsp. enterica serovar Typhimurium str. SL1344]	156.99	1.06184	0.06	0.49	0.58	0.97	0.24	1.03	0.24	E1WB53_SALTS	E1WB53	Hypothetical aldehyde dehydrogenase	SL1344_4450	50038
378700794	ref YP_005182751.1 pathogenicity island 1 effector protein [Salmonella enterica subsp. enterica serovar Typhimurium str. SL1344]	185.68	1.05127	0.05	0.8	0.56	0.98	0.38	1.02	0.38	E1WAC7_SALTS	E1WAC7	Pathogenicity island 1 Type III secretion system apparatus-part of the Translocon	sipD SL1344_2862	37112
378701177	ref YP_005183135.1 monooxygenase [Salmonella enterica subsp. enterica serovar Typhimurium str. SL1344]	194.36	1.05127	0.05	1.7	0.56	0.97	0.69	1.03	0.69	E1WI60_SALTS	E1WI60	Possible monooxygenase	yhbW SL1344_3249	37079
378702252	ref YP_005184210.1 inorganic pyrophosphatase [Salmonella enterica subsp. enterica serovar Typhimurium str. SL1344]	711.58	1.05127	0.05	0.3	0.6	0.98	0.15	1.02	0.15	E1WAU9_SALTS	E1WAU9	Inorganic pyrophosphatase (EC 3.6.1.1) (Pyrophosphate phospho-hydrolase)	ppa SL1344_4347	19677
378699012	ref YP_005180969.1 glucose-1-phosphatase, secreted [Salmonella enterica subsp. enterica serovar Typhimurium str. SL1344]	446.05	1.04081	0.04	0.36	0.65	0.98	0.18	1.02	0.18	E1W7E8_SALTS	E1W7E8	Glucose-1-phosphatase (G1Pase), secreted	agp SL1344_1056	45559
378701332	ref YP_005183290.1 50S ribosomal protein L23 [Salmonella enterica subsp. enterica serovar Typhimurium str. SL1344]	1450.65	1.04081	0.04	0.4	0.59	0.98	0.2	1.02	0.2	E1WIL5_SALTS	E1WIL5	50S ribosomal protein L23	rplW SL1344_3405	11213
378701171	ref YP_005183128.1 hypothetical protein SL1344_3242 [Salmonella enterica subsp. enterica serovar Typhimurium str. SL1344]	423.04	1.04081	0.04	0.69	0.57	0.98	0.33	1.02	0.33	E1WI53_SALTS	E1WI53	Uncharacterized protein	yhbO SL1344_3242	18871
378702235	ref YP_005184193.1 FkbP-type peptidyl-prolyl cis-trans isomerase [Salmonella enterica subsp. enterica serovar Typhimurium str. SL1344]	605.99	1.04081	0.04	0.23	0.6	0.98	0.11	1.02	0.11	E1WAT2_SALTS	E1WAT2	Peptidyl-prolyl cis-trans isomerase (EC 5.2.1.8)	fklB SL1344_4330	23737
378700806	ref YP_005182763.1 chaperone protein for type III secretion system effectors [Salmonella enterica subsp. enterica serovar Typhimurium str. SL1344]	886.07	1.04081	0.04	0.34	0.61	0.98	0.17	1.02	0.17	E1WAD9_SALTS	E1WAD9	Chaperone protein for type III secretion system effectors	invB SL1344_2874	14919
378698643	ref YP_005180600.1 phosphoglucomutase [Salmonella enterica subsp. enterica serovar Typhimurium str. SL1344]	439.43	1.04081	0.04	0.23	0.58	0.98	0.12	1.02	0.12	E1W9J2_SALTS	E1W9J2	Phosphoglucomutase	pgm SL1344_0680	58090
378698629	ref YP_005180586.1 glucosamine-6-phosphate deaminase [Salmonella enterica subsp. enterica serovar Typhimurium str. SL1344]	600.88	1.04081	0.04	0.37	0.59	0.98	0.19	1.02	0.19	E1W9H8_SALTS	E1W9H8	Glucosamine-6-phosphate deaminase (EC 3.5.99.6) (GlcN6P deaminase) (Glucosamine-6-phosphate isomerase)	nagB SL1344_0666	29632
378698449	ref YP_005180406.1 adenylate kinase [Salmonella enterica subsp. enterica serovar Typhimurium str. SL1344]	966.98	1.04081	0.04	0.28	0.69	0.98	0.14	1.02	0.14	E1W8Z6_SALTS	E1W8Z6	Adenylate kinase (AK) (EC 2.7.4.3) (ATP-AMP transphosphorylase) (ATP:AMP phosphotransferase) (Adenylate monophosphate kinase)	adk SL1344_0481	23488
378700423	ref YP_005182380.1 histidyl-tRNA synthetase [Salmonella enterica subsp. enterica serovar Typhimurium str. SL1344]	314.94	1.03045	0.03	0.49	0.55	0.99	0.24	1.01	0.24	E1WIZ8_SALTS	E1WIZ8	Histidine--tRNA ligase (EC 6.1.1.21) (Histidyl-tRNA synthetase)	hisS SL1344_2484	46927
378701614	ref YP_005183572.1 formamidopyrimidine-DNA glycosylase [Salmonella enterica subsp. enterica serovar Typhimurium str. SL1344]	194.45	1.03045	0.03	0.92	0.55	0.98	0.39	1.02	0.39	E1WDF5_SALTS	E1WDF5	Formamidopyrimidine-DNA glycosylase (Fapy-DNA glycosylase) (EC 3.2.2.23) (DNA-(apurinic or apyrimidinic site) lyase MutM)	mutM fpg SL1344_3692	30233
378700192	ref YP_005182149.1 glycerophosphoryl diester phosphodiesterase [Salmonella enterica subsp. enterica serovar Typhimurium str. SL1344]	582.19	1.03045	0.03	0.35	0.65	0.98	0.17	1.02	0.17	E1WCC2_SALTS	E1WCC2	Glycerophosphoryl diester phosphodiesterase periplasmic	glpQ SL1344_2251	40425
378699088	ref YP_005181045.1 3-oxoacyl-ACP reductase [Salmonella enterica subsp. enterica serovar Typhimurium str. SL1344]	228.23	1.03045	0.03	0.44	0.53	0.99	0.22	1.01	0.22	E1WF64_SALTS	E1WF64	3-oxoacyl-[acyl-carrier protein] reductase	fabG SL1344_1132	25545
378699352	ref YP_005181309.1 class II fumarate hydratase [Salmonella enterica subsp. enterica serovar Typhimurium str. SL1344]	238.62	1.0202	0.02	0.31	0.57	0.99	0.15	1.01	0.15	E1WBF2_SALTS	E1WBF2	Fumarate hydratase class II (Fumarase C) (EC 4.2.1.2)	fumC SL1344_1400	50303
378698448	ref YP_005180405.1 heat shock protein HtpG [Salmonella enterica subsp. enterica serovar Typhimurium str. SL1344]	1193.83	1.0202	0.02	0.11	0.63	0.99	0.05	1.01	0.05	E1W8Z5_SALTS	E1W8Z5	Chaperone protein HtpG (Heat shock protein HtpG) (High temperature protein G)	htpG SL1344_0480	71487
378698894	ref YP_005180851.1 outer membrane protein F [Salmonella enterica subsp. enterica serovar Typhimurium str. SL1344]	139.67	1	0	0.7	0.51	1	0.34	1	0.34	E1W730_SALTS	E1W730	Outer membrane protein F	ompF SL1344_0936	40048
378702204	ref YP_005184162.1 HflC protein [Salmonella enterica subsp. enterica serovar Typhimurium str. SL1344]	532.63	1	0	0.27	0.46	1	0.14	1	0.14	E1WF51_SALTS	E1WF51	Protein HflC	hflC SL1344_4298	37545
378702399	ref YP_005184357.1 phosphopentomutase [Salmonella enterica subsp. enterica serovar Typhimurium str. SL1344]	314.65	1	0	0.37	0.48	1	0.18	1	0.18	E1WB99_SALTS	E1WB99	Phosphopentomutase (EC 5.4.2.7) (Phosphodeoxyribomutase)	deoB SL1344_4496	44244
378700976	ref YP_005182933.1 fructose 1,6-bisphosphate aldolase [Salmonella enterica subsp. enterica serovar Typhimurium str. SL1344]	1279.05	1	0	0.17	0.47	1	0.09	1	0.09	E1WHK8_SALTS	E1WHK8	Fructose 1,6-bisphosphate aldolase	fba SL1344_3044	39156
378699349	ref YP_005181306.1 hypothetical protein SL1344_1396 [Salmonella enterica subsp. enterica serovar Typhimurium str. SL1344]	393.6	0.99005	-0.01	0.4	0.49	1.01	0.2	0.99	0.2	E1WFX8_SALTS	E1WFX8	Uncharacterized protein	ydgA SL1344_1396	54284
378699185	ref YP_005181142.1 putative nitroreductase [Salmonella enterica subsp. enterica serovar Typhimurium str. SL1344]	297.63	0.99005	-0.01	0.35	0.52	1	0.17	1	0.17	E1WFG3_SALTS	E1WFG3	Hypothetical nitroreductase	ydjA SL1344_1231	20128
378700376	ref YP_005182333.1 NADP-dependent malate dehydrogenase [Salmonella enterica subsp. enterica serovar Typhimurium str. SL1344]	680.48	0.99005	-0.01	0.24	0.43	1.01	0.12	0.99	0.12	E1WCV6_SALTS	E1WCV6	NADP-dependent malate dehydrogenase (Decarboxylating)	maeB SL1344_2435	82322
378700335	ref YP_005182292.1 phosphocarrier protein HPr [Salmonella enterica subsp. enterica serovar Typhimurium str. SL1344]	3160.94	0.99005	-0.01	0.17	0.43	1.01	0.08	0.99	0.08	E1WCR5_SALTS	E1WCR5	Phosphocarrier protein HPr	ptsH SL1344_2394	9119
378698691	ref YP_005180648.1 tolB protein [Salmonella enterica subsp. enterica serovar Typhimurium str. SL1344]	196.65	0.980199	-0.02	0.25	0.42	1.01	0.12	0.99	0.12	E1W9P1_SALTS	E1W9P1	Protein TolB	tolB SL1344_0730	46149
378698438	ref YP_005180395.1 acriflavin resistance protein A [Salmonella enterica subsp. enterica serovar Typhimurium str. SL1344]	438.23	0.980199	-0.02	0.23	0.43	1.01	0.12	0.99	0.12	E1W8Y5_SALTS	E1W8Y5	Acriflavin resistance protein A	acrA SL1344_0469	42235
378698567	ref YP_005180524.1 hypothetical protein SL1344_0602 [Salmonella enterica subsp. enterica serovar Typhimurium str. SL1344]	608.47	0.970446	-0.03	0.26	0.38	1.01	0.13	0.99	0.13	E1W9B5_SALTS	E1W9B5	Uncharacterized protein	ybdQ SL1344_0602	15901
378698195	ref YP_005180152.1 30S ribosomal protein S2 [Salmonella enterica subsp. enterica serovar Typhimurium str. SL1344]	6119.87	0.970446	-0.03	0.14	0.4	1.01	0.07	0.99	0.07	E1W888_SALTS	E1W888	30S ribosomal protein S2	rpsB SL1344_0217	26759
378701280	ref YP_005183238.1 biotin carboxylase [Salmonella enterica subsp. enterica serovar Typhimurium str. SL1344]	614.86	0.970446	-0.03	0.32	0.46	1.01	0.16	0.99	0.16	E1WIG3_SALTS	E1WIG3	Biotin carboxylase	accC SL1344_3353	46004
378701589	ref YP_005183547.1 protein-export protein SecB [Salmonella enterica subsp. enterica serovar Typhimurium str. SL1344]	158.74	0.970446	-0.03	0.3	0.41	1.02	0.15	0.98	0.15	E1WDD0_SALTS	E1WDD0	Protein-export protein SecB	secB SL1344_3667	17245
378699056	ref YP_005181013.1 Dihydroorotase [Salmonella enterica subsp. enterica serovar Typhimurium str. SL1344]	484.28	0.960789	-0.04	0.56	0.45	1.02	0.27	0.98	0.27	E1W7J2_SALTS	E1W7J2	Dihydroorotase (DHOase) (EC 3.5.2.3)	pyrC SL1344_1100	38605
378701394	ref YP_005183352.1 phosphoenolpyruvate carboxykinase [Salmonella enterica subsp. enterica serovar Typhimurium str. SL1344]	4118.68	0.960789	-0.04	0.08	0.19	1.02	0.04	0.98	0.04	E1WIS7_SALTS	E1WIS7	Phosphoenolpyruvate carboxykinase [ATP] (PCK) (PEP carboxykinase) (PEPCK) (EC 4.1.1.49)	pckA SL1344_3467	59647
378698398	ref YP_005180355.1 hypothetical protein SL1344_0429 [Salmonella enterica subsp. enterica serovar Typhimurium str. SL1344]	1157.99	0.960789	-0.04	0.23	0.39	1.02	0.12	0.98	0.12	E1W8U5_SALTS	E1W8U5	UPF0234 protein YajQ	yajQ SL1344_0429	19022
378701744	ref YP_005183702.1 glucosamine--fructose-6-phosphate aminotransferase [Salmonella enterica subsp. enterica serovar Typhimurium str. SL1344]	434.78	0.960789	-0.04	0.52	0.44	1.02	0.25	0.98	0.25	E1WDT7_SALTS	E1WDT7	Glutamine--fructose-6-phosphate aminotransferase [isomerizing] (EC 2.6.1.16) (D-fructose-6-phosphate amidotransferase) (GFAT) (Glucosamine-6-phosphate synthase) (Hexosephosphate aminotransferase) (L-glutamine--D-fructose-6-phosphate amidotransferase)	glmS SL1344_3828	66877
378698196	ref YP_005180153.1 elongation factor Ts [Salmonella enterica subsp. enterica serovar Typhimurium str. SL1344]	1887.16	0.951229	-0.05	0.13	0.22	1.02	0.06	0.98	0.06	E1W889_SALTS	E1W889	Elongation factor Ts (EF-Ts)	tsf SL1344_0218	30358
378702397	ref YP_005184355.1 deoxyribose-phosphate aldolase [Salmonella enterica subsp. enterica serovar Typhimurium str. SL1344]	261.17	0.951229	-0.05	0.62	0.53	1.02	0.3	0.98	0.3	E1WB97_SALTS	E1WB97	Deoxyribose-phosphate aldolase (DERA) (EC 4.1.2.4) (2-deoxy-D-ribose 5-phosphate aldolase) (Phosphodeoxyriboaldolase)	deoC SL1344_4494	28369
378701598	ref YP_005183556.1 ADP-L-glycero-D-manno-heptose-6-epimerase [Salmonella enterica subsp. enterica serovar Typhimurium str. SL1344]	573.72	0.951229	-0.05	0.24	0.29	1.02	0.12	0.98	0.12	E1WDD9_SALTS	E1WDD9	ADP-L-glycero-D-manno-heptose-6-epimerase (EC 5.1.3.20) (ADP-L-glycero-beta-D-manno-heptose-6-epimerase)	rfaD hldD SL1344_3676	34849
378702203	ref YP_005184161.1 HflK protein [Salmonella enterica subsp. enterica serovar Typhimurium str. SL1344]	503.69	0.941765	-0.06	0.25	0.3	1.03	0.12	0.97	0.12	E1WF50_SALTS	E1WF50	HflK protein	hflK SL1344_4297	45630
378700402	ref YP_005182359.1 uracil phosphoribosyltransferase [Salmonella enterica subsp. enterica serovar Typhimurium str. SL1344]	539.82	0.932394	-0.07	0.37	0.34	1.03	0.18	0.97	0.18	E1WCY2_SALTS	E1WCY2	Uracil phosphoribosyltransferase (EC 2.4.2.9) (UMP pyrophosphorylase) (UPRTase)	upp SL1344_2461	22533
378699691	ref YP_005181648.1 septum site determining protein [Salmonella enterica subsp. enterica serovar Typhimurium str. SL1344]	957.54	0.932394	-0.07	0.21	0.25	1.04	0.1	0.96	0.1	E1WG52_SALTS	E1WG52	Site-determining protein	minD SL1344_1743	29500
378700977	ref YP_005182934.1 phosphoglycerate kinase [Salmonella enterica subsp. enterica serovar Typhimurium str. SL1344]	4169.1	0.932394	-0.07	0.09	0.08	1.04	0.04	0.96	0.04	E1WHK9_SALTS	E1WHK9	Phosphoglycerate kinase (EC 2.7.2.3)	pgk SL1344_3045	41132
378701520	ref YP_005183478.1 dipeptide transport protein [Salmonella enterica subsp. enterica serovar Typhimurium str. SL1344]	248.16	0.923116	-0.08	0.44	0.35	1.04	0.22	0.96	0.22	E1WD60_SALTS	E1WD60	Periplasmic dipeptide transport protein	dppA SL1344_3596	58463
378701183	ref YP_005183141.1 polynucleotide phosphorylase [Salmonella enterica subsp. enterica serovar Typhimurium str. SL1344]	844.06	0.923116	-0.08	0.26	0.29	1.04	0.13	0.96	0.13	E1WI66_SALTS	E1WI66	Polyribonucleotide nucleotidyltransferase (EC 2.7.7.8) (Polynucleotide phosphorylase)	pnp SL1344_3255	77039
378701063	ref YP_005183020.1 oxidoreductase [Salmonella enterica subsp. enterica serovar Typhimurium str. SL1344]	575.52	0.913931	-0.09	0.17	0.21	1.04	0.08	0.96	0.08	E1WHU5_SALTS	E1WHU5	Possible oxidoreductase	yghA SL1344_3131	31439
378698203	ref YP_005180160.1 outer membrane protein [Salmonella enterica subsp. enterica serovar Typhimurium str. SL1344]	297.09	0.913931	-0.09	0.24	0.25	1.04	0.12	0.96	0.12	E1W896_SALTS	E1W896	Outer membrane protein assembly factor BamA	yaeT bamA SL1344_0225	89527
378698027	ref YP_005179984.1 30S ribosomal protein S20 [Salmonella enterica subsp. enterica serovar Typhimurium str. SL1344]	4401.42	0.913931	-0.09	0.34	0.34	1.05	0.17	0.95	0.17	E1W7R7_SALTS	E1W7R7	30S ribosomal protein S20	rpsT SL1344_0044	9655
378698995	ref YP_005180952.1 homoprotocatechuate degradative operon repressor [Salmonella enterica subsp. enterica serovar Typhimurium str. SL1344]	231.69	0.913931	-0.09	0.81	0.36	1.05	0.38	0.95	0.38	E1W7D1_SALTS	E1W7D1	Homoprotocatechuate degradative operon repressor	hpaR SL1344_1039	16895
378699215	ref YP_005181172.1 6-phosphofructokinase [Salmonella enterica subsp. enterica serovar Typhimurium str. SL1344]	570.1	0.913931	-0.09	0.37	0.29	1.05	0.18	0.95	0.18	E1WFJ3_SALTS	E1WFJ3	Phosphofructokinase	pfkB SL1344_1261	32565
378701193	ref YP_005183151.1 PGM/PMM family protein [Salmonella enterica subsp. enterica serovar Typhimurium str. SL1344]	196.48	0.904837	-0.1	0.31	0.25	1.05	0.15	0.95	0.15	E1WI76_SALTS	E1WI76	Phosphoglucosamine mutase (EC 5.4.2.10)	glmM SL1344_3265	47441
378701196	ref YP_005183154.1 cell division protein [Salmonella enterica subsp. enterica serovar Typhimurium str. SL1344]	208.23	0.895834	-0.11	0.4	0.33	1.05	0.2	0.95	0.2	E1WI79_SALTS	E1WI79	ATP-dependent zinc metalloprotease FtsH (EC 3.4.24.-)	ftsH SL1344_3268	70829
378698614	ref YP_005180571.1 glutamate/aspartate transport ATP-binding protein GltL [Salmonella enterica subsp. enterica serovar Typhimurium str. SL1344]	186.88	0.895834	-0.11	0.87	0.4	1.05	0.41	0.95	0.41	E1W9G3_SALTS	E1W9G3	Glutamate/aspartate transport ATP-binding protein GltL	gltL SL1344_0651	26606
378699014	ref YP_005180971.1 trp repressor binding protein [Salmonella enterica subsp. enterica serovar Typhimurium str. SL1344]	1209.21	0.88692	-0.12	0.23	0.2	1.06	0.11	0.94	0.11	E1W7F0_SALTS	E1W7F0	NAD(P)H dehydrogenase (quinone) (EC 1.6.5.2) (NAD(P)H:quinone oxidoreductase)	wrbA SL1344_1058	20868
378701322	ref YP_005183280.1 50S ribosomal protein L5 [Salmonella enterica subsp. enterica serovar Typhimurium str. SL1344]	2256.55	0.88692	-0.12	0.13	0.05	1.06	0.07	0.94	0.07	E1WIK5_SALTS	E1WIK5	50S ribosomal protein L5	rplE SL1344_3395	20318
378699179	ref YP_005181136.1 glyceraldehyde 3-phosphate dehydrogenase A [Salmonella enterica subsp. enterica serovar Typhimurium str. SL1344]	5271.41	0.88692	-0.12	0.12	0.03	1.06	0.06	0.94	0.06	E1WFF7_SALTS	E1WFF7	Glyceraldehyde-3-phosphate dehydrogenase (EC 1.2.1.-)	gapA SL1344_1225	35587
378702205	ref YP_005184163.1 adenylosuccinate synthetase [Salmonella enterica subsp. enterica serovar Typhimurium str. SL1344]	788.61	0.88692	-0.12	0.29	0.26	1.06	0.14	0.94	0.14	E1WF52_SALTS	E1WF52	Adenylosuccinate synthetase (AMPSase) (AdSS) (EC 6.3.4.4) (IMP--aspartate ligase)	purA SL1344_4299	47377
378700334	ref YP_005182291.1 cysteine synthase A [Salmonella enterica subsp. enterica serovar Typhimurium str. SL1344]	2132.01	0.88692	-0.12	0.13	0.04	1.06	0.07	0.94	0.07	E1WCR4_SALTS	E1WCR4	Cysteine synthase (EC 2.5.1.47)	cysK SL1344_2393	34536
378698113	ref YP_005180070.1 cell division protein FtsZ [Salmonella enterica subsp. enterica serovar Typhimurium str. SL1344]	898.65	0.878095	-0.13	0.22	0.09	1.07	0.11	0.93	0.11	E1W805_SALTS	E1W805	Cell division protein FtsZ	ftsZ SL1344_0133	40324
378700963	ref YP_005182920.1 aminomethyltransferase [Salmonella enterica subsp. enterica serovar Typhimurium str. SL1344]	569.59	0.878095	-0.13	0.21	0.13	1.06	0.11	0.94	0.11	E1WHJ5_SALTS	E1WHJ5	Aminomethyltransferase (EC 2.1.2.10) (Glycine cleavage system T protein)	gcvT SL1344_3031	40217
378700247	ref YP_005182204.1 acetate kinase [Salmonella enterica subsp. enterica serovar Typhimurium str. SL1344]	402.72	0.869358	-0.14	0.35	0.27	1.07	0.17	0.93	0.17	E1WCH7_SALTS	E1WCH7	Acetate kinase (EC 2.7.2.1) (Acetokinase)	ackA SL1344_2306	43257
378700393	ref YP_005182350.1 Dihydrodipicolinate synthase [Salmonella enterica subsp. enterica serovar Typhimurium str. SL1344]	430.19	0.869358	-0.14	0.25	0.12	1.07	0.13	0.93	0.13	E1WCX3_SALTS	E1WCX3	4-hydroxy-tetrahydrodipicolinate synthase (HTPA synthase) (EC 4.3.3.7)	dapA SL1344_2452	31294
378698197	ref YP_005180154.1 uridylate kinase [Salmonella enterica subsp. enterica serovar Typhimurium str. SL1344]	263.8	0.869358	-0.14	0.36	0.22	1.07	0.18	0.93	0.18	E1W890_SALTS	E1W890	Uridylate kinase (UK) (EC 2.7.4.22) (Uridine monophosphate kinase)	pyrH SL1344_0219	25955
378699706	ref YP_005181663.1 PTS system mannose-specific transporter subunit IIAB [Salmonella enterica subsp. enterica serovar Typhimurium str. SL1344]	1489.35	0.869358	-0.14	0.2	0.08	1.07	0.1	0.93	0.1	E1WG67_SALTS	E1WG67	PTS system, mannose-specific IIAB component	SL1344_1759	34987
378699579	ref YP_005181536.1 enoyl-ACP reductase [Salmonella enterica subsp. enterica serovar Typhimurium str. SL1344]	1523.43	0.869358	-0.14	0.31	0.22	1.07	0.16	0.93	0.16	E1WC31_SALTS	E1WC31	Enoyl-[acyl-carrier-protein] reductase [NADH] (EC 1.3.1.9)	fabI SL1344_1631	27761
378701308	ref YP_005183266.1 50S ribosomal protein L17 [Salmonella enterica subsp. enterica serovar Typhimurium str. SL1344]	4242.65	0.860708	-0.15	0.2	0.12	1.07	0.1	0.93	0.1	E1WIJ1_SALTS	E1WIJ1	50S ribosomal protein L17	rplQ SL1344_3381	14395
378701065	ref YP_005183022.1 biopolymer transport ExbB protein [Salmonella enterica subsp. enterica serovar Typhimurium str. SL1344]	145.53	0.852144	-0.16	1.1	0.36	1.07	0.5	0.93	0.5	E1WHU7_SALTS	E1WHU7	Biopolymer transport ExbB protein	exbB SL1344_3133	26179
378700251	ref YP_005182208.1 putative transketolase N-terminal section [Salmonella enterica subsp. enterica serovar Typhimurium str. SL1344]	457.12	0.852144	-0.16	0.52	0.28	1.08	0.25	0.92	0.25	E1WCI1_SALTS	E1WCI1	Hypothetical transketolase N-terminal section	SL1344_2310	30397
378698895	ref YP_005180852.1 asparaginyl-tRNA synthetase [Salmonella enterica subsp. enterica serovar Typhimurium str. SL1344]	1054.24	0.852144	-0.16	0.23	0.09	1.08	0.11	0.92	0.11	E1W731_SALTS	E1W731	Asparagine--tRNA ligase (EC 6.1.1.22) (Asparaginyl-tRNA synthetase)	asnS asnCa SL1344_0937	52523
378700559	ref YP_005182516.1 ClpB protein [Salmonella enterica subsp. enterica serovar Typhimurium str. SL1344]	1272.91	0.852144	-0.16	0.1	0	1.08	0.05	0.92	0.05	E1WJD4_SALTS	E1WJD4	ClpB protein (Heat shock protein f84.1)	clpB SL1344_2620	95437
378701616	ref YP_005183574.1 50S ribosomal protein L28 [Salmonella enterica subsp. enterica serovar Typhimurium str. SL1344]	558.79	0.852144	-0.16	1.07	0.4	1.07	0.49	0.93	0.49	E1WDF7_SALTS	E1WDF7	50S ribosomal protein L28	rpmB SL1344_3694	9051
378701105	ref YP_005183062.1 ADP-heptose synthase [Salmonella enterica subsp. enterica serovar Typhimurium str. SL1344]	184	0.852144	-0.16	0.62	0.23	1.08	0.3	0.92	0.3	E1WHY7_SALTS	E1WHY7	Bifunctional protein HldE	rfaE hldE SL1344_3173	51124
378701776	ref YP_005183734.1 branched-chain amino-acid aminotransferase [Salmonella enterica subsp. enterica serovar Typhimurium str. SL1344]	209.69	0.852144	-0.16	0.52	0.27	1.08	0.25	0.92	0.25	E1WDX0_SALTS	E1WDX0	Branched-chain amino-acid aminotransferase	ilvE SL1344_3863	34053
378698370	ref YP_005180327.1 hypothetical protein SL1344_0401 [Salmonella enterica subsp. enterica serovar Typhimurium str. SL1344]	537.25	0.843665	-0.17	0.81	0.37	1.08	0.38	0.92	0.38	E1W8R7_SALTS	E1W8R7	Hypothetical membrane protein	yajC SL1344_0401	11844
378698680	ref YP_005180637.1 dihydrolipoamide succinyltransferase component (E2) [Salmonella enterica subsp. enterica serovar Typhimurium str. SL1344]	4444.71	0.843665	-0.17	0.1	0	1.09	0.05	0.91	0.05	E1W9N0_SALTS	E1W9N0	Dihydrolipoyllysine-residue succinyltransferase component of 2-oxoglutarate dehydrogenase complex (EC 2.3.1.61) (2-oxoglutarate dehydrogenase complex component E2)	sucB SL1344_0719	43857
378699222	ref YP_005181179.1 Threonyl-tRNA synthetase [Salmonella enterica subsp. enterica serovar Typhimurium str. SL1344]	529.86	0.843665	-0.17	0.29	0.13	1.08	0.15	0.92	0.15	E1WFK0_SALTS	E1WFK0	Threonine--tRNA ligase (EC 6.1.1.3) (Threonyl-tRNA synthetase)	thrS SL1344_1267	73978
378700447	ref YP_005182404.1 extragenic suppressor protein SuhB [Salmonella enterica subsp. enterica serovar Typhimurium str. SL1344]	217.62	0.826959	-0.19	0.73	0.31	1.09	0.35	0.91	0.35	E1WJ22_SALTS	E1WJ22	Extragenic suppressor protein SuhB	suhB SL1344_2508	29158
378698582	ref YP_005180539.1 cold shock-like protein cspE [Salmonella enterica subsp. enterica serovar Typhimurium str. SL1344]	3599.69	0.826959	-0.19	0.16	0.01	1.09	0.08	0.91	0.08	E1W9D0_SALTS	E1W9D0	Cold shock-like protein cspE	cspE SL1344_0617	7583
378698893	ref YP_005180850.1 aspartate aminotransferase [Salmonella enterica subsp. enterica serovar Typhimurium str. SL1344]	371.33	0.826959	-0.19	0.2	0.05	1.09	0.1	0.91	0.1	E1W729_SALTS	E1W729	Aspartate aminotransferase	aspC SL1344_0935	43521
378701748	ref YP_005183706.1 ATP synthase subunit beta [Salmonella enterica subsp. enterica serovar Typhimurium str. SL1344]	11813.1	0.826959	-0.19	0.09	0	1.1	0.04	0.9	0.04	E1WDU1_SALTS	E1WDU1	ATP synthase subunit beta (EC 3.6.3.14) (ATP synthase F1 sector subunit beta) (F-ATPase subunit beta)	atpD SL1344_3832	50283
378701018	ref YP_005182975.1 hypothetical protein SL1344_3086 [Salmonella enterica subsp. enterica serovar Typhimurium str. SL1344]	1620.23	0.818731	-0.2	0.46	0.19	1.1	0.23	0.9	0.23	E1WHQ0_SALTS	E1WHQ0	Probable Fe(2+)-trafficking protein	yggX SL1344_3086	10899
378699078	ref YP_005181035.1 ribonuclease E [Salmonella enterica subsp. enterica serovar Typhimurium str. SL1344]	212.81	0.810584	-0.21	0.35	0.18	1.1	0.17	0.9	0.17	E1W7L4_SALTS	E1W7L4	Ribonuclease E (RNase E) (EC 3.1.26.12)	rne SL1344_1122	119402
378701360	ref YP_005183318.1 cyclic AMP receptor protein,catabolite gene activator [Salmonella enterica subsp. enterica serovar Typhimurium str. SL1344]	368.38	0.802519	-0.22	0.37	0.14	1.11	0.18	0.89	0.18	E1WIP3_SALTS	E1WIP3	Cyclic AMP receptor protein,catabolite gene activator	crp SL1344_3433	23656
378700707	ref YP_005182664.1 succinate-semialdehyde dehydrogenase [Salmonella enterica subsp. enterica serovar Typhimurium str. SL1344]	418.24	0.802519	-0.22	0.36	0.13	1.11	0.17	0.89	0.17	E1WA40_SALTS	E1WA40	Succinate-semialdehyde dehydrogenase	gabD SL1344_2775	51848
378698116	ref YP_005180073.1 preprotein translocase subunit SecA [Salmonella enterica subsp. enterica serovar Typhimurium str. SL1344]	306.84	0.802519	-0.22	0.43	0.18	1.11	0.21	0.89	0.21	E1W808_SALTS	E1W808	Protein translocase subunit SecA	secA SL1344_0136	101826
378699090	ref YP_005181047.1 3-oxoacyl-ACP synthase [Salmonella enterica subsp. enterica serovar Typhimurium str. SL1344]	970.68	0.802519	-0.22	0.31	0.08	1.11	0.15	0.89	0.15	E1WF66_SALTS	E1WF66	3-oxoacyl-[acyl-carrier-protein] synthase 2 (EC 2.3.1.179)	fabF SL1344_1134	42953
378700379	ref YP_005182336.1 hypothetical protein SL1344_2438 [Salmonella enterica subsp. enterica serovar Typhimurium str. SL1344]	277.61	0.794534	-0.23	2.67	0.48	1.08	0.88	0.92	0.88	E1WCV9_SALTS	E1WCV9	Uncharacterized protein	SL1344_2438	8308
378700003	ref YP_005181960.1 putative dehydratase RfbH [Salmonella enterica subsp. enterica serovar Typhimurium str. SL1344]	788.25	0.794534	-0.23	0.25	0.03	1.12	0.13	0.88	0.13	E1WH23_SALTS	E1WH23	Dehydratase	rfbH SL1344_2067	48104
378701745	ref YP_005183703.1 UDP-N-acetylglucosamine pyrophosphorylase [Salmonella enterica subsp. enterica serovar Typhimurium str. SL1344]	217.64	0.794534	-0.23	0.65	0.24	1.11	0.31	0.89	0.31	E1WDT8_SALTS	E1WDT8	Bifunctional protein GlmU	glmU SL1344_3829	49198
378700971	ref YP_005182928.1 ribose-5-phosphate isomerase A [Salmonella enterica subsp. enterica serovar Typhimurium str. SL1344]	637.83	0.794534	-0.23	0.28	0.04	1.12	0.14	0.88	0.14	E1WHK3_SALTS	E1WHK3	Ribose-5-phosphate isomerase A (EC 5.3.1.6) (Phosphoriboisomerase A)	rpiA SL1344_3039	22895
378698283	ref YP_005180240.1 aminoacyl-histidine dipeptidase [Salmonella enterica subsp. enterica serovar Typhimurium str. SL1344]	628.87	0.786628	-0.24	0.21	0.01	1.12	0.1	0.88	0.1	E1W8I0_SALTS	E1W8I0	Aminoacyl-histidine dipeptidase	pepD SL1344_0312	52437
378702246	ref YP_005184204.1 peptide methionine sulfoxide reductase [Salmonella enterica subsp. enterica serovar Typhimurium str. SL1344]	237.48	0.786628	-0.24	0.96	0.31	1.11	0.46	0.89	0.46	E1WAU3_SALTS	E1WAU3	Peptide methionine sulfoxide reductase MsrA (Protein-methionine-S-oxide reductase) (EC 1.8.4.11) (Peptide-methionine (S)-S-oxide reductase)	msrA SL1344_4341	23397
378700413	ref YP_005182370.1 inosine-5'-monophosphate dehydrogenase [Salmonella enterica subsp. enterica serovar Typhimurium str. SL1344]	323.94	0.778801	-0.25	0.47	0.17	1.12	0.23	0.88	0.23	E1WIY7_SALTS	E1WIY7	Inosine-5'-monophosphate dehydrogenase (IMP dehydrogenase) (IMPD) (IMPDH) (EC 1.1.1.205)	guaB SL1344_2472	51948
378702400	ref YP_005184358.1 purine nucleoside phosphorylase [Salmonella enterica subsp. enterica serovar Typhimurium str. SL1344]	606.9	0.778801	-0.25	0.31	0.09	1.12	0.15	0.88	0.15	E1WBA0_SALTS	E1WBA0	Purine nucleoside phosphorylase DeoD-type (PNP) (EC 2.4.2.1)	deoD SL1344_4497	25978
378701311	ref YP_005183269.1 30S ribosomal protein S11 [Salmonella enterica subsp. enterica serovar Typhimurium str. SL1344]	5328.87	0.778801	-0.25	0.27	0.05	1.13	0.13	0.87	0.13	E1WIJ4_SALTS	E1WIJ4	30S ribosomal protein S11	rpsK SL1344_3384	11727
378698049	ref YP_005180006.1 carbamoyl-phosphate synthase small subunit [Salmonella enterica subsp. enterica serovar Typhimurium str. SL1344]	582.43	0.778801	-0.25	0.26	0.03	1.12	0.13	0.88	0.13	E1W7U0_SALTS	E1W7U0	Carbamoyl-phosphate synthase small chain (EC 6.3.5.5) (Carbamoyl-phosphate synthetase glutamine chain)	carA SL1344_0067	41651
378699424	ref YP_005181381.1 PhoPQ-activated protein [Salmonella enterica subsp. enterica serovar Typhimurium str. SL1344]	196.44	0.778801	-0.25	1.61	0.35	1.11	0.62	0.89	0.62	E1WBM5_SALTS	E1WBM5	PhoPQ-activated protein	pqaA SL1344_1473	59271
378701747	ref YP_005183705.1 ATP synthase subunit epsilon [Salmonella enterica subsp. enterica serovar Typhimurium str. SL1344]	905.48	0.778801	-0.25	0.46	0.2	1.12	0.23	0.88	0.23	E1WDU0_SALTS	E1WDU0	ATP synthase epsilon chain (ATP synthase F1 sector epsilon subunit) (F-ATPase epsilon subunit)	atpC SL1344_3831	15064
378699656	ref YP_005181613.1 Ribose-phosphate pyrophosphokinase [Salmonella enterica subsp. enterica serovar Typhimurium str. SL1344]	1449.51	0.771052	-0.26	0.16	0	1.13	0.08	0.87	0.08	E1WG17_SALTS	E1WG17	Ribose-phosphate pyrophosphokinase (RPPK) (EC 2.7.6.1) (5-phospho-D-ribosyl alpha-1-diphosphate) (Phosphoribosyl diphosphate synthase) (Phosphoribosyl pyrophosphate synthase)	prs SL1344_1708	34216
378701169	ref YP_005183126.1 lipoprotein [Salmonella enterica subsp. enterica serovar Typhimurium str. SL1344]	499.45	0.771052	-0.26	0.5	0.14	1.13	0.24	0.87	0.24	E1WI51_SALTS	E1WI51	Uncharacterized protein	yraP SL1344_3240	20097
378698854	ref YP_005180811.1 thioredoxin reductase [Salmonella enterica subsp. enterica serovar Typhimurium str. SL1344]	520.95	0.763379	-0.27	0.32	0.05	1.13	0.17	0.87	0.17	E1W6Z0_SALTS	E1W6Z0	Thioredoxin reductase (EC 1.8.1.9)	trxB SL1344_0896	34684
378701259	ref YP_005183217.1 malate dehydrogenase [Salmonella enterica subsp. enterica serovar Typhimurium str. SL1344]	7019.73	0.763379	-0.27	0.07	0	1.13	0.03	0.87	0.03	E1WIE2_SALTS	E1WIE2	Malate dehydrogenase (EC 1.1.1.37)	mdh SL1344_3331	32476
378700456	ref YP_005182413.1 serine hydroxymethyltransferase [Salmonella enterica subsp. enterica serovar Typhimurium str. SL1344]	584.23	0.755784	-0.28	0.19	0	1.14	0.1	0.86	0.1	E1WJ31_SALTS	E1WJ31	Serine hydroxymethyltransferase (SHMT) (Serine methylase) (EC 2.1.2.1)	glyA SL1344_2517	45455
378702232	ref YP_005184190.1 50s ribosomal subunit protein L9 [Salmonella enterica subsp. enterica serovar Typhimurium str. SL1344]	19042.2	0.755784	-0.28	0.09	0	1.14	0.05	0.86	0.05	E1WAS9_SALTS	E1WAS9	50S ribosomal protein L9	rplI SL1344_4327	15784
378701405	ref YP_005183363.1 hypothetical protein SL1344_3478 [Salmonella enterica subsp. enterica serovar Typhimurium str. SL1344]	221.81	0.755784	-0.28	0.72	0.26	1.14	0.34	0.86	0.34	E1WIT8_SALTS	E1WIT8	Fe/S biogenesis protein NfuA	nfuA yhgI SL1344_3478	20938
378699070	ref YP_005181027.1 flagellar hook protein FlgE [Salmonella enterica subsp. enterica serovar Typhimurium str. SL1344]	174.34	0.755784	-0.28	0.47	0.17	1.14	0.23	0.86	0.23	E1W7K6_SALTS	E1W7K6	Flagellar hook protein FlgE	flgE SL1344_1114	42210
378701788	ref YP_005183746.1 transcription termination factor [Salmonella enterica subsp. enterica serovar Typhimurium str. SL1344]	239.41	0.748264	-0.29	0.23	0.02	1.15	0.11	0.85	0.11	E1WDY3_SALTS	E1WDY3	Transcription termination factor Rho (EC 3.6.4.-) (ATP-dependent helicase Rho)	rho SL1344_3876	46993
378698221	ref YP_005180178.1 prolyl-tRNA synthetase [Salmonella enterica subsp. enterica serovar Typhimurium str. SL1344]	478.83	0.740818	-0.3	0.29	0.03	1.15	0.14	0.85	0.14	E1W8B4_SALTS	E1W8B4	Proline--tRNA ligase (EC 6.1.1.15) (Prolyl-tRNA synthetase)	proS SL1344_0243	63540
378698050	ref YP_005180007.1 carbamoyl-phosphate synthase large subunit [Salmonella enterica subsp. enterica serovar Typhimurium str. SL1344]	423.02	0.740818	-0.3	0.22	0.02	1.15	0.11	0.85	0.11	E1W7U1_SALTS	E1W7U1	Carbamoyl-phosphate synthase (glutamine-hydrolyzing) (EC 6.3.5.5)	carB SL1344_0068	118139
378698617	ref YP_005180574.1 ABC transporter substrate-binding protein [Salmonella enterica subsp. enterica serovar Typhimurium str. SL1344]	3713.62	0.740818	-0.3	0.12	0	1.15	0.06	0.85	0.06	E1W9G6_SALTS	E1W9G6	ABC transporter periplasmic binding protein (Glutamate/aspartate?)	gltI SL1344_0654	34088
378702427	ref YP_005184385.1 global response regulator [Salmonella enterica subsp. enterica serovar Typhimurium str. SL1344]	266.48	0.733447	-0.31	0.87	0.29	1.14	0.4	0.86	0.4	E1WBC8_SALTS	E1WBC8	Global response regulator	arcA SL1344_4525	27291
378698855	ref YP_005180812.1 leucine-responsive regulatory protein [Salmonella enterica subsp. enterica serovar Typhimurium str. SL1344]	971.03	0.733447	-0.31	0.48	0.12	1.15	0.23	0.85	0.23	E1W6Z1_SALTS	E1W6Z1	Leucine-responsive regulatory protein	lrp SL1344_0897	18857
378701114	ref YP_005183071.1 30S ribosomal protein S21 [Salmonella enterica subsp. enterica serovar Typhimurium str. SL1344]	1049.73	0.733447	-0.31	0.86	0.25	1.15	0.4	0.85	0.4	E1WHZ6_SALTS	E1WHZ6	30S ribosomal protein S21	rpsU SL1344_3183	8500
378701242	ref YP_005183200.1 stringent starvation protein A [Salmonella enterica subsp. enterica serovar Typhimurium str. SL1344]	787.41	0.733447	-0.31	0.3	0.03	1.15	0.15	0.85	0.15	E1WIC5_SALTS	E1WIC5	Stringent starvation protein A	sspA SL1344_3314	24249
378701327	ref YP_005183285.1 50S ribosomal protein L16 [Salmonella enterica subsp. enterica serovar Typhimurium str. SL1344]	3228.52	0.726149	-0.32	0.36	0.03	1.16	0.18	0.84	0.18	E1WIL0_SALTS	E1WIL0	50S ribosomal protein L16	rplP SL1344_3400	15194
378699018	ref YP_005180975.1 proline dehydrogenase (proline oxidase) [Salmonella enterica subsp. enterica serovar Typhimurium str. SL1344]	513.32	0.718924	-0.33	0.3	0.02	1.16	0.15	0.84	0.15	E1W7F4_SALTS	E1W7F4	Proline dehydrogenase (Proline oxidase)	putA SL1344_1062	144090
378701340	ref YP_005183298.1 elongation factor G [Salmonella enterica subsp. enterica serovar Typhimurium str. SL1344]	8743.91	0.718924	-0.33	0.09	0	1.16	0.04	0.84	0.04	E1WIM3_SALTS	E1WIM3	Elongation factor G (EF-G)	fusA SL1344_3413	77599
378698133	ref YP_005180090.1 dihydrolipoamide acetyltransferase component (E2) of pyruvate dehydrogenase [Salmonella enterica subsp. enterica serovar Typhimurium str. SL1344]	2137.14	0.718924	-0.33	0.15	0	1.16	0.07	0.84	0.07	E1W825_SALTS	E1W825	Acetyltransferase component of pyruvate dehydrogenase complex (EC 2.3.1.12)	aceF SL1344_0153	66055
378698868	ref YP_005180825.1 formate acetyltransferase 1 [Salmonella enterica subsp. enterica serovar Typhimurium str. SL1344]	1209.65	0.71177	-0.34	0.15	0	1.17	0.07	0.83	0.07	E1W704_SALTS	E1W704	Formate acetyltransferase 1	pflB SL1344_0910	85005
378698808	ref YP_005180765.1 glutaredoxin [Salmonella enterica subsp. enterica serovar Typhimurium str. SL1344]	1037.14	0.71177	-0.34	1.03	0.24	1.16	0.46	0.84	0.46	E1WBD7_SALTS	E1WBD7	Glutaredoxin 1	grxA SL1344_0848	9924
378699334	ref YP_005181291.1 tyrosyl-tRNA synthetase [Salmonella enterica subsp. enterica serovar Typhimurium str. SL1344]	228.97	0.704688	-0.35	0.65	0.18	1.17	0.32	0.83	0.32	E1WFW3_SALTS	E1WFW3	Tyrosine--tRNA ligase (EC 6.1.1.1) (Tyrosyl-tRNA synthetase)	tyrS SL1344_1381	47282
378701590	ref YP_005183548.1 glutaredoxin 3 [Salmonella enterica subsp. enterica serovar Typhimurium str. SL1344]	439.26	0.704688	-0.35	0.65	0.16	1.17	0.3	0.83	0.3	E1WDD1_SALTS	E1WDD1	Glutaredoxin 3	grxC SL1344_3668	9136
378701581	ref YP_005183539.1 putative L-lactate dehydrogenase [Salmonella enterica subsp. enterica serovar Typhimurium str. SL1344]	450.64	0.704688	-0.35	0.25	0.01	1.17	0.12	0.83	0.12	E1WDC2_SALTS	E1WDC2	L-lactate dehydrogenase (EC 1.1.-.-)	lctD lldD SL1344_3659	42714
378701342	ref YP_005183300.1 30S ribosomal protein S12 [Salmonella enterica subsp. enterica serovar Typhimurium str. SL1344]	880.49	0.697676	-0.36	0.6	0.13	1.17	0.29	0.83	0.29	E1WIM5_SALTS	E1WIM5	30S ribosomal protein S12	rpsL SL1344_3415	13737
378699445	ref YP_005181402.1 30S ribosomal protein S22 [Salmonella enterica subsp. enterica serovar Typhimurium str. SL1344]	613.28	0.697676	-0.36	0.46	0.07	1.18	0.2	0.82	0.2	E1WBP6_SALTS	E1WBP6	30S ribosomal protein S22	rpsV SL1344_1495	5369
378697990	ref YP_005179947.1 transaldolase B [Salmonella enterica subsp. enterica serovar Typhimurium str. SL1344]	4098.33	0.690734	-0.37	0.1	0	1.18	0.05	0.82	0.05	E1W7N0_SALTS	E1W7N0	Transaldolase (EC 2.2.1.2)	talB tal SL1344_0007	35171
378698350	ref YP_005180307.1 pyrroline-5-carboxylate reductase [Salmonella enterica subsp. enterica serovar Typhimurium str. SL1344]	898.91	0.690734	-0.37	0.6	0.1	1.18	0.28	0.82	0.28	E1W8P7_SALTS	E1W8P7	Pyrroline-5-carboxylate reductase (EC 1.5.1.2)	proC SL1344_0381	28062
378701936	ref YP_005183894.1 putative aldolase [Salmonella enterica subsp. enterica serovar Typhimurium str. SL1344]	1554.94	0.690734	-0.37	0.22	0	1.18	0.1	0.82	0.1	E1WED3_SALTS	E1WED3	Hypothetical aldolase	yneB SL1344_4027	31743
378701949	ref YP_005183907.1 heat shock protein [Salmonella enterica subsp. enterica serovar Typhimurium str. SL1344]	501.6	0.683861	-0.38	0.4	0.03	1.18	0.19	0.82	0.19	E1WEE6_SALTS	E1WEE6	ATP-dependent protease ATPase subunit HslU (Heat shock protein HslU) (Unfoldase HslU)	hslU SL1344_4040	49668
378699084	ref YP_005181041.1 50S ribosomal protein L32 [Salmonella enterica subsp. enterica serovar Typhimurium str. SL1344]	2020.38	0.683861	-0.38	0.55	0.1	1.18	0.26	0.82	0.26	E1W7M0_SALTS	E1W7M0	50S ribosomal protein L32	rpl32 rpmF SL1344_1128	6446
378701341	ref YP_005183299.1 30S ribosomal protein S7 [Salmonella enterica subsp. enterica serovar Typhimurium str. SL1344]	2602.1	0.677057	-0.39	0.19	0	1.19	0.09	0.81	0.09	E1WIM4_SALTS	E1WIM4	30S ribosomal protein S7	rpsG SL1344_3414	17590
378701750	ref YP_005183708.1 ATP synthase subunit alpha [Salmonella enterica subsp. enterica serovar Typhimurium str. SL1344]	6172.52	0.677057	-0.39	0.08	0	1.19	0.04	0.81	0.04	E1WDU3_SALTS	E1WDU3	ATP synthase subunit alpha (EC 3.6.3.14) (ATP synthase F1 sector subunit alpha) (F-ATPase subunit alpha)	atpA SL1344_3834	55113
378701542	ref YP_005183500.1 glycine-tRNA synthetase, beta subunit [Salmonella enterica subsp. enterica serovar Typhimurium str. SL1344]	353.79	0.67032	-0.4	0.43	0.03	1.2	0.2	0.8	0.2	E1WD83_SALTS	E1WD83	Glycine--tRNA ligase beta subunit (EC 6.1.1.14) (Glycyl-tRNA synthetase beta subunit)	glyS SL1344_3620	76453
378700739	ref YP_005182696.1 alanyl-tRNA synthetase [Salmonella enterica subsp. enterica serovar Typhimurium str. SL1344]	435.47	0.66365	-0.41	0.15	0	1.2	0.07	0.8	0.07	E1WA72_SALTS	E1WA72	Alanine--tRNA ligase (EC 6.1.1.7) (Alanyl-tRNA synthetase)	alaS SL1344_2807	95899
378701645	ref YP_005183603.1 hypothetical protein SL1344_3726 [Salmonella enterica subsp. enterica serovar Typhimurium str. SL1344]	191.48	0.66365	-0.41	1.08	0.17	1.18	0.48	0.82	0.48	E1WDI6_SALTS	E1WDI6	Uncharacterized protein	slsA SL1344_3726	24306
378699027	ref YP_005180984.1 putative oxidoreductase [Salmonella enterica subsp. enterica serovar Typhimurium str. SL1344]	301.37	0.657047	-0.42	0.39	0.03	1.21	0.19	0.79	0.19	E1W7G3_SALTS	E1W7G3	Hypothetical oxidoreductase	SL1344_1071	40107
378700288	ref YP_005182245.1 3-oxoacyl-ACP synthase [Salmonella enterica subsp. enterica serovar Typhimurium str. SL1344]	339.29	0.657047	-0.42	0.21	0	1.21	0.1	0.79	0.1	E1WCL8_SALTS	E1WCL8	3-oxoacyl-[acyl-carrier-protein] synthase I	fabB SL1344_2347	42373
378701334	ref YP_005183292.1 50S ribosomal protein L3 [Salmonella enterica subsp. enterica serovar Typhimurium str. SL1344]	1581.99	0.657047	-0.42	0.27	0	1.21	0.14	0.79	0.14	E1WIL7_SALTS	E1WIL7	50S ribosomal protein L3	rplC SL1344_3407	22248
378701726	ref YP_005183684.1 hypothetical protein SL1344_3809 [Salmonella enterica subsp. enterica serovar Typhimurium str. SL1344]	244.92	0.657047	-0.42	0.49	0.06	1.2	0.23	0.8	0.23	E1WDR8_SALTS	E1WDR8	Membrane protein insertase YidC (Foldase YidC) (Membrane integrase YidC) (Membrane protein YidC)	yidC SL1344_3809	61634
378698132	ref YP_005180089.1 pyruvate dehydrogenase E1 component [Salmonella enterica subsp. enterica serovar Typhimurium str. SL1344]	2500.57	0.657047	-0.42	0.11	0	1.21	0.05	0.79	0.05	E1W824_SALTS	E1W824	Pyruvate dehydrogenase E1 component (EC 1.2.4.1)	aceE SL1344_0152	99579
378700180	ref YP_005182137.1 regulator of capsule synthesis B component [Salmonella enterica subsp. enterica serovar Typhimurium str. SL1344]	138.43	0.657047	-0.42	2.05	0.33	1.17	0.77	0.83	0.77	E1WCB0_SALTS	E1WCB0	Regulator of capsule synthesis B component	rcsB SL1344_2239	23715
378701221	ref YP_005183179.1 putative sigma(54) modulation protein [Salmonella enterica subsp. enterica serovar Typhimurium str. SL1344]	301.94	0.657047	-0.42	1.31	0.24	1.19	0.57	0.81	0.57	E1WIA4_SALTS	E1WIA4	Probable sigma(54) modulation protein	yhbH SL1344_3293	10857
378698561	ref YP_005180518.1 alkyl hydroperoxide reductase c22 protein [Salmonella enterica subsp. enterica serovar Typhimurium str. SL1344]	2790.24	0.650509	-0.43	0.18	0	1.21	0.09	0.79	0.09	E1W9A9_SALTS	E1W9A9	Alkyl hydroperoxide reductase c22 protein	ahpC SL1344_0596	20747
378701335	ref YP_005183293.1 30S ribosomal protein S10 [Salmonella enterica subsp. enterica serovar Typhimurium str. SL1344]	12754	0.650509	-0.43	0.11	0	1.21	0.05	0.79	0.05	E1WIL8_SALTS	E1WIL8	30S ribosomal protein S10	rpsJ SL1344_3408	11767
378700588	ref YP_005182545.1 30S ribosomal protein S16 [Salmonella enterica subsp. enterica serovar Typhimurium str. SL1344]	1546.56	0.650509	-0.43	0.33	0.01	1.21	0.16	0.79	0.16	E1WJG3_SALTS	E1WJG3	30S ribosomal protein S16	rps16 rpsP SL1344_2649	9235
378698366	ref YP_005180323.1 peroxidase [Salmonella enterica subsp. enterica serovar Typhimurium str. SL1344]	3196.49	0.650509	-0.43	0.13	0	1.21	0.06	0.79	0.06	E1W8R3_SALTS	E1W8R3	Alkyl hydroperoxide reductase	tsaA SL1344_0397	22317
378701834	ref YP_005183792.1 uridine phosphorylase [Salmonella enterica subsp. enterica serovar Typhimurium str. SL1344]	591.64	0.644036	-0.44	0.45	0.06	1.21	0.21	0.79	0.21	E1WE30_SALTS	E1WE30	Uridine phosphorylase (EC 2.4.2.3)	udp SL1344_3922	27139
378701337	ref YP_005183295.1 bacterioferritin [Salmonella enterica subsp. enterica serovar Typhimurium str. SL1344]	137.26	0.644036	-0.44	0.58	0.1	1.21	0.27	0.79	0.27	E1WIM0_SALTS	E1WIM0	Bacterioferritin (EC 1.16.3.1)	bfr SL1344_3410	18355
378701315	ref YP_005183273.1 50S ribosomal protein L15 [Salmonella enterica subsp. enterica serovar Typhimurium str. SL1344]	7295.77	0.644036	-0.44	0.18	0	1.22	0.08	0.78	0.08	E1WIJ8_SALTS	E1WIJ8	50S ribosomal protein L15	rplO SL1344_3388	14966
378701339	ref YP_005183297.1 elongation factor Tu [Salmonella enterica subsp. enterica serovar Typhimurium str. SL1344]	20616.7	0.637628	-0.45	0.05	0	1.22	0.02	0.78	0.02	E1WCH8_SALTS	E1WCH8	Phosphate acetyltransferase (EC 2.3.1.8) (Phosphotransacetylase)	tufB tuf tufA SL1344_3412 SL1344_4085	77278
378700248	ref YP_005182205.1 phosphate acetyltransferase [Salmonella enterica subsp. enterica serovar Typhimurium str. SL1344]	501.15	0.637628	-0.45	0.3	0	1.22	0.14	0.78	0.14	E1WIK0_SALTS	E1WIK0	30S ribosomal protein S5	pta SL1344_2307	17603
378701317	ref YP_005183275.1 30S ribosomal protein S5 [Salmonella enterica subsp. enterica serovar Typhimurium str. SL1344]	6968.47	0.637628	-0.45	0.28	0	1.22	0.13	0.78	0.13	E1WEJ0_SALTS	E1WEJ0	Elongation factor Tu	rpsE	43284
378701993	ref YP_005183951.1 elongation factor Tu [Salmonella enterica subsp. enterica serovar Typhimurium str. SL1344]	20605	0.637628	-0.45	0.05	0	1.22	0.02	0.78	0.02	E1WEJ7_SALTS	E1WEJ7	DNA-directed RNA polymerase subunit beta (RNAP subunit beta) (EC 2.7.7.6) (RNA polymerase subunit beta) (Transcriptase subunit beta)	tuf2	150601
378702000	ref YP_005183958.1 DNA-directed RNA polymerase, beta-subunit [Salmonella enterica subsp. enterica serovar Typhimurium str. SL1344]	984.84	0.637628	-0.45	0.12	0	1.22	0.05	0.78	0.05	E1WDD8_SALTS	E1WDD8	2-amino-3-ketobutyrate coenzyme A ligase	rpoB	43031
378701597	ref YP_005183555.1 2-amino-3-ketobutyrate coenzyme A ligase [Salmonella enterica subsp. enterica serovar Typhimurium str. SL1344]	275.04	0.637628	-0.45	0.38	0.01	1.22	0.18	0.78	0.18	E1WHI0_SALTS	E1WHI0	Lysine--tRNA ligase (EC 6.1.1.6) (Lysyl-tRNA synthetase)	kbl SL1344_3675	57575
378700948	ref YP_005182905.1 lysyl-tRNA synthetase [Salmonella enterica subsp. enterica serovar Typhimurium str. SL1344]	283.76	0.637628	-0.45	0.36	0	1.22	0.16	0.78	0.16	E1WDF6_SALTS	E1WDF6	50S ribosomal protein L33	lysS SL1344_3016	6372
378701615	ref YP_005183573.1 50S ribosomal protein L33 [Salmonella enterica subsp. enterica serovar Typhimurium str. SL1344]	2608.17	0.631284	-0.46	0.32	0	1.22	0.15	0.78	0.15	E1WCQ2_SALTS	E1WCQ2	Glutamate--tRNA ligase (EC 6.1.1.17) (Glutamyl-tRNA synthetase)	rpmG SL1344_3693	53634
378700322	ref YP_005182279.1 glutamyl-tRNA synthetase [Salmonella enterica subsp. enterica serovar Typhimurium str. SL1344]	147.56	0.631284	-0.46	0.93	0.16	1.21	0.41	0.79	0.41	E1WDI4_SALTS	E1WDI4	Hypothetical exported protein	gltX SL1344_2381	18153
378701643	ref YP_005183601.1 hypothetical protein SL1344_3724 [Salmonella enterica subsp. enterica serovar Typhimurium str. SL1344]	280.5	0.625002	-0.47	0.83	0.13	1.22	0.38	0.78	0.38	E1WCR6_SALTS	E1WCR6	Phosphoenolpyruvate-protein phosphotransferase (EC 2.7.3.9) (Phosphotransferase system, enzyme I)	fidL SL1344_3724	63369
378700336	ref YP_005182293.1 phosphoenolpyruvate-protein phosphotransferase [Salmonella enterica subsp. enterica serovar Typhimurium str. SL1344]	549.21	0.625002	-0.47	0.27	0	1.23	0.13	0.77	0.13	E1W885_SALTS	E1W885	2,3,4,5-tetrahydropyridine-2,6-dicarboxylate N-succinyltransferase (EC 2.3.1.117) (Tetrahydrodipicolinate N-succinyltransferase)	ptsI SL1344_2395	29852
378698192	ref YP_005180149.1 2,3,4,5-tetrahydropyridine-2,6-carboxylate N-succinyltransferase [Salmonella enterica subsp. enterica serovar Typhimurium str. SL1344]	407.87	0.625002	-0.47	0.51	0.01	1.23	0.23	0.77	0.23	E1W712_SALTS	E1W712	30S ribosomal protein S1	dapD SL1344_0214	61173
378698876	ref YP_005180833.1 30S ribosomal protein S1 [Salmonella enterica subsp. enterica serovar Typhimurium str. SL1344]	6503.4	0.618783	-0.48	0.13	0	1.23	0.06	0.77	0.06	E1WH88_SALTS	E1WH88	Methionine--tRNA ligase (EC 6.1.1.10) (Methionyl-tRNA synthetase)	rpsA SL1344_0918	76274
378700068	ref YP_005182025.1 methionyl-tRNA synthetase [Salmonella enterica subsp. enterica serovar Typhimurium str. SL1344]	471.16	0.618783	-0.48	0.33	0	1.23	0.15	0.77	0.15	E1W9D8_SALTS	E1W9D8	D-alanine carboxypeptidase	metG SL1344_2132	44457
378698590	ref YP_005180547.1 D-alanine carboxypeptidase [Salmonella enterica subsp. enterica serovar Typhimurium str. SL1344]	262.31	0.606531	-0.5	0.36	0.01	1.25	0.17	0.75	0.17	E1WIK6_SALTS	E1WIK6	50S ribosomal protein L24	dacA SL1344_0625	11316
378701323	ref YP_005183281.1 50S ribosomal protein L24 [Salmonella enterica subsp. enterica serovar Typhimurium str. SL1344]	3984.92	0.606531	-0.5	0.19	0	1.24	0.09	0.76	0.09	E1W710_SALTS	E1W710	Hypothetical lipoprotein	rplX SL1344_3396	26819
378698874	ref YP_005180831.1 putative lipoprotein [Salmonella enterica subsp. enterica serovar Typhimurium str. SL1344]	159.6	0.606531	-0.5	0.98	0.15	1.23	0.43	0.77	0.43	E1WEE1_SALTS	E1WEE1	Glycerol kinase (EC 2.7.1.30) (ATP:glycerol 3-phosphotransferase) (Glycerokinase)	ycaL SL1344_0916	56052
378701944	ref YP_005183902.1 glycerol kinase [Salmonella enterica subsp. enterica serovar Typhimurium str. SL1344]	2640.46	0.600496	-0.51	0.18	0	1.25	0.08	0.75	0.08	E1WB98_SALTS	E1WB98	Thymidine phosphorylase (EC 2.4.2.4) (TdRPase)	glpK SL1344_4035	47002
378702398	ref YP_005184356.1 thymidine phosphorylase [Salmonella enterica subsp. enterica serovar Typhimurium str. SL1344]	161.76	0.600496	-0.51	0.95	0.16	1.24	0.42	0.76	0.42	E1WIC8_SALTS	E1WIC8	50S ribosomal protein L13	deoA SL1344_4495	16019
378701245	ref YP_005183203.1 50S ribosomal protein L13 [Salmonella enterica subsp. enterica serovar Typhimurium str. SL1344]	4018.38	0.600496	-0.51	0.31	0	1.25	0.15	0.75	0.15	E1WBX8_SALTS	E1WBX8	D-lactate dehydrogenase	rplM SL1344_3317	36417
378699527	ref YP_005181484.1 D-lactate dehydrogenase [Salmonella enterica subsp. enterica serovar Typhimurium str. SL1344]	146.66	0.600496	-0.51	0.95	0.14	1.24	0.41	0.76	0.41	E1WA41_SALTS	E1WA41	4-aminobutyrate aminotransferase	ldhA SL1344_1577	45636
378700708	ref YP_005182665.1 4-aminobutyrate aminotransferase [Salmonella enterica subsp. enterica serovar Typhimurium str. SL1344]	426.35	0.594521	-0.52	0.42	0.01	1.25	0.2	0.75	0.2	E1WIJ2_SALTS	E1WIJ2	DNA-directed RNA polymerase subunit alpha (RNAP subunit alpha) (EC 2.7.7.6) (RNA polymerase subunit alpha) (Transcriptase subunit alpha)	gabT SL1344_2776	36512
378701309	ref YP_005183267.1 DNA-directed RNA polymerase subunit alpha [Salmonella enterica subsp. enterica serovar Typhimurium str. SL1344]	1560.33	0.594521	-0.52	0.18	0	1.26	0.09	0.74	0.09	E1WJ12_SALTS	E1WJ12	Peptidase B (EC 3.4.11.23) (Aminopeptidase B)	pez rpoA SL1344_3382	46355
378700437	ref YP_005182394.1 Peptidase B [Salmonella enterica subsp. enterica serovar Typhimurium str. SL1344]	429.5	0.588605	-0.53	0.59	0.02	1.25	0.27	0.75	0.27	E1W842_SALTS	E1W842	Hypoxanthine phosphoribosyltransferase	pepB SL1344_2498	20068
378698149	ref YP_005180106.1 hypoxanthine phosphoribosyltransferase [Salmonella enterica subsp. enterica serovar Typhimurium str. SL1344]	389.16	0.588605	-0.53	0.88	0.15	1.24	0.4	0.76	0.4	E1WH14_SALTS	E1WH14	6-phosphogluconate dehydrogenase, decarboxylating (EC 1.1.1.44)	hpt SL1344_0171	51395
378699994	ref YP_005181951.1 6-phosphogluconate dehydrogenase [Salmonella enterica subsp. enterica serovar Typhimurium str. SL1344]	2481.74	0.582748	-0.54	0.12	0	1.26	0.06	0.74	0.06	E1WIK2_SALTS	E1WIK2	50S ribosomal protein L6	gnd SL1344_2058	18860
378701319	ref YP_005183277.1 50S ribosomal protein L6 [Salmonella enterica subsp. enterica serovar Typhimurium str. SL1344]	9243.78	0.582748	-0.54	0.12	0	1.27	0.06	0.73	0.06	E1WEJ8_SALTS	E1WEJ8	DNA-directed RNA polymerase subunit beta' (RNAP subunit beta') (EC 2.7.7.6) (RNA polymerase subunit beta') (Transcriptase subunit beta')	rplF SL1344_3392	155234
378702001	ref YP_005183959.1 DNA-directed RNA polymerase, beta'-subunit [Salmonella enterica subsp. enterica serovar Typhimurium str. SL1344]	898.49	0.582748	-0.54	0.14	0	1.26	0.07	0.74	0.07	E1WHJ3_SALTS	E1WHJ3	Glycine dehydrogenase (decarboxylating) (EC 1.4.4.2) (Glycine cleavage system P-protein) (Glycine decarboxylase) (Glycine dehydrogenase (aminomethyl-transferring))	rpoC SL1344_4093	104287
378700961	ref YP_005182918.1 glycine dehydrogenase [Salmonella enterica subsp. enterica serovar Typhimurium str. SL1344]	1071.23	0.582748	-0.54	0.16	0	1.26	0.07	0.74	0.07	E1WFZ2_SALTS	E1WFZ2	UTP--glucose-1-phosphate uridylyltransferase (EC 2.7.7.9) (UDP-glucose pyrophosphorylase)	gcvP SL1344_3029	32906
378699631	ref YP_005181588.1 glucose-1-phosphate uridylyltransferase [Salmonella enterica subsp. enterica serovar Typhimurium str. SL1344]	411.99	0.57695	-0.55	0.47	0	1.27	0.22	0.73	0.22	E1WIK7_SALTS	E1WIK7	50S ribosomal protein L14	galU SL1344_1683	13568
378701324	ref YP_005183282.1 50S ribosomal protein L14 [Salmonella enterica subsp. enterica serovar Typhimurium str. SL1344]	3707.92	0.57695	-0.55	0.19	0	1.27	0.09	0.73	0.09	E1WIK3_SALTS	E1WIK3	30S ribosomal protein S8	rplN SL1344_3397	14127
378701320	ref YP_005183278.1 30S ribosomal protein S8 [Salmonella enterica subsp. enterica serovar Typhimurium str. SL1344]	1146.5	0.57695	-0.55	0.84	0.06	1.26	0.35	0.74	0.35	E1WAZ5_SALTS	E1WAZ5	Aspartate carbamoyltransferase (EC 2.1.3.2) (Aspartate transcarbamylase)	rpsH SL1344_3393	34384
378702296	ref YP_005184254.1 aspartate carbamoyltransferase catalytic subunit [Salmonella enterica subsp. enterica serovar Typhimurium str. SL1344]	677.89	0.57695	-0.55	0.44	0.01	1.27	0.2	0.73	0.2	E1WHS3_SALTS	E1WHS3	Mannonate dehydratase (EC 4.2.1.8) (D-mannonate hydro-lyase)	pyrB SL1344_4391	44937
378701041	ref YP_005182998.1 D-mannonate hydrolase [Salmonella enterica subsp. enterica serovar Typhimurium str. SL1344]	437.39	0.571209	-0.56	0.91	0.1	1.26	0.39	0.74	0.39	E1WG40_SALTS	E1WG40	D-amino acid dehydrogenase (EC 1.4.99.1)	uxuA SL1344_3109	47883
378699679	ref YP_005181636.1 D-amino acid dehydrogenase small subunit [Salmonella enterica subsp. enterica serovar Typhimurium str. SL1344]	895.35	0.571209	-0.56	0.61	0.03	1.27	0.25	0.73	0.25	E1WIJ3_SALTS	E1WIJ3	30S ribosomal protein S4	dadA SL1344_1731	23485
378701310	ref YP_005183268.1 30S ribosomal protein S4 [Salmonella enterica subsp. enterica serovar Typhimurium str. SL1344]	7518.92	0.571209	-0.56	0.17	0	1.27	0.08	0.73	0.08	E1WHL6_SALTS	E1WHL6	Transketolase	rpsD SL1344_3383	70505
378700984	ref YP_005182941.1 transketolase [Salmonella enterica subsp. enterica serovar Typhimurium str. SL1344]	989.65	0.571209	-0.56	0.17	0	1.27	0.08	0.73	0.08	E1WIL2_SALTS	E1WIL2	50S ribosomal protein L22	tktA SL1344_3052	12226
378701329	ref YP_005183287.1 50s ribosomal protein l22 [Salmonella enterica subsp. enterica serovar Typhimurium str. SL1344]	7901.97	0.565525	-0.57	0.17	0	1.28	0.08	0.72	0.08	E1WFP4_SALTS	E1WFP4	Pyruvate kinase (EC 2.7.1.40)	rplV SL1344_3402	48653
378699265	ref YP_005181222.1 pyruvate kinase [Salmonella enterica subsp. enterica serovar Typhimurium str. SL1344]	976.59	0.565525	-0.57	0.22	0	1.28	0.1	0.72	0.1	E1WA74_SALTS	E1WA74	Protein RecA (Recombinase A)	pykF SL1344_1312	37944
378700741	ref YP_005182698.1 recombinase A [Salmonella enterica subsp. enterica serovar Typhimurium str. SL1344]	810.45	0.554327	-0.59	0.35	0	1.28	0.16	0.72	0.16	E1WFH0_SALTS	E1WFH0	Succinylornithine transaminase (EC 2.6.1.81) (Succinylornithine aminotransferase)	recA SL1344_2809	43832
378699192	ref YP_005181149.1 Acetylornithine/succinyldiaminopimelate aminotransferase [Salmonella enterica subsp. enterica serovar Typhimurium str. SL1344]	832.86	0.554327	-0.59	0.51	0	1.28	0.23	0.72	0.23	E1WDI1_SALTS	E1WDI1	Hypothetical DNA-binding protein	argDa argM astC SL1344_1238	40129
378701640	ref YP_005183598.1 putative DNA-binding protein [Salmonella enterica subsp. enterica serovar Typhimurium str. SL1344]	247	0.554327	-0.59	1.06	0.16	1.26	0.5	0.74	0.5	E1WEJ3_SALTS	E1WEJ3	50S ribosomal protein L11	rhuM SL1344_3720	14875
378701996	ref YP_005183954.1 50S ribosomal protein L11 [Salmonella enterica subsp. enterica serovar Typhimurium str. SL1344]	5054.37	0.554327	-0.59	0.18	0	1.28	0.08	0.72	0.08	E1W9N1_SALTS	E1W9N1	Succinyl-CoA ligase [ADP-forming] subunit beta (EC 6.2.1.5) (Succinyl-CoA synthetase subunit beta)	rplK SL1344_4088	41497
378698681	ref YP_005180638.1 succinyl-CoA synthetase beta chain [Salmonella enterica subsp. enterica serovar Typhimurium str. SL1344]	5286.95	0.548812	-0.6	0.09	0	1.29	0.04	0.71	0.04	E1WIL1_SALTS	E1WIL1	30S ribosomal protein S3	sucC SL1344_0720	25983
378701328	ref YP_005183286.1 30S ribosomal protein S3 [Salmonella enterica subsp. enterica serovar Typhimurium str. SL1344]	10149.5	0.543351	-0.61	0.12	0	1.3	0.06	0.7	0.06	E1W9N2_SALTS	E1W9N2	Succinyl-CoA ligase [ADP-forming] subunit alpha (EC 6.2.1.5)	rpsC SL1344_3401	29775
378698682	ref YP_005180639.1 succinyl-CoA synthetase alpha chain [Salmonella enterica subsp. enterica serovar Typhimurium str. SL1344]	2569.38	0.543351	-0.61	0.11	0	1.3	0.05	0.7	0.05	E1WCT0_SALTS	E1WCT0	Uncharacterized protein	sucD SL1344_0721	33048
378700350	ref YP_005182307.1 hypothetical protein SL1344_2409 [Salmonella enterica subsp. enterica serovar Typhimurium str. SL1344]	332.6	0.543351	-0.61	1.49	0.24	1.26	0.53	0.74	0.53	E1WAS8_SALTS	E1WAS8	30S ribosomal protein S18	SL1344_2409	8986
378702231	ref YP_005184189.1 30S ribosomal protein S18 [Salmonella enterica subsp. enterica serovar Typhimurium str. SL1344]	4889.65	0.537944	-0.62	0.21	0	1.3	0.09	0.7	0.09	E1W9M7_SALTS	E1W9M7	Succinate dehydrogenase flavoprotein subunit	rpsR SL1344_4326	64462
378698677	ref YP_005180634.1 succinate dehydrogenase flavoprotein subunit [Salmonella enterica subsp. enterica serovar Typhimurium str. SL1344]	2466.46	0.532592	-0.63	0.12	0	1.31	0.05	0.69	0.05	E1WC49_SALTS	E1WC49	Hypothetical oxidoreductase	sdhA SL1344_0716	28073
378699597	ref YP_005181554.1 oxidoreductase [Salmonella enterica subsp. enterica serovar Typhimurium str. SL1344]	227.75	0.532592	-0.63	0.59	0.02	1.29	0.26	0.71	0.26	E1WE45_SALTS	E1WE45	Xaa-Pro dipeptidase (X-Pro dipeptidase) (EC 3.4.13.9) (Imidodipeptidase) (Proline dipeptidase)	yciK SL1344_1649	50170
378701849	ref YP_005183807.1 proline dipeptidase [Salmonella enterica subsp. enterica serovar Typhimurium str. SL1344]	257.86	0.527292	-0.64	0.42	0	1.31	0.19	0.69	0.19	E1WIL4_SALTS	E1WIL4	50S ribosomal protein L2	pepQ SL1344_3937	29820
378701331	ref YP_005183289.1 50S ribosomal protein L2 [Salmonella enterica subsp. enterica serovar Typhimurium str. SL1344]	4469.48	0.511709	-0.67	0.15	0	1.32	0.07	0.68	0.07	E1W723_SALTS	E1W723	Chromosome partition protein MukF	rplB SL1344_3404	50461
378698887	ref YP_005180844.1 killing factor KicB [Salmonella enterica subsp. enterica serovar Typhimurium str. SL1344]	143.49	0.511709	-0.67	1.25	0.14	1.3	0.48	0.7	0.48	E1WEB0_SALTS	E1WEB0	Superoxide dismutase (EC 1.15.1.1)	mukF SL1344_0929	23079
378701914	ref YP_005183872.1 manganese superoxide dismutase [Salmonella enterica subsp. enterica serovar Typhimurium str. SL1344]	2349.17	0.506617	-0.68	0.21	0	1.33	0.09	0.67	0.09	E1W9M9_SALTS	E1W9M9	2-oxoglutarate dehydrogenase E1 component	sodA SL1344_4004	104824
378698679	ref YP_005180636.1 2-oxoglutarate dehydrogenase E1 component [Salmonella enterica subsp. enterica serovar Typhimurium str. SL1344]	1742.9	0.506617	-0.68	0.12	0	1.33	0.05	0.67	0.05	E1WJG0_SALTS	E1WJG0	50S ribosomal protein L19	sucA SL1344_0718	13130
378700585	ref YP_005182542.1 50S ribosomal protein L19 [Salmonella enterica subsp. enterica serovar Typhimurium str. SL1344]	2838.11	0.501576	-0.69	0.22	0	1.33	0.1	0.67	0.1	E1WFY0_SALTS	E1WFY0	Fumarate hydratase class I, aerobic	rpl19 rplS SL1344_2646	60258
378699351	ref YP_005181308.1 Fumarate hydratase class I, aerobic [Salmonella enterica subsp. enterica serovar Typhimurium str. SL1344]	397.84	0.496585	-0.7	0.47	0	1.33	0.2	0.67	0.2	E1WG32_SALTS	E1WG32	Hypothetical glutamate dehydrogenase	fumA SL1344_1398	48038
378699671	ref YP_005181628.1 glutamate dehydrogenase [Salmonella enterica subsp. enterica serovar Typhimurium str. SL1344]	5856.14	0.496585	-0.7	0.13	0	1.34	0.06	0.66	0.06	E1WCB7_SALTS	E1WCB7	Ribonucleoside-diphosphate reductase (EC 1.17.4.1)	SL1344_1723	85736
378700187	ref YP_005182144.1 ribonucleoside-diphosphate reductase 1 alpha chain [Salmonella enterica subsp. enterica serovar Typhimurium str. SL1344]	551.86	0.491644	-0.71	0.4	0	1.34	0.17	0.66	0.17	E1WEW5_SALTS	E1WEW5	Acetyl-coenzyme A synthetase (AcCoA synthetase) (Acs) (EC 6.2.1.1) (Acetate--CoA ligase) (Acyl-activating enzyme)	nrdA SL1344_2246	72153
378702118	ref YP_005184076.1 acetyl-coenzyme A synthetase [Salmonella enterica subsp. enterica serovar Typhimurium str. SL1344]	1236.52	0.481909	-0.73	0.13	0	1.35	0.06	0.65	0.06	E1WIP9_SALTS	E1WIP9	Peptidyl-prolyl cis-trans isomerase (EC 5.2.1.8)	acs SL1344_4211	20332
378701366	ref YP_005183324.1 peptidyl-prolyl cis-trans isomerase [Salmonella enterica subsp. enterica serovar Typhimurium str. SL1344]	363.05	0.481909	-0.73	1.65	0.25	1.29	0.63	0.71	0.63	E1WI87_SALTS	E1WI87	50S ribosomal protein L21	ppiA SL1344_3439	11578
378701204	ref YP_005183162.1 50S ribosomal protein L21 [Salmonella enterica subsp. enterica serovar Typhimurium str. SL1344]	4855.17	0.481909	-0.73	0.22	0	1.35	0.09	0.65	0.09	E1WFU0_SALTS	E1WFU0	Riboflavin synthase alpha chain	rplU SL1344_3276	23392
378699311	ref YP_005181268.1 riboflavin synthase subunit alpha [Salmonella enterica subsp. enterica serovar Typhimurium str. SL1344]	204.97	0.477114	-0.74	0.86	0.07	1.33	0.39	0.67	0.39	E1WFV0_SALTS	E1WFV0	N-ethylmaleimide reductase	ribE SL1344_1358	39479
378699321	ref YP_005181278.1 N-ethylmaleimide reductase [Salmonella enterica subsp. enterica serovar Typhimurium str. SL1344]	390.57	0.472367	-0.75	0.84	0.04	1.34	0.33	0.66	0.33	E1WFA8_SALTS	E1WFA8	Isocitrate dehydrogenase [NADP] (EC 1.1.1.42)	nemA SL1344_1368	45788
378699131	ref YP_005181088.1 isocitrate dehydrogenase [Salmonella enterica subsp. enterica serovar Typhimurium str. SL1344]	11946.5	0.463013	-0.77	0.1	0	1.37	0.04	0.63	0.04	E1WE43_SALTS	E1WE43	3-ketoacyl-CoA thiolase (EC 2.3.1.16) (Acetyl-CoA acyltransferase) (Beta-ketothiolase) (Fatty acid oxidation complex subunit beta)	icdA SL1344_1176	41004
378701847	ref YP_005183805.1 small (beta) subunit of the fatty acid-oxidizing multienzyme complex [Salmonella enterica subsp. enterica serovar Typhimurium str. SL1344]	1154.45	0.453845	-0.79	0.49	0	1.37	0.21	0.63	0.21	E1WIJ5_SALTS	E1WIJ5	30S ribosomal protein S13	fadA SL1344_3935	13161
378701312	ref YP_005183270.1 30S ribosomal protein S13 [Salmonella enterica subsp. enterica serovar Typhimurium str. SL1344]	13464	0.449329	-0.8	0.13	0	1.38	0.06	0.62	0.06	E1W9R1_SALTS	E1W9R1	Aldose 1-epimerase (EC 5.1.3.3) (Galactose mutarotase)	rpsM SL1344_3385	38547
378698711	ref YP_005180668.1 aldose 1-epimerase (mutarotase) [Salmonella enterica subsp. enterica serovar Typhimurium str. SL1344]	211.81	0.436049	-0.83	0.99	0.05	1.37	0.41	0.63	0.41	E1WC62_SALTS	E1WC62	Catalase	galM SL1344_0750	31847
378699610	ref YP_005181567.1 hypothetical protein SL1344_1662 [Salmonella enterica subsp. enterica serovar Typhimurium str. SL1344]	167.61	0.414783	-0.88	1.19	0.06	1.39	0.43	0.61	0.43	E1WH74_SALTS	E1WH74	Fructose-bisphosphate aldolase class I	katN SL1344_1662	38088
378700054	ref YP_005182011.1 fructose-bisphosphate aldolase [Salmonella enterica subsp. enterica serovar Typhimurium str. SL1344]	2250.09	0.398519	-0.92	0.24	0	1.43	0.1	0.57	0.1	E1WAZ4_SALTS	E1WAZ4	Aspartate carbamoyltransferase regulatory chain	fbaB SL1344_2118	17087
378702295	ref YP_005184253.1 aspartate carbamoyltransferase regulatory subunit [Salmonella enterica subsp. enterica serovar Typhimurium str. SL1344]	542.93	0.386741	-0.95	0.7	0	1.43	0.28	0.57	0.28	E1W9M3_SALTS	E1W9M3	Citrate synthase (EC 2.3.3.16)	pyrI SL1344_4390	48076
378698673	ref YP_005180630.1 citrate synthase [Salmonella enterica subsp. enterica serovar Typhimurium str. SL1344]	4077.11	0.386741	-0.95	0.13	0	1.44	0.05	0.56	0.05	E1W811_SALTS	E1W811	Cell division protein ZapD (Z ring-associated protein D)	gltA SL1344_0712	28368
378698119	ref YP_005180076.1 hypothetical protein SL1344_0139 [Salmonella enterica subsp. enterica serovar Typhimurium str. SL1344]	287	0.379083	-0.97	1.05	0.04	1.43	0.38	0.57	0.38	E1WED6_SALTS	E1WED6	Triosephosphate isomerase (TIM) (EC 5.3.1.1) (Triose-phosphate isomerase)	zapD SL1344_0139	26917
378701939	ref YP_005183897.1 triosephosphate isomerase [Salmonella enterica subsp. enterica serovar Typhimurium str. SL1344]	294.41	0.375311	-0.98	0.9	0	1.44	0.31	0.56	0.31	E1WGE2_SALTS	E1WGE2	Aspartate--tRNA ligase (EC 6.1.1.12) (Aspartyl-tRNA synthetase)	tpiA SL1344_4030	65666
378699773	ref YP_005181730.1 Aspartyl-tRNA synthetase [Salmonella enterica subsp. enterica serovar Typhimurium str. SL1344]	320.37	0.371577	-0.99	0.63	0	1.45	0.26	0.55	0.26	E1WIC7_SALTS	E1WIC7	30S ribosomal protein S9	aspS SL1344_1836	14826
378701244	ref YP_005183202.1 30S ribosomal protein S9 [Salmonella enterica subsp. enterica serovar Typhimurium str. SL1344]	2129.68	0.364219	-1.01	0.33	0	1.46	0.13	0.54	0.13	E1WFK3_SALTS	E1WFK3	50S ribosomal protein L20	rpsI SL1344_3316	13497
378699225	ref YP_005181182.1 50S ribosomal protein L20 [Salmonella enterica subsp. enterica serovar Typhimurium str. SL1344]	1701.86	0.349938	-1.05	0.72	0	1.46	0.27	0.54	0.27	E1W826_SALTS	E1W826	Dihydrolipoyl dehydrogenase (EC 1.8.1.4)	rpl20 rplT SL1344_1270	50639
378698134	ref YP_005180091.1 dihydrolipoamide dehydrogenase [Salmonella enterica subsp. enterica serovar Typhimurium str. SL1344]	9278.03	0.349938	-1.05	0.21	0	1.48	0.08	0.52	0.08	E1WAV0_SALTS	E1WAV0	Fructose-1,6-bisphosphatase class 1 (FBPase class 1) (EC 3.1.3.11) (D-fructose-1,6-bisphosphate 1-phosphohydrolase class 1)	lpdA SL1344_0154	36799
378702253	ref YP_005184211.1 fructose-1,6-bisphosphatase [Salmonella enterica subsp. enterica serovar Typhimurium str. SL1344]	817.34	0.329559	-1.11	0.42	0	1.5	0.17	0.5	0.17	E1WFB8_SALTS	E1WFB8	Hypothetical heat shock protein	fbp SL1344_4348	17551
378699141	ref YP_005181098.1 putative heat shock protein [Salmonella enterica subsp. enterica serovar Typhimurium str. SL1344]	8715.06	0.264477	-1.33	0.2	0	1.58	0.07	0.42	0.07	E1WA35_SALTS	E1WA35	Hypothetical exported protein	SL1344_1187	35480
378700702	ref YP_005182659.1 hypothetical protein SL1344_2770 [Salmonella enterica subsp. enterica serovar Typhimurium str. SL1344]	2514.72	0.208045	-1.57	0.26	0	1.65	0.08	0.35	0.08	Q7BVH5_SALCE	Q7BVH5	TctC	SL1344_2770	35480
378700444	ref YP_005182401.1 cysteine desulfurase [Salmonella enterica subsp. enterica serovar Typhimurium str. SL1344]	345.96	0.190139	-1.66	1.03	0	1.65	0.26	0.35	0.26	E1WJ19_SALTS	E1WJ19	Cysteine desulfurase IscS (EC 2.8.1.7)	iscS SL1344_2505	45078
378701333	ref YP_005183291.1 50S ribosomal protein L4 [Salmonella enterica subsp. enterica serovar Typhimurium str. SL1344]	10831.6	0.177284	-1.73	0.26	0	1.7	0.07	0.3	0.07	E1WIL6_SALTS	E1WIL6	50S ribosomal protein L4	rplD SL1344_3406	22087
378701865	ref YP_005183823.1 glutamine synthetase [Salmonella enterica subsp. enterica serovar Typhimurium str. SL1344]	2333.44	0.151072	-1.89	0.88	0	1.72	0.18	0.28	0.18	E1WE61_SALTS	E1WE61	Glutamine synthetase (EC 6.3.1.2)	glnA SL1344_3954	51786
378699815	ref YP_005181772.1 hypothetical protein SL1344_1878 [Salmonella enterica subsp. enterica serovar Typhimurium str. SL1344]	198.43	0.053397	-2.93	1.08	0	1.88	0.11	0.12	0.11	E1WGI5_SALTS	E1WGI5	Uncharacterized protein	yecF SL1344_1878	8182

## Sheet: only WT
Accession	Description	Score	Unique	Entry name	Protein names	Gene names	Mass
378699050	ref YP_005181007.1 hypothetical protein SL1344_1094 [Salmonella enterica subsp. enterica serovar Typhimurium str. SL1344]	194.46	WT	E1W7I6_SALTS	Protein YceI	yceI SL1344_1094	21023
378702194	ref YP_005184152.1 putative arginine-binding periplasmic protein [Salmonella enterica subsp. enterica serovar Typhimurium str. SL1344]	162.26	WT	E1WF41_SALTS	Hypothetical arginine-binding periplasmic protein	SL1344_4288	27408
378699046	ref YP_005181003.1 acidic protein MsyB; multicopy suppressor of SecY [Salmonella enterica subsp. enterica serovar Typhimurium str. SL1344]	642.85	WT	E1W7I2_SALTS	Acidic protein MsyB multicopy suppressor of SecY	msyB SL1344_1090	14397
378699834	ref YP_005181791.1 flagellar hook-basal body complex protein FliE [Salmonella enterica subsp. enterica serovar Typhimurium str. SL1344]	376.16	WT	E1WGK4_SALTS	Flagellar hook-basal body complex protein FliE	fliE SL1344_1897	11078
378699830	ref YP_005181787.1 putative lipoprotein [Salmonella enterica subsp. enterica serovar Typhimurium str. SL1344]	511.04	WT	E1WGK0_SALTS	Hypothetical lipoprotein	yedD SL1344_1893	15356
378702186	ref YP_005184144.1 fumarate reductase flavoprotein subunit [Salmonella enterica subsp. enterica serovar Typhimurium str. SL1344]	277.43	WT	E1WF33_SALTS	Fumarate reductase, flavoprotein subunit	frdA SL1344_4280	65492
378699394	ref YP_005181351.1 hypothetical protein SL1344_1443 [Salmonella enterica subsp. enterica serovar Typhimurium str. SL1344]	898.58	WT	E1WBJ5_SALTS	Uncharacterized protein	SL1344_1443	6139
378701533	ref YP_005183491.1 putative outer membrane protein [Salmonella enterica subsp. enterica serovar Typhimurium str. SL1344]	198.17	WT	E1WD74_SALTS	Hypothetical outer membrane protein	yiaD SL1344_3611	21079
378701531	ref YP_005183489.1 putative acetyltransferase [Salmonella enterica subsp. enterica serovar Typhimurium str. SL1344]	220.27	WT	E1WD72_SALTS	Hypothetical acetyltransferase	yiaC SL1344_3609	16945
378700445	ref YP_005182402.1 hypothetical protein SL1344_2506 [Salmonella enterica subsp. enterica serovar Typhimurium str. SL1344]	581.91	WT	E1WJ20_SALTS	HTH-type transcriptional regulator IscR	iscR yfhP SL1344_2506	17391
378701527	ref YP_005183485.1 fimbrial chaperone protein (LpfB) [Salmonella enterica subsp. enterica serovar Typhimurium str. SL1344]	226.23	WT	E1WD68_SALTS	Fimbrial chaperone protein (LpfB)	lpfB SL1344_3605	25461
378698739	ref YP_005180696.1 molybdenum cofactor biosynthesis protein A [Salmonella enterica subsp. enterica serovar Typhimurium str. SL1344]	295.44	WT	E1W9T9_SALTS	Cyclic pyranopterin monophosphate synthase (EC 4.1.99.18) (Molybdenum cofactor biosynthesis protein A)	moaA SL1344_0778	37002
378700439	ref YP_005182396.1 ferredoxin [Salmonella enterica subsp. enterica serovar Typhimurium str. SL1344]	630.08	WT	E1WJ14_SALTS	Ferredoxin	fdx SL1344_2500	12389
378699814	ref YP_005181771.1 invasion response-regulator [Salmonella enterica subsp. enterica serovar Typhimurium str. SL1344]	189.62	WT	E1WGI4_SALTS	Invasion response-regulator	sirA SL1344_1877	23906
378699015	ref YP_005180972.1 hypothetical protein SL1344_1059 [Salmonella enterica subsp. enterica serovar Typhimurium str. SL1344]	250.36	WT	E1W7F1_SALTS	Uncharacterized protein	ymdF SL1344_1059	5744
378698724	ref YP_005180681.1 pectinesterase [Salmonella enterica subsp. enterica serovar Typhimurium str. SL1344]	176.43	WT	E1W9S4_SALTS	Possible pectinesterase	ybhC SL1344_0763	45907
378701075	ref YP_005183032.1 putative membrane transport protein (periplasmic component) [Salmonella enterica subsp. enterica serovar Typhimurium str. SL1344]	176.99	WT	E1WHV7_SALTS	Hypothetical membrane transport protein (Periplasmic component)	SL1344_3143	36216
378699805	ref YP_005181762.1 ferritin [Salmonella enterica subsp. enterica serovar Typhimurium str. SL1344]	518.6	WT	E1WGH4_SALTS	Ferritin (EC 1.16.3.2)	ftn SL1344_1868	19280
378699803	ref YP_005181760.1 Putative sugar phosphate isomerase [Salmonella enterica subsp. enterica serovar Typhimurium str. SL1344]	204.71	WT	E1WGH2_SALTS	Putative sugar phosphate isomerase	SL1344_1866	23086
378700785	ref YP_005182742.1 type III secretion system apparatus [Salmonella enterica subsp. enterica serovar Typhimurium str. SL1344]	512.14	WT	E1WAB8_SALTS	Type III secretion system apparatus	prgI SL1344_2853	8857
378700422	ref YP_005182379.1 hypothetical protein SL1344_2483 [Salmonella enterica subsp. enterica serovar Typhimurium str. SL1344]	210.89	WT	E1WIZ7_SALTS	Hypothetical membrane protein	yfgM SL1344_2483	22133
378700783	ref YP_005182740.1 type III secretion system apparatus [Salmonella enterica subsp. enterica serovar Typhimurium str. SL1344]	262	WT	E1WAB6_SALTS	Type III secretion system apparatus	prgK SL1344_2851	28210
378700781	ref YP_005182738.1 oxygen-regulated invasion protein [Salmonella enterica subsp. enterica serovar Typhimurium str. SL1344]	158.65	WT	ORGB_SALTS	Oxygen-regulated invasion protein OrgB	orgB SL1344_2849	26462
378697991	ref YP_005179948.1 molybdopterin biosynthesis Mog protein [Salmonella enterica subsp. enterica serovar Typhimurium str. SL1344]	623.3	WT	E1W7N1_SALTS	Molybdopterin biosynthesis Mog protein	mog SL1344_0008	21363
378701503	ref YP_005183461.1 putative zinc-protease [Salmonella enterica subsp. enterica serovar Typhimurium str. SL1344]	182.66	WT	E1WD43_SALTS	Hypothetical zinc-protease	yhjJ SL1344_3578	55181
378701062	ref YP_005183019.1 hypothetical protein SL1344_3130 [Salmonella enterica subsp. enterica serovar Typhimurium str. SL1344]	608.33	WT	E1WHU4_SALTS	Uncharacterized protein	SL1344_3130	15562
378700418	ref YP_005182375.1 intimin [Salmonella enterica subsp. enterica serovar Typhimurium str. SL1344]	306.94	WT	E1WIZ3_SALTS	Intimin	sinH SL1344_2479	81207
378701061	ref YP_005183018.1 hypothetical protein SL1344_3129 [Salmonella enterica subsp. enterica serovar Typhimurium str. SL1344]	382.72	WT	E1WHU3_SALTS	Uncharacterized protein	SL1344_3129	15450
378697988	ref YP_005179945.1 hypothetical protein SL1344_0005 [Salmonella enterica subsp. enterica serovar Typhimurium str. SL1344]	200.33	WT	E1W7M8_SALTS	UPF0246 protein YaaA	yaaA SL1344_0005	29764
378699356	ref YP_005181313.1 outer membrane protein [Salmonella enterica subsp. enterica serovar Typhimurium str. SL1344]	336.89	WT	E1WBF6_SALTS	Outer membrane protein	ompN SL1344_1404	41607
378701855	ref YP_005183813.1 hypothetical protein SL1344_3943 [Salmonella enterica subsp. enterica serovar Typhimurium str. SL1344]	777.6	WT	E1WE51_SALTS	Uncharacterized protein	yihD SL1344_3943	10290
378701058	ref YP_005183015.1 methyl-accepting chemotaxis protein [Salmonella enterica subsp. enterica serovar Typhimurium str. SL1344]	206.56	WT	E1WHU0_SALTS	Methyl-accepting chemotaxis protein	SL1344_3126	58898
378700404	ref YP_005182361.1 phosphoribosylglycinamidine myltransferase [Salmonella enterica subsp. enterica serovar Typhimurium str. SL1344]	234.37	WT	E1WCY4_SALTS	Phosphoribosylglycinamidine myltransferase	purN SL1344_2463	23480
378701840	ref YP_005183798.1 sec-independent protein translocase protein [Salmonella enterica subsp. enterica serovar Typhimurium str. SL1344]	254.47	WT	E1WE36_SALTS	Sec-independent protein translocase protein TatB	tatB SL1344_3928	19601
378699690	ref YP_005181647.1 septum site-determining protein minC [Salmonella enterica subsp. enterica serovar Typhimurium str. SL1344]	255.91	WT	E1WG51_SALTS	Probable septum site-determining protein MinC	minC SL1344_1742	25246
378699329	ref YP_005181286.1 transcriptional regulator slyA [Salmonella enterica subsp. enterica serovar Typhimurium str. SL1344]	2008.36	WT	E1WFV8_SALTS	Transcriptional regulator SlyA	slyA SL1344_1376	16703
378702108	ref YP_005184066.1 regulatory protein SoxS [Salmonella enterica subsp. enterica serovar Typhimurium str. SL1344]	222.39	WT	E1WEV5_SALTS	Regulatory protein SoxS	soxS SL1344_4201	12970
378700734	ref YP_005182691.1 S-ribosylhomocysteinase [Salmonella enterica subsp. enterica serovar Typhimurium str. SL1344]	255.6	WT	E1WA67_SALTS	S-ribosylhomocysteine lyase (EC 4.4.1.21) (AI-2 synthesis protein) (Autoinducer-2 production protein LuxS)	luxS SL1344_2802	19308
378698591	ref YP_005180548.1 rare lipoprotein A [Salmonella enterica subsp. enterica serovar Typhimurium str. SL1344]	180.09	WT	E1W9D9_SALTS	Rare lipoprotein A	rlpA SL1344_0626	36881
378702101	ref YP_005184059.1 hypothetical protein SL1344_4194 [Salmonella enterica subsp. enterica serovar Typhimurium str. SL1344]	287.88	WT	E1WEU8_SALTS	Hypothetical integral membrane protein	siiB SL1344_4194	51456
378699318	ref YP_005181275.1 hypothetical protein SL1344_1365 [Salmonella enterica subsp. enterica serovar Typhimurium str. SL1344]	391.9	WT	E1WFU7_SALTS	Glutaredoxin	ydhD SL1344_1365	12908
378701376	ref YP_005183334.1 phosphoglycolate phosphatase [Salmonella enterica subsp. enterica serovar Typhimurium str. SL1344]	246.9	WT	E1WIQ9_SALTS	Phosphoglycolate phosphatase (PGP) (PGPase) (EC 3.1.3.18)	gph SL1344_3449	27303
378701375	ref YP_005183333.1 tryptophanyl-tRNA synthetase [Salmonella enterica subsp. enterica serovar Typhimurium str. SL1344]	180.11	WT	E1WIQ8_SALTS	Tryptophan--tRNA ligase (EC 6.1.1.2) (Tryptophanyl-tRNA synthetase)	trpS SL1344_3448	37401
378698228	ref YP_005180185.1 oxidoreductase [Salmonella enterica subsp. enterica serovar Typhimurium str. SL1344]	309.36	WT	E1W8C1_SALTS	Hypothetical oxidoreductase	dkgB SL1344_0250	29180
378701010	ref YP_005182967.1 hypothetical protein SL1344_3078 [Salmonella enterica subsp. enterica serovar Typhimurium str. SL1344]	280.79	WT	E1WHP2_SALTS	dITP/XTP pyrophosphatase (EC 3.6.1.19) (Non-canonical purine NTP pyrophosphatase) (Non-standard purine NTP pyrophosphatase) (Nucleoside-triphosphate diphosphatase) (Nucleoside-triphosphate pyrophosphatase)	rdgB yggV SL1344_3078	21033
378701803	ref YP_005183761.1 uroporphyrinogen III methylase [Salmonella enterica subsp. enterica serovar Typhimurium str. SL1344]	157.09	WT	E1WDZ8_SALTS	Uroporphyrinogen III methylase	hemX SL1344_3891	42285
378700276	ref YP_005182233.1 acetyl-CoA carboxylase subunit beta [Salmonella enterica subsp. enterica serovar Typhimurium str. SL1344]	154.23	WT	E1WCK6_SALTS	Acetyl-coenzyme A carboxylase carboxyl transferase subunit beta (ACCase subunit beta) (Acetyl-CoA carboxylase carboxyltransferase subunit beta) (EC 6.4.1.2)	accD SL1344_2335	33216
378698569	ref YP_005180526.1 regulator of nucleoside diphosphate kinase [Salmonella enterica subsp. enterica serovar Typhimurium str. SL1344]	565.85	WT	E1W9B7_SALTS	Regulator of nucleoside diphosphate kinase	rnk SL1344_0604	14994
378698560	ref YP_005180517.1 thiol:disulfide interchange protein DsbG [Salmonella enterica subsp. enterica serovar Typhimurium str. SL1344]	198.98	WT	E1W9A8_SALTS	Thiol:disulfide interchange protein DsbG	dsbG SL1344_0595	27434
378701349	ref YP_005183307.1 FKBP-type peptidyl-prolyl cis-trans isomerase [Salmonella enterica subsp. enterica serovar Typhimurium str. SL1344]	310.34	WT	E1WIN2_SALTS	Peptidyl-prolyl cis-trans isomerase (EC 5.2.1.8)	slyD SL1344_3422	20788
378701348	ref YP_005183306.1 hypothetical protein SL1344_3421 [Salmonella enterica subsp. enterica serovar Typhimurium str. SL1344]	482.23	WT	E1WIN1_SALTS	Protein SlyX	slyX SL1344_3421	8260
378700253	ref YP_005182210.1 putative sugar phosphotransferase component II B [Salmonella enterica subsp. enterica serovar Typhimurium str. SL1344]	264.25	WT	E1WCI3_SALTS	Hypothetical sugar phosphotransferase component II B	SL1344_2312	9708
378699197	ref YP_005181154.1 hypothetical protein SL1344_1243 [Salmonella enterica subsp. enterica serovar Typhimurium str. SL1344]	588.28	WT	E1WFH5_SALTS	Exported protein	SL1344_1243	18234
378702417	ref YP_005184375.1 hypothetical protein SL1344_4514 [Salmonella enterica subsp. enterica serovar Typhimurium str. SL1344]	263.79	WT	E1WBB7_SALTS	Uncharacterized protein	creA SL1344_4514	17203
378699621	ref YP_005181578.1 oligopeptide transport ATP-binding protein (OppF) [Salmonella enterica subsp. enterica serovar Typhimurium str. SL1344]	273.68	WT	E1WFY2_SALTS	Oligopeptide transport ATP-binding protein (OppF)	oppF SL1344_1673	37255
378701326	ref YP_005183284.1 50S ribosomal protein L29 [Salmonella enterica subsp. enterica serovar Typhimurium str. SL1344]	418.23	WT	E1WIK9_SALTS	50S ribosomal protein L29	rpmC SL1344_3399	7260
378698899	ref YP_005180856.1 nicotinate phosphoribosyltransferase [Salmonella enterica subsp. enterica serovar Typhimurium str. SL1344]	194.89	WT	E1W735_SALTS	Nicotinate phosphoribosyltransferase (NAPRTase) (EC 6.3.4.21)	pncB SL1344_0941	45661
378702403	ref YP_005184361.1 fimbrial chaperone [Salmonella enterica subsp. enterica serovar Typhimurium str. SL1344]	189.66	WT	E1WBA3_SALTS	Fimbrial chaperone	stjC SL1344_4500	22836
378700238	ref YP_005182195.1 NADH dehydrogenase I subunit A [Salmonella enterica subsp. enterica serovar Typhimurium str. SL1344]	448.98	WT	E1WCG8_SALTS	NADH-quinone oxidoreductase subunit A (EC 1.6.99.5) (NADH dehydrogenase I subunit A) (NDH-1 subunit A) (NUO1)	nuoA SL1344_2297	16493
378700596	ref YP_005182553.1 small protein A [Salmonella enterica subsp. enterica serovar Typhimurium str. SL1344]	162.27	WT	E1WJH1_SALTS	Outer membrane protein assembly factor BamE	smpA bamE SL1344_2657	12345
378699611	ref YP_005181568.1 putative outer membrane protein [Salmonella enterica subsp. enterica serovar Typhimurium str. SL1344]	2713.9	WT	E1WC63_SALTS	Hypothetical outer membrane protein	ompW SL1344_1663	22958
378699600	ref YP_005181557.1 hypothetical protein SL1344_1652 [Salmonella enterica subsp. enterica serovar Typhimurium str. SL1344]	203.24	WT	E1WC52_SALTS	Uncharacterized protein	yciO SL1344_1652	23107
378700221	ref YP_005182178.1 hypothetical protein SL1344_2280 [Salmonella enterica subsp. enterica serovar Typhimurium str. SL1344]	249.18	WT	E1WCF1_SALTS	Uncharacterized protein	elaB SL1344_2280	11637
378701307	ref YP_005183265.1 hypothetical protein SL1344_3380 [Salmonella enterica subsp. enterica serovar Typhimurium str. SL1344]	199.18	WT	E1WIJ0_SALTS	Uncharacterized protein	yhdN SL1344_3380	14174
378699955	ref YP_005181912.1 diol dehydratase small subunit [Salmonella enterica subsp. enterica serovar Typhimurium str. SL1344]	271.72	WT	E1WGX5_SALTS	Diol dehydratase small subunit	pduE SL1344_2018	19144
378699952	ref YP_005181909.1 putative propanediol utilization protein PduB [Salmonella enterica subsp. enterica serovar Typhimurium str. SL1344]	202.3	WT	E1WGX2_SALTS	Hypothetical propanediol utilization protein PduB	pduB SL1344_2015	24001
378698508	ref YP_005180465.1 putative fimbrial protein in fimZ 5' region [Salmonella enterica subsp. enterica serovar Typhimurium str. SL1344]	201.98	WT	E1W955_SALTS	Hypothetical fimbrial protein in fimZ 5' region	fimF SL1344_0541	17992
378699942	ref YP_005181899.1 precorrin-4 C(11)-methyltransferase [Salmonella enterica subsp. enterica serovar Typhimurium str. SL1344]	191.63	WT	E1WGW2_SALTS	Precorrin-4 C11-methyltransferase	cbiF SL1344_2005	28376
378698064	ref YP_005180021.1 secreted protein [Salmonella enterica subsp. enterica serovar Typhimurium str. SL1344]	171.37	WT	E1W7V6_SALTS	Probable secreted protein	SL1344_0083	10303
378700562	ref YP_005182519.1 putative lipoprotein [Salmonella enterica subsp. enterica serovar Typhimurium str. SL1344]	175.83	WT	E1WJD7_SALTS	Outer membrane protein assembly factor BamD	yfiO bamD SL1344_2623	27826
378699144	ref YP_005181101.1 putative lipoprotein [Salmonella enterica subsp. enterica serovar Typhimurium str. SL1344]	659.3	WT	E1WFC1_SALTS	Hypothetical lipoprotein	SL1344_1190	10633
378700556	ref YP_005182513.1 hypothetical protein SL1344_2617 [Salmonella enterica subsp. enterica serovar Typhimurium str. SL1344]	375.76	WT	E1WJD1_SALTS	Uncharacterized protein	yfiM SL1344_2617	11798
378699138	ref YP_005181095.1 outer membrane invasion protein (PagC) [Salmonella enterica subsp. enterica serovar Typhimurium str. SL1344]	710.66	WT	E1WFB5_SALTS	Outer membrane invasion protein (PagC)	pagC SL1344_1184	17170
378701197	ref YP_005183155.1 cell division protein [Salmonella enterica subsp. enterica serovar Typhimurium str. SL1344]	244.02	WT	E1WI80_SALTS	Ribosomal RNA large subunit methyltransferase E (EC 2.1.1.166) (23S rRNA Um2552 methyltransferase) (rRNA (uridine-2'-O-)-methyltransferase)	rlmE ftsJ rrmJ SL1344_3269	23238
378700549	ref YP_005182506.1 hypothetical protein SL1344_2610 [Salmonella enterica subsp. enterica serovar Typhimurium str. SL1344]	306.27	WT	E1WJC4_SALTS	Autonomous glycyl radical cofactor	grcA yfiD SL1344_2610	14344
378702273	ref YP_005184231.1 hypothetical protein SL1344_4367 [Salmonella enterica subsp. enterica serovar Typhimurium str. SL1344]	334.23	WT	E1WAX0_SALTS	UPF0307 protein YjgA	yjgA SL1344_4367	21392
378699487	ref YP_005181444.1 putative lipoprotein [Salmonella enterica subsp. enterica serovar Typhimurium str. SL1344]	227.62	WT	E1WBT8_SALTS	Hypothetical lipoprotein	SL1344_1537	24439
378700539	ref YP_005182496.1 bacteriophage integrase [Salmonella enterica subsp. enterica serovar Typhimurium str. SL1344]	217.97	WT	E1WJB4_SALTS	Bacteriophage integrase	SL1344_2600	48059
378698037	ref YP_005179994.1 two-component sensor kinase [Salmonella enterica subsp. enterica serovar Typhimurium str. SL1344]	195.48	WT	E1W7S7_SALTS	Histidine kinase (EC 2.7.13.3)	citA2 SL1344_0054	61426
378702263	ref YP_005184221.1 inositol 2-dehydrogenase [Salmonella enterica subsp. enterica serovar Typhimurium str. SL1344]	270.09	WT	E1WAW0_SALTS	Inositol 2-dehydrogenase (EC 1.1.1.18) (Myo-inositol 2-dehydrogenase)	iolG iolG1 SL1344_4357	37267
378699479	ref YP_005181436.1 D-alanyl-D-alanine dipeptidase [Salmonella enterica subsp. enterica serovar Typhimurium str. SL1344]	527.98	WT	E1WBT0_SALTS	D-alanyl-D-alanine dipeptidase (D-Ala-D-Ala dipeptidase) (EC 3.4.13.22)	pdgL SL1344_1530	28996
378699477	ref YP_005181434.1 putative aldehyde dehydrogenase [Salmonella enterica subsp. enterica serovar Typhimurium str. SL1344]	203.74	WT	E1WBS8_SALTS	Gamma-aminobutyraldehyde dehydrogenase (EC 1.2.1.19) (1-pyrroline dehydrogenase) (4-aminobutanal dehydrogenase)	prr ydcW SL1344_1528	52037
378698826	ref YP_005180783.1 lipoprotein [Salmonella enterica subsp. enterica serovar Typhimurium str. SL1344]	461.91	WT	E1W6W2_SALTS	Probable lipoprotein	ybjP SL1344_0868	18810
378700528	ref YP_005182485.1 putative bacteriophage protein [Salmonella enterica subsp. enterica serovar Typhimurium str. SL1344]	310.55	WT	E1WJA3_SALTS	Predicted bacteriophage protein	SL1344_2589	24968
378700526	ref YP_005182483.1 bacteriophage protein [Salmonella enterica subsp. enterica serovar Typhimurium str. SL1344]	282.71	WT	E1WJA1_SALTS	Predicted bacteriophage protein	SL1344_2587	25238
378701968	ref YP_005183926.1 putative transaldolase [Salmonella enterica subsp. enterica serovar Typhimurium str. SL1344]	619.91	WT	E1WEG5_SALTS	Fructose-6-phosphate aldolase (EC 4.1.2.-)	talC fsa SL1344_4059	23525
378698812	ref YP_005180769.1 putrescine-binding periplasmic protein [Salmonella enterica subsp. enterica serovar Typhimurium str. SL1344]	194.61	WT	E1WBE2_SALTS	Putrescine-binding periplasmic protein	potF SL1344_0854	40886
378700876	ref YP_005182833.1 hypothetical protein SL1344_2944 [Salmonella enterica subsp. enterica serovar Typhimurium str. SL1344]	322.38	WT	E1WAK9_SALTS	Uncharacterized protein	SL1344_2944	16249
378700512	ref YP_005182469.1 putative DNA packaging protein [Salmonella enterica subsp. enterica serovar Typhimurium str. SL1344]	210.5	WT	E1WJ87_SALTS	Predicted DNA packaging protein	SL1344_2573	20199
378702240	ref YP_005184198.1 hypothetical protein SL1344_4335 [Salmonella enterica subsp. enterica serovar Typhimurium str. SL1344]	419.34	WT	E1WAT7_SALTS	Uncharacterized protein	ytfH SL1344_4335	14387
378700079	ref YP_005182036.1 hypothetical protein SL1344_2143 [Salmonella enterica subsp. enterica serovar Typhimurium str. SL1344]	164.03	WT	E1WH99_SALTS	Hypothetical periplasmic protein	yehZ SL1344_2143	32757
378701155	ref YP_005183112.1 tagatose-bisphosphate aldolase [Salmonella enterica subsp. enterica serovar Typhimurium str. SL1344]	299.94	WT	E1WI37_SALTS	D-tagatose-1,6-bisphosphate aldolase subunit GatY (TBPA) (TagBP aldolase) (EC 4.1.2.40) (D-tagatose-bisphosphate aldolase class II) (Tagatose-bisphosphate aldolase)	gatY SL1344_3226	30922
378698005	ref YP_005179962.1 fimbrial chaperone [Salmonella enterica subsp. enterica serovar Typhimurium str. SL1344]	304.1	WT	E1W7P5_SALTS	Fimbrial chaperone	bcfB SL1344_0022	24491
378700866	ref YP_005182823.1 putative major fimbrial subunit [Salmonella enterica subsp. enterica serovar Typhimurium str. SL1344]	524.7	WT	E1WAJ9_SALTS	Hypothetical fimbrial subunit	SL1344_2934	3370
378699794	ref YP_005181751.1 motility protein B [Salmonella enterica subsp. enterica serovar Typhimurium str. SL1344]	280.5	WT	E1WGG3_SALTS	Motility protein B	motB SL1344_1857	34159
378701931	ref YP_005183889.1 putative regulatory protein [Salmonella enterica subsp. enterica serovar Typhimurium str. SL1344]	198.42	WT	E1WEC8_SALTS	Hypothetical regulatory protein	ydeW SL1344_4022	34450
378700053	ref YP_005182010.1 hypothetical protein SL1344_2117 [Salmonella enterica subsp. enterica serovar Typhimurium str. SL1344]	575.32	WT	E1WH73_SALTS	Probable lipid kinase YegS (EC 2.7.1.-)	yegS SL1344_2117	32029
378698347	ref YP_005180304.1 hypothetical protein SL1344_0378 [Salmonella enterica subsp. enterica serovar Typhimurium str. SL1344]	1477.84	WT	E1W8P4_SALTS	Anti-adapter protein IraP	yaiB iraP SL1344_0378	10113
378700847	ref YP_005182804.1 alkaline phosphatase isozyme conversion protein [Salmonella enterica subsp. enterica serovar Typhimurium str. SL1344]	275.91	WT	E1WAI0_SALTS	Alkaline phosphatase isozyme conversion protein	iap SL1344_2915	38230
378700049	ref YP_005182006.1 bacteriophage protein [Salmonella enterica subsp. enterica serovar Typhimurium str. SL1344]	224.14	WT	E1WH69_SALTS	Type III secretion system effector protein	sseK2 SL1344_2113	39566
378699420	ref YP_005181377.1 putative secreted hydrolase [Salmonella enterica subsp. enterica serovar Typhimurium str. SL1344]	227.55	WT	E1WBM1_SALTS	Hypothetical secreted hydrolase	SL1344_1469	40272
378701124	ref YP_005183081.1 hypothetical protein SL1344_3193 [Salmonella enterica subsp. enterica serovar Typhimurium str. SL1344]	201.47	WT	E1WI06_SALTS	Ribosomal RNA large subunit methyltransferase G (EC 2.1.1.174) (23S rRNA m2G1835 methyltransferase) (rRNA (guanine-N(2)-)-methyltransferase RlmG)	rlmG ygjO SL1344_3193	42272
378701121	ref YP_005183078.1 aerotaxis receptor protein [Salmonella enterica subsp. enterica serovar Typhimurium str. SL1344]	284.91	WT	E1WI03_SALTS	Aerotaxis receptor protein	aer SL1344_3190	55064
378702202	ref YP_005184160.1 HflX protein, putative GTP-binding protein [Salmonella enterica subsp. enterica serovar Typhimurium str. SL1344]	295.04	WT	E1WF49_SALTS	GTPase HflX (GTP-binding protein HflX)	hflX SL1344_4296	48262
378700399	ref YP_005182356.1 putative arsenate reductase (arsenical pump modifier) [Salmonella enterica subsp. enterica serovar Typhimurium str. SL1344]	440.56	WT	E1WCX9_SALTS	Hypothetical arsenate reductase (Arsenical pump modifier)	yfgD SL1344_2458	13377
378700392	ref YP_005182349.1 putative lipoprotein [Salmonella enterica subsp. enterica serovar Typhimurium str. SL1344]	175.97	WT	E1WCX2_SALTS	Outer membrane protein assembly factor BamC	nlpB bamC SL1344_2451	36938
378701118	ref YP_005183075.1 hypothetical protein SL1344_3187 [Salmonella enterica subsp. enterica serovar Typhimurium str. SL1344]	224.02	WT	E1WI00_SALTS	Uncharacterized protein	yqjH SL1344_3187	28878
378698683	ref YP_005180640.1 cytochrome d ubiquinol oxidase subunit I [Salmonella enterica subsp. enterica serovar Typhimurium str. SL1344]	362.77	WT	E1W9N3_SALTS	Cytochrome d ubiquinol oxidase subunit I	cydA SL1344_0722	58315
378701109	ref YP_005183066.1 tRNA nucleotidyltransferase [Salmonella enterica subsp. enterica serovar Typhimurium str. SL1344]	233.25	WT	E1WHZ1_SALTS	Multifunctional CCA protein	cca SL1344_3177	46532
378701467	ref YP_005183425.1 methyl-accepting chemotaxis citrate transducer [Salmonella enterica subsp. enterica serovar Typhimurium str. SL1344]	163.61	WT	E1WD07_SALTS	Methyl-accepting chemotaxis citrate transducer	tcp SL1344_3542	58950
378700002	ref YP_005181959.1 CDP-abequose synthase [Salmonella enterica subsp. enterica serovar Typhimurium str. SL1344]	174.48	WT	E1WH22_SALTS	CDP-abequose synthase	rfbJ SL1344_2066	34106
378701442	ref YP_005183400.1 gamma-glutamyltranspeptidase [Salmonella enterica subsp. enterica serovar Typhimurium str. SL1344]	268.71	WT	E1WIX6_SALTS	Gamma-glutamyltranspeptidase	ggt SL1344_3517	61720
378698657	ref YP_005180614.1 hypothetical protein SL1344_0694 [Salmonella enterica subsp. enterica serovar Typhimurium str. SL1344]	165.16	WT	E1W9K6_SALTS	Uncharacterized protein	ybgK SL1344_0694	34459
378702088	ref YP_005184046.1 quinone oxidoreductase [Salmonella enterica subsp. enterica serovar Typhimurium str. SL1344]	211.44	WT	E1WET5_SALTS	Quinone oxidoreductase	qor SL1344_4181	35151
378701435	ref YP_005183393.1 hypothetical protein SL1344_3510 [Salmonella enterica subsp. enterica serovar Typhimurium str. SL1344]	379.32	WT	E1WIW9_SALTS	Uncharacterized protein	yhhW SL1344_3510	26210
378699727	ref YP_005181684.1 hypothetical protein SL1344_1780 [Salmonella enterica subsp. enterica serovar Typhimurium str. SL1344]	1427.37	WT	E1WG88_SALTS	Uncharacterized protein	SL1344_1780	8818
378699723	ref YP_005181680.1 hypothetical protein SL1344_1776 [Salmonella enterica subsp. enterica serovar Typhimurium str. SL1344]	190.01	WT	E1WG84_SALTS	Uncharacterized protein	yebR SL1344_1776	21032
378700344	ref YP_005182301.1 cysteine synthase B [Salmonella enterica subsp. enterica serovar Typhimurium str. SL1344]	206.33	WT	E1WCS4_SALTS	Cysteine synthase (EC 2.5.1.47)	cysM SL1344_2403	32645
378702075	ref YP_005184033.1 maltoporin [Salmonella enterica subsp. enterica serovar Typhimurium str. SL1344]	208.33	WT	E1WES2_SALTS	Maltoporin (Maltose-inducible porin)	lamB SL1344_4168	50549
378699288	ref YP_005181245.1 putative pathogenicity island effector protein [Salmonella enterica subsp. enterica serovar Typhimurium str. SL1344]	274.39	WT	E1WFR7_SALTS	Type III secretion system apparatus protein	sseD SL1344_1335	20592
378699284	ref YP_005181241.1 T3SS chaperone [Salmonella enterica subsp. enterica serovar Typhimurium str. SL1344]	640.48	WT	E1WFR3_SALTS	Type III secretion system chaperone protein	sseA SL1344_1331	10129
378700695	ref YP_005182652.1 TonB-dependent outer membrane siderophore receptor protein [Salmonella enterica subsp. enterica serovar Typhimurium str. SL1344]	195.59	WT	E1WA28_SALTS	TonB-dependent outer membrane siderophore receptor protein	iroN SL1344_2762	79373
378698985	ref YP_005180942.1 cell invasion protein [Salmonella enterica subsp. enterica serovar Typhimurium str. SL1344]	307.63	WT	E1W7C1_SALTS	Cell invasion protein	pipC SL1344_1029	12751
378700688	ref YP_005182645.1 repressor of phase 1 flagellin gene [Salmonella enterica subsp. enterica serovar Typhimurium str. SL1344]	542.7	WT	E1WA21_SALTS	Repressor of phase 1 flagellin protein	fljA SL1344_2755	20322
378700685	ref YP_005182642.1 putative DNA/RNA helicase [Salmonella enterica subsp. enterica serovar Typhimurium str. SL1344]	204.22	WT	E1WA18_SALTS	Hypothetical DNA/RNA helicase	SL1344_2752	75999
378700320	ref YP_005182277.1 hypothetical protein SL1344_2379 [Salmonella enterica subsp. enterica serovar Typhimurium str. SL1344]	243.4	WT	E1WCQ0_SALTS	Uncharacterized protein	yfeC SL1344_2379	13543
378702051	ref YP_005184009.1 bacteriophage protein [Salmonella enterica subsp. enterica serovar Typhimurium str. SL1344]	209.69	WT	E1WEP8_SALTS	Predicted bacteriophage protein	SL1344_4143	37824
378698174	ref YP_005180131.1 major fimbrial subunit stfa (putative fimbrial subunit) [Salmonella enterica subsp. enterica serovar Typhimurium str. SL1344]	533.82	WT	E1W867_SALTS	Major fimbrial subunit stfa (Hypothetical fimbrial subunit)	stfA SL1344_0196	18779
378698965	ref YP_005180922.1 hypothetical protein SL1344_1009 [Salmonella enterica subsp. enterica serovar Typhimurium str. SL1344]	275.03	WT	E1W7A1_SALTS	Macrodomain Ter protein	ycbG matP SL1344_1009	17801
378698961	ref YP_005180918.1 putative lipoprotein [Salmonella enterica subsp. enterica serovar Typhimurium str. SL1344]	341.92	WT	E1W797_SALTS	Hypothetical lipoprotein	ymbA SL1344_1005	20605
378700300	ref YP_005182257.1 hypothetical protein SL1344_2359 [Salmonella enterica subsp. enterica serovar Typhimurium str. SL1344]	1222.29	WT	E1WCN0_SALTS	Uncharacterized protein	yfcZ SL1344_2359	10288
378699247	ref YP_005181204.1 3-dehydroquinate dehydratase [Salmonella enterica subsp. enterica serovar Typhimurium str. SL1344]	294.77	WT	E1WFM5_SALTS	3-dehydroquinate dehydratase (3-dehydroquinase) (EC 4.2.1.10) (Type I DHQase) (Type I dehydroquinase)	aroD SL1344_1292	27325
378699592	ref YP_005181549.1 aconitate hydratase 1 [Salmonella enterica subsp. enterica serovar Typhimurium str. SL1344]	319.89	WT	E1WC44_SALTS	Aconitate hydratase (Aconitase) (EC 4.2.1.3)	acnA SL1344_1644	97502
378699230	ref YP_005181187.1 putative glutathione peroxidase/vitamin B12 transport periplasmic protein BtuE [Salmonella enterica subsp. enterica serovar Typhimurium str. SL1344]	435.52	WT	E1WFK8_SALTS	Glutathione peroxidase	btuE SL1344_1275	20423
378698144	ref YP_005180101.1 S-adenosylmethionine decarboxylase, proenzyme [Salmonella enterica subsp. enterica serovar Typhimurium str. SL1344]	273.03	WT	E1W837_SALTS	S-adenosylmethionine decarboxylase proenzyme (AdoMetDC) (SAMDC) (EC 4.1.1.50)	speD SL1344_0166	30415
378699227	ref YP_005181184.1 phenylalanyl-tRNA synthetase subunit beta [Salmonella enterica subsp. enterica serovar Typhimurium str. SL1344]	230.16	WT	E1WFK5_SALTS	Phenylalanine--tRNA ligase beta subunit (EC 6.1.1.20) (Phenylalanyl-tRNA synthetase beta subunit)	pheT SL1344_1272	87325
378698137	ref YP_005180094.1 aconitate hydratase 2 [Salmonella enterica subsp. enterica serovar Typhimurium str. SL1344]	212.97	WT	E1W830_SALTS	Aconitate hydratase 2 (EC 4.2.1.3) (EC 4.2.1.99) (2-methylisocitrate dehydratase)	acnB SL1344_0159	93529
378701715	ref YP_005183673.1 hypothetical protein SL1344_3798 [Salmonella enterica subsp. enterica serovar Typhimurium str. SL1344]	175.86	WT	E1WDQ7_SALTS	Uncharacterized protein	yidA SL1344_3798	30956
378701276	ref YP_005183234.1 oxidoreductase [Salmonella enterica subsp. enterica serovar Typhimurium str. SL1344]	158.75	WT	E1WIF9_SALTS	Possible oxidoreductase	yhdH SL1344_3349	34387
378700988	ref YP_005182945.1 hypothetical protein SL1344_3056 [Salmonella enterica subsp. enterica serovar Typhimurium str. SL1344]	259.67	WT	E1WHM0_SALTS	Uncharacterized protein	SL1344_3056	17801
378700985	ref YP_005182942.1 hypothetical protein SL1344_3053 [Salmonella enterica subsp. enterica serovar Typhimurium str. SL1344]	176.16	WT	E1WHL7_SALTS	Uncharacterized protein	yggG SL1344_3053	26708
378700973	ref YP_005182930.1 hypothetical protein SL1344_3041 [Salmonella enterica subsp. enterica serovar Typhimurium str. SL1344]	490.69	WT	E1WHK5_SALTS	Uncharacterized protein	yggE SL1344_3041	26496
378699556	ref YP_005181513.1 putative oxidoreductase [Salmonella enterica subsp. enterica serovar Typhimurium str. SL1344]	174.71	WT	E1WC08_SALTS	Hypothetical oxidoreductase	SL1344_1608	34153
378701247	ref YP_005183205.1 hypothetical protein SL1344_3319 [Salmonella enterica subsp. enterica serovar Typhimurium str. SL1344]	810.42	WT	E1WID0_SALTS	Uncharacterized protein	yhcB SL1344_3319	15273
378701241	ref YP_005183199.1 stringent starvation protein B [Salmonella enterica subsp. enterica serovar Typhimurium str. SL1344]	646.76	WT	E1WIC4_SALTS	Stringent starvation protein B	sspB SL1344_3313	18221
378698458	ref YP_005180415.1 secreted protein [Salmonella enterica subsp. enterica serovar Typhimurium str. SL1344]	161.84	WT	E1W905_SALTS	Probable secreted protein	SL1344_0490	31012
378699891	ref YP_005181848.1 bacteriophage protein [Salmonella enterica subsp. enterica serovar Typhimurium str. SL1344]	254.84	WT	E1WGR1_SALTS	Predicted bacteriophage protein	SL1344_1953	11467
378698441	ref YP_005180398.1 hypothetical protein SL1344_0472 [Salmonella enterica subsp. enterica serovar Typhimurium str. SL1344]	240.45	WT	E1W8Y8_SALTS	Uncharacterized protein	SL1344_0472	35258
378700149	ref YP_005182106.1 bacteriophage holin, lambda family [Salmonella enterica subsp. enterica serovar Typhimurium str. SL1344]	222.07	WT	E1WC79_SALTS	Bacteriophage holin, lambda family	SL1344_2213	12100
378699882	ref YP_005181839.1 bacteriophage protein [Salmonella enterica subsp. enterica serovar Typhimurium str. SL1344]	382.78	WT	E1WGQ2_SALTS	Predicted bacteriophage protein	SL1344_1944	15381
378699077	ref YP_005181034.1 flagellar hook-associated protein 3 [Salmonella enterica subsp. enterica serovar Typhimurium str. SL1344]	192.09	WT	E1W7L3_SALTS	Flagellar hook-associated protein 3	flgL SL1344_1121	34175
378701573	ref YP_005183531.1 mannitol-1-phosphate dehydrogenase [Salmonella enterica subsp. enterica serovar Typhimurium str. SL1344]	316.73	WT	E1WDB4_SALTS	Mannitol-1-phosphate 5-dehydrogenase (EC 1.1.1.17)	mtlD SL1344_3651	40900
378701210	ref YP_005183168.1 hypothetical protein SL1344_3282 [Salmonella enterica subsp. enterica serovar Typhimurium str. SL1344]	461.62	WT	E1WI93_SALTS	Possible exported protein	yrbC SL1344_3282	24005
378698785	ref YP_005180742.1 putative ABC transporter periplasmic binding protein [Salmonella enterica subsp. enterica serovar Typhimurium str. SL1344]	185.66	WT	E1W9Y5_SALTS	Hypothetical ABC transporter periplasmic binding protein	yliB SL1344_0825	56538
378699509	ref YP_005181466.1 hypothetical protein SL1344_1559 [Salmonella enterica subsp. enterica serovar Typhimurium str. SL1344]	314.96	WT	E1WBW0_SALTS	Type III secretion system effector protein	steB SL1344_1559	14389
378699068	ref YP_005181025.1 putative flagellar basal-body rod protein FlgC (proximal rod protein) [Salmonella enterica subsp. enterica serovar Typhimurium str. SL1344]	256.14	WT	E1W7K4_SALTS	Hypothetical flagellar basal-body rod protein FlgC (Proximal rod protein)	flgC SL1344_1112	13982
378699064	ref YP_005181021.1 flagella synthesis protein FlgN [Salmonella enterica subsp. enterica serovar Typhimurium str. SL1344]	202.3	WT	E1W7K0_SALTS	Flagella synthesis protein FlgN	flgN SL1344_1108	15989
378699060	ref YP_005181017.1 ribosomal-protein-alanine acetyltransferase [Salmonella enterica subsp. enterica serovar Typhimurium str. SL1344]	494.5	WT	E1W7J6_SALTS	Ribosomal-protein-alanine acetyltransferase	rimJ SL1344_1104	22607

## Sheet: only acnAB
Accession	Description	Score	Unique	Entry name	Protein names	Gene names	Mass
378698437	ref YP_005180394.1 acriflavin resistance protein B [Salmonella enterica subsp. enterica serovar Typhimurium str. SL1344]	124.39	acnAB	E1W8Y4_SALTS	Acriflavin resistance protein B	acrB SL1344_0468	113610
378698562	ref YP_005180519.1 alkyl hydroperoxide reductase F52A protein (subunit F) [Salmonella enterica subsp. enterica serovar Typhimurium str. SL1344]	169.69	acnAB	E1W9B0_SALTS	Alkyl hydroperoxide reductase F52A protein (Subunit F)	ahpF SL1344_0597	55950
378700902	ref YP_005182859.1 Amino-acid acetyltransferase [Salmonella enterica subsp. enterica serovar Typhimurium str. SL1344]	160.87	acnAB	E1WAN5_SALTS	Amino-acid acetyltransferase (EC 2.3.1.-) (EC 2.3.1.1) (N-acetylglutamate synthase)	argA SL1344_2970	49278
378699781	ref YP_005181738.1 arginyl-tRNA synthetase [Salmonella enterica subsp. enterica serovar Typhimurium str. SL1344]	172.01	acnAB	SYR_SALTS	Arginine--tRNA ligase (EC 6.1.1.19) (Arginyl-tRNA synthetase) (ArgRS)	argS SL1344_1844	64275
378701380	ref YP_005183338.1 3-dehydroquinate synthase [Salmonella enterica subsp. enterica serovar Typhimurium str. SL1344]	151.36	acnAB	E1WIR3_SALTS	3-dehydroquinate synthase (EC 4.2.3.4)	aroB SL1344_3453	38710
378698352	ref YP_005180309.1 shikimate kinase [Salmonella enterica subsp. enterica serovar Typhimurium str. SL1344]	198.9	acnAB	E1W8P9_SALTS	Shikimate kinase 2 (SK 2) (EC 2.7.1.71)	aroL SL1344_0383	19804
378701753	ref YP_005183711.1 ATP synthase subunit C [Salmonella enterica subsp. enterica serovar Typhimurium str. SL1344]	325.24	acnAB	E1WDU6_SALTS	ATP synthase subunit c	atpE SL1344_3837	8256
378699007	ref YP_005180964.1 curved DNA-binding protein [Salmonella enterica subsp. enterica serovar Typhimurium str. SL1344]	172.35	acnAB	E1W7E3_SALTS	Curved DNA-binding protein	cbpA SL1344_1051	34693
378701923	ref YP_005183881.1 CDP-diglyceride hydrolase [Salmonella enterica subsp. enterica serovar Typhimurium str. SL1344]	303.01	acnAB	E1WEB9_SALTS	CDP-diacylglycerol pyrophosphatase (EC 3.6.1.26) (CDP-diacylglycerol phosphatidylhydrolase) (CDP-diglyceride hydrolase)	cdh cdh-a SL1344_4013	28368
378699789	ref YP_005181746.1 Chemotaxis response regulator protein-glutamate methylesterase [Salmonella enterica subsp. enterica serovar Typhimurium str. SL1344]	157.53	acnAB	E1WGF8_SALTS	Chemotaxis response regulator protein-glutamate methylesterase (EC 3.1.1.61)	cheB SL1344_1852	37552
378700112	ref YP_005182069.1 colicin I receptor [Salmonella enterica subsp. enterica serovar Typhimurium str. SL1344]	187.57	acnAB	E1WHD2_SALTS	Colicin I receptor	cirA SL1344_2176	73712
378698842	ref YP_005180799.1 ATP-dependent Clp protease ATP-binding subunit ClpA [Salmonella enterica subsp. enterica serovar Typhimurium str. SL1344]	201.61	acnAB	E1W6X8_SALTS	ATP-dependent Clp protease ATP-binding subunit ClpA	clpA SL1344_0884	84037
378698412	ref YP_005180369.1 ATP-dependent clp protease ATP-binding subunit ClpX [Salmonella enterica subsp. enterica serovar Typhimurium str. SL1344]	192.56	acnAB	E1W8V9_SALTS	ATP-dependent Clp protease ATP-binding subunit ClpX	clpX SL1344_0443	46176
378701234	ref YP_005183192.1 cytosine deaminase [Salmonella enterica subsp. enterica serovar Typhimurium str. SL1344]	224.24	acnAB	E1WIB7_SALTS	Cytosine deaminase	codA SL1344_3306	47626
378701386	ref YP_005183344.1 hypothetical protein SL1344_3459 [Salmonella enterica subsp. enterica serovar Typhimurium str. SL1344]	192.11	acnAB	E1WIR9_SALTS	Competence gene-DNA binding and transport	comA SL1344_3459	29491
378702241	ref YP_005184199.1 2',3'-cyclic-nucleotide 2'-phosphodiesterase [Salmonella enterica subsp. enterica serovar Typhimurium str. SL1344]	128.54	acnAB	E1WAT8_SALTS	2',3'-cyclic-nucleotide 2'-phosphodiesterase	cpdB SL1344_4336	70517
378702419	ref YP_005184377.1 two-component sensor kinase [Salmonella enterica subsp. enterica serovar Typhimurium str. SL1344]	138.48	acnAB	E1WBB9_SALTS	Histidine kinase (EC 2.7.13.3)	creC SL1344_4516	44631
378699033	ref YP_005180990.1 assembly/transport component in curli production [Salmonella enterica subsp. enterica serovar Typhimurium str. SL1344]	215.84	acnAB	E1W7G9_SALTS	Assembly/transport component in curli production	csgF SL1344_1077	15159
378700705	ref YP_005182662.1 Protein csiD [Salmonella enterica subsp. enterica serovar Typhimurium str. SL1344]	458.8	acnAB	CSID_SALTS	Protein CsiD	csiD SL1344_2773	37233
378699136	ref YP_005181093.1 cold shock protein (CspH) [Salmonella enterica subsp. enterica serovar Typhimurium str. SL1344]	283.2	acnAB	E1WFB3_SALTS	Cold shock protein (CspH)	cspH SL1344_1182	7660
378698147	ref YP_005180104.1 multicopper oxidase [Salmonella enterica subsp. enterica serovar Typhimurium str. SL1344]	190.63	acnAB	E1W840_SALTS	Possible multicopper oxidase	cueO SL1344_0169	58625
378698405	ref YP_005180362.1 cytochrome o ubiquinol oxidase subunit I [Salmonella enterica subsp. enterica serovar Typhimurium str. SL1344]	263.54	acnAB	E1W8V2_SALTS	Cytochrome o ubiquinol oxidase subunit I	cyoB SL1344_0436	74282
378700348	ref YP_005182305.1 thiosulfate-binding protein [Salmonella enterica subsp. enterica serovar Typhimurium str. SL1344]	323.79	acnAB	E1WCS8_SALTS	Thiosulphate-binding protein	cysP SL1344_2407	37583
378702242	ref YP_005184200.1 cysQ protein [Salmonella enterica subsp. enterica serovar Typhimurium str. SL1344]	237.89	acnAB	E1WAT9_SALTS	CysQ protein	cysQ SL1344_4337	27490
378698497	ref YP_005180454.1 cysteinyl-tRNA synthetase [Salmonella enterica subsp. enterica serovar Typhimurium str. SL1344]	186.52	acnAB	E1W944_SALTS	Cysteine--tRNA ligase (EC 6.1.1.16) (Cysteinyl-tRNA synthetase)	cysS SL1344_0530	52257
378698110	ref YP_005180067.1 D-alanine--D-alanine ligase [Salmonella enterica subsp. enterica serovar Typhimurium str. SL1344]	201.36	acnAB	E1W802_SALTS	D-alanine--D-alanine ligase (EC 6.3.2.4) (D-Ala-D-Ala ligase) (D-alanylalanine synthetase)	ddl ddlB SL1344_0130	32635
378698860	ref YP_005180817.1 anaerobic dimethyl sulfoxide reductase subunit A [Salmonella enterica subsp. enterica serovar Typhimurium str. SL1344]	126.76	acnAB	E1W6Z6_SALTS	Anaerobic dimethyl sulfoxide reductase chain A	dmsA SL1344_0902	90347
378702089	ref YP_005184047.1 replicative DNA helicase [Salmonella enterica subsp. enterica serovar Typhimurium str. SL1344]	222.39	acnAB	E1WET6_SALTS	Replicative DNA helicase	dnaB SL1344_4182	52687
378700951	ref YP_005182908.1 thiol:disulfide interchange protein [Salmonella enterica subsp. enterica serovar Typhimurium str. SL1344]	134.01	acnAB	E1WHI3_SALTS	Thiol:disulfide interchange protein	dsbC SL1344_3019	24298
378701619	ref YP_005183577.1 deoxyuridine 5'-triphosphate nucleotidohydrolase [Salmonella enterica subsp. enterica serovar Typhimurium str. SL1344]	501.21	acnAB	E1WDG0_SALTS	Deoxyuridine 5'-triphosphate nucleotidohydrolase (dUTPase) (EC 3.6.1.23) (dUTP pyrophosphatase)	dut SL1344_3697	16036
378700731	ref YP_005182688.1 multidrug resistance protein A [Salmonella enterica subsp. enterica serovar Typhimurium str. SL1344]	183.55	acnAB	E1WA64_SALTS	Multidrug resistance protein A	emrA SL1344_2799	42501
378701000	ref YP_005182957.1 endonuclease I [Salmonella enterica subsp. enterica serovar Typhimurium str. SL1344]	150.47	acnAB	E1WHN2_SALTS	Endonuclease I	endA SL1344_3068	26806
378700480	ref YP_005182437.1 GTP-binding protein era [Salmonella enterica subsp. enterica serovar Typhimurium str. SL1344]	166.53	acnAB	E1WJ55_SALTS	GTPase Era	era SL1344_2542	33882
378699086	ref YP_005181043.1 3-oxoacyl-ACP synthase [Salmonella enterica subsp. enterica serovar Typhimurium str. SL1344]	260.42	acnAB	E1W7M2_SALTS	3-oxoacyl-[acyl-carrier-protein] synthase 3 (EC 2.3.1.180) (3-oxoacyl-[acyl-carrier-protein] synthase III) (Beta-ketoacyl-ACP synthase III)	fabH SL1344_1130	33523
378701848	ref YP_005183806.1 large (alpha) subunit of the fatty acid-oxidizing multienzyme complex [Salmonella enterica subsp. enterica serovar Typhimurium str. SL1344]	518.48	acnAB	E1WE44_SALTS	Fatty acid oxidation complex subunit alpha	fadB SL1344_3936	79594
378698277	ref YP_005180234.1 acyl-CoA dehydrogenase [Salmonella enterica subsp. enterica serovar Typhimurium str. SL1344]	218.73	acnAB	E1W8H3_SALTS	Possible acyl-CoA dehydrogenase	fadE SL1344_0305	89216
378700299	ref YP_005182256.1 putative 3-ketoacyl-CoA thiolase [Salmonella enterica subsp. enterica serovar Typhimurium str. SL1344]	206.74	acnAB	E1WCM9_SALTS	3-ketoacyl-CoA thiolase (EC 2.3.1.16) (ACSs) (Acetyl-CoA acyltransferase) (Acyl-CoA ligase) (Beta-ketothiolase) (Fatty acid oxidation complex subunit beta)	fadI SL1344_2358	46443
378701895	ref YP_005183853.1 putative 1 formate dehydrogenase-O, major subunit [Salmonella enterica subsp. enterica serovar Typhimurium str. SL1344]	200.84	acnAB	E1WE91_SALTS	Hypothetical 1 formate dehydrogenase-O, major subunit	fdoG SL1344_3984	112372
378701893	ref YP_005183851.1 formate dehydrogenase-O gamma subunit [Salmonella enterica subsp. enterica serovar Typhimurium str. SL1344]	187.06	acnAB	E1WE89_SALTS	Formate dehydrogenase-O gamma subunit	fdoI SL1344_3982	24697
378700589	ref YP_005182546.1 signal recognition particle protein [Salmonella enterica subsp. enterica serovar Typhimurium str. SL1344]	161.38	acnAB	E1WJG4_SALTS	Signal recognition particle protein (Fifty-four homolog)	ffh SL1344_2650	49799
378699075	ref YP_005181032.1 flagellar protein FlgJ [Salmonella enterica subsp. enterica serovar Typhimurium str. SL1344]	137.23	acnAB	E1W7L1_SALTS	Flagellar protein FlgJ	flgJ SL1344_1119	34385
378699828	ref YP_005181785.1 flagellar protein FliT [Salmonella enterica subsp. enterica serovar Typhimurium str. SL1344]	170.8	acnAB	E1WGJ8_SALTS	Flagellar protein FliT	fliT SL1344_1891	13705
378701301	ref YP_005183259.1 methionyl-tRNA formyltransferase [Salmonella enterica subsp. enterica serovar Typhimurium str. SL1344]	193.55	acnAB	E1WII4_SALTS	Methionyl-tRNA formyltransferase (EC 2.1.2.9)	fmt SL1344_3374	34029
378700106	ref YP_005182063.1 GTP cyclohydrolase I [Salmonella enterica subsp. enterica serovar Typhimurium str. SL1344]	287.87	acnAB	E1WHC6_SALTS	GTP cyclohydrolase 1 (EC 3.5.4.16) (GTP cyclohydrolase I)	folE SL1344_2170	24771
378701942	ref YP_005183900.1 ferredoxin--NADP reductase [Salmonella enterica subsp. enterica serovar Typhimurium str. SL1344]	217.01	acnAB	E1WED9_SALTS	Ferredoxin--NADP reductase	fpr SL1344_4033	27789
378701845	ref YP_005183803.1 flavin reductase [Salmonella enterica subsp. enterica serovar Typhimurium str. SL1344]	365.15	acnAB	E1WE41_SALTS	Flavin reductase	fre SL1344_3933	26351
378698112	ref YP_005180069.1 cell division protein FtsA [Salmonella enterica subsp. enterica serovar Typhimurium str. SL1344]	225.99	acnAB	E1W804_SALTS	Cell division protein ftsA	ftsA SL1344_0132	45314
378701461	ref YP_005183419.1 cell division protein [Salmonella enterica subsp. enterica serovar Typhimurium str. SL1344]	132.34	acnAB	E1WD01_SALTS	Signal recognition particle receptor FtsY (SRP receptor)	ftsY SL1344_3536	53731
378701152	ref YP_005183109.1 D-galactarate dehydratase [Salmonella enterica subsp. enterica serovar Typhimurium str. SL1344]	142.94	acnAB	E1WI34_SALTS	D-galactarate dehydratase	garD SL1344_3223	56353
378701160	ref YP_005183117.1 PTS system galactitol-specific transporter subunit IIA [Salmonella enterica subsp. enterica serovar Typhimurium str. SL1344]	147.79	acnAB	E1WI42_SALTS	PTS system, galactitol-specific IIA component	gatA SL1344_3231	16967
378700424	ref YP_005182381.1 4-hydroxy-3-methylbut-2-en-1-yl diphosphate synthase [Salmonella enterica subsp. enterica serovar Typhimurium str. SL1344]	168.71	acnAB	E1WIZ9_SALTS	4-hydroxy-3-methylbut-2-en-1-yl diphosphate synthase (EC 1.17.7.1) (1-hydroxy-2-methyl-2-(E)-butenyl 4-diphosphate synthase)	gcpE ispG SL1344_2485	40554
378699188	ref YP_005181145.1 NADP-specific glutamate dehydrogenase [Salmonella enterica subsp. enterica serovar Typhimurium str. SL1344]	301.49	acnAB	E1WFG6_SALTS	NADP-specific glutamate dehydrogenase	gdhA SL1344_1234	48574
378699028	ref YP_005180985.1 putative 2-hydroxyacid dehydrogenase in phoh-csgg intergenic region [Salmonella enterica subsp. enterica serovar Typhimurium str. SL1344]	146.25	acnAB	E1W7G4_SALTS	Glyoxylate/hydroxypyruvate reductase A (EC 1.1.1.79) (EC 1.1.1.81) (2-ketoacid reductase)	ghrA ycdW SL1344_1072	35034
378701756	ref YP_005183714.1 glucose inhibited division protein [Salmonella enterica subsp. enterica serovar Typhimurium str. SL1344]	201.83	acnAB	E1WDU9_SALTS	Ribosomal RNA small subunit methyltransferase G (EC 2.1.1.170) (16S rRNA 7-methylguanosine methyltransferase)	gidB rsmG SL1344_3840	23375
378700312	ref YP_005182269.1 glucokinase [Salmonella enterica subsp. enterica serovar Typhimurium str. SL1344]	191.02	acnAB	E1WCP2_SALTS	Glucokinase (EC 2.7.1.2) (Glucose kinase)	glk SL1344_2371	34595
378701418	ref YP_005183376.1 aerobic glycerol-3-phosphate dehydrogenase [Salmonella enterica subsp. enterica serovar Typhimurium str. SL1344]	326.03	acnAB	E1WIV2_SALTS	Glycerol-3-phosphate dehydrogenase (EC 1.1.5.3)	glpD SL1344_3493	56925
378698616	ref YP_005180573.1 glutamate/aspartate transport system permease GltJ [Salmonella enterica subsp. enterica serovar Typhimurium str. SL1344]	141.34	acnAB	E1W9G5_SALTS	Glutamate/aspartate transport system permease protein GltJ	gltJ SL1344_0653	27362
378701543	ref YP_005183501.1 glycine-tRNA synthetase, alpha subunit [Salmonella enterica subsp. enterica serovar Typhimurium str. SL1344]	402.68	acnAB	E1WD84_SALTS	Glycine--tRNA ligase alpha subunit (EC 6.1.1.14) (Glycyl-tRNA synthetase alpha subunit)	glyQ SL1344_3621	34746
378701487	ref YP_005183445.1 glutathione reductase [Salmonella enterica subsp. enterica serovar Typhimurium str. SL1344]	379.16	acnAB	E1WD27_SALTS	Glutathione reductase	gor SL1344_3562	48692
378700529	ref YP_005182486.1 replication protein P [Salmonella enterica subsp. enterica serovar Typhimurium str. SL1344]	220.38	acnAB	E1WJA4_SALTS	Predicted bacteriophage replication protein P	gpP SL1344_2590	26610
378701588	ref YP_005183546.1 glycerol-3-phosphate dehydrogenase [Salmonella enterica subsp. enterica serovar Typhimurium str. SL1344]	206.87	acnAB	E1WDC9_SALTS	Glycerol-3-phosphate dehydrogenase [NAD(P)+] (EC 1.1.1.94) (NAD(P)H-dependent glycerol-3-phosphate dehydrogenase)	gpsA SL1344_3666	36343
378698284	ref YP_005180241.1 xanthine-guanine phosphoribosyltransferase [Salmonella enterica subsp. enterica serovar Typhimurium str. SL1344]	402.73	acnAB	E1W8I1_SALTS	Xanthine phosphoribosyltransferase (EC 2.4.2.22) (Xanthine-guanine phosphoribosyltransferase)	gpt SL1344_0313	16970
378700412	ref YP_005182369.1 GMP synthase [Salmonella enterica subsp. enterica serovar Typhimurium str. SL1344]	406.72	acnAB	E1WIY6_SALTS	GMP synthase [glutamine-hydrolyzing] (EC 6.3.5.2) (GMP synthetase) (Glutamine amidotransferase)	guaA SL1344_2471	58700
378700182	ref YP_005182139.1 DNA gyrase subunit A [Salmonella enterica subsp. enterica serovar Typhimurium str. SL1344]	282.63	acnAB	E1WCB2_SALTS	DNA gyrase subunit A (EC 5.99.1.3)	gyrA SL1344_2241	97064
378701719	ref YP_005183677.1 DNA gyrase subunit B [Salmonella enterica subsp. enterica serovar Typhimurium str. SL1344]	347.77	acnAB	E1WDR1_SALTS	DNA gyrase subunit B (EC 5.99.1.3)	gyrB SL1344_3802	89896
378698181	ref YP_005180138.1 glutamate-1-semialdehyde 2,1-aminomutase [Salmonella enterica subsp. enterica serovar Typhimurium str. SL1344]	277.96	acnAB	GSA_SALTS	Glutamate-1-semialdehyde 2,1-aminomutase (GSA) (EC 5.4.3.8) (Glutamate-1-semialdehyde aminotransferase) (GSA-AT)	hemL SL1344_0203	45325
378698877	ref YP_005180834.1 integration host factor beta-subunit (IHF-beta) [Salmonella enterica subsp. enterica serovar Typhimurium str. SL1344]	137.59	acnAB	E1W713_SALTS	Integration host factor subunit beta (IHF-beta)	himD ihfB SL1344_0919	10621
378699984	ref YP_005181941.1 ATP phosphoribosyltransferase [Salmonella enterica subsp. enterica serovar Typhimurium str. SL1344]	352.84	acnAB	E1WH04_SALTS	ATP phosphoribosyltransferase (ATP-PRT) (ATP-PRTase) (EC 2.4.2.17)	hisG SL1344_2048	33196
378698997	ref YP_005180954.1 5-carboxymethyl-2-hydroxymuconate semialdehyde dehydrogenase [Salmonella enterica subsp. enterica serovar Typhimurium str. SL1344]	145.61	acnAB	E1W7D3_SALTS	5-carboxymethyl-2-hydroxymuconate semialdehyde dehydrogenase (Ec 1.2.1.-) (Chms dehydrogenase)	hpaE SL1344_1041	53040
378702359	ref YP_005184317.1 type I restriction enzyme [Salmonella enterica subsp. enterica serovar Typhimurium str. SL1344]	196.94	acnAB	E1WB59_SALTS	Type I restriction enzyme	hsdM SL1344_4456	59330
378701392	ref YP_005183350.1 heat shock protein [Salmonella enterica subsp. enterica serovar Typhimurium str. SL1344]	129.16	acnAB	E1WIS5_SALTS	33 kDa chaperonin (Heat shock protein 33 homolog)	hslO SL1344_3465	32644
378701391	ref YP_005183349.1 heat shock protein [Salmonella enterica subsp. enterica serovar Typhimurium str. SL1344]	135.8	acnAB	E1WIS4_SALTS	Heat shock protein 15	hslR SL1344_3464	15521
378701691	ref YP_005183649.1 heat shock protein B [Salmonella enterica subsp. enterica serovar Typhimurium str. SL1344]	742.96	acnAB	E1WDN3_SALTS	Small heat shock protein IbpB (16 kDa heat shock protein B)	hslS ibpB SL1344_3775	16328
378701692	ref YP_005183650.1 heat shock protein A [Salmonella enterica subsp. enterica serovar Typhimurium str. SL1344]	952.12	acnAB	E1WDN4_SALTS	Small heat shock protein IbpA (16 kDa heat shock protein A)	hslT ibpA SL1344_3776	15994
378701950	ref YP_005183908.1 heat shock protein [Salmonella enterica subsp. enterica serovar Typhimurium str. SL1344]	337.81	acnAB	E1WEE7_SALTS	ATP-dependent protease subunit HslV (EC 3.4.25.2) (Heat shock protein HslV)	hslV SL1344_4041	18985
378697993	ref YP_005179950.1 hypothetical protein SL1344_0010 [Salmonella enterica subsp. enterica serovar Typhimurium str. SL1344]	134.56	acnAB	E1W7N3_SALTS	Uncharacterized protein	htgA SL1344_0010	26516
378698727	ref YP_005180684.1 histidine utilization repressor [Salmonella enterica subsp. enterica serovar Typhimurium str. SL1344]	225.6	acnAB	E1W9S7_SALTS	Histidine utilization repressor	hutC SL1344_0766	25574
378698729	ref YP_005180686.1 histidine ammonia-lyase [Salmonella enterica subsp. enterica serovar Typhimurium str. SL1344]	236.55	acnAB	E1W9S9_SALTS	Histidine ammonia-lyase (Histidase) (EC 4.3.1.3)	hutH SL1344_0768	53841
378698728	ref YP_005180685.1 urocanate hydratase [Salmonella enterica subsp. enterica serovar Typhimurium str. SL1344]	272.19	acnAB	E1W9S8_SALTS	Urocanate hydratase (Urocanase) (EC 4.2.1.49) (Imidazolonepropionate hydrolase)	hutU SL1344_0767	61466
378700765	ref YP_005182722.1 formate hydrogenlyase regulatory protein [Salmonella enterica subsp. enterica serovar Typhimurium str. SL1344]	138.99	acnAB	E1WA98_SALTS	Formate hydrogenlyase regulatory protein	hycA SL1344_2833	17791
378702320	ref YP_005184278.1 thermosensitive gluconokinase [Salmonella enterica subsp. enterica serovar Typhimurium str. SL1344]	139.2	acnAB	E1WB19_SALTS	Thermosensitive gluconokinase (Ec 2.7.1.12) (Gluconate kinase 1)	idnK SL1344_4415	19870
378701778	ref YP_005183736.1 threonine deaminase [Salmonella enterica subsp. enterica serovar Typhimurium str. SL1344]	163.44	acnAB	E1WDX2_SALTS	L-threonine dehydratase (EC 4.3.1.19) (Threonine deaminase)	ilvA SL1344_3865	56253
378698097	ref YP_005180054.1 acetolactate synthase isozyme III small subunit [Salmonella enterica subsp. enterica serovar Typhimurium str. SL1344]	178.89	acnAB	E1W7Y9_SALTS	Acetolactate synthase isozyme III small subunit	ilvH SL1344_0117	18063
378698849	ref YP_005180806.1 initiation factor IF-1 [Salmonella enterica subsp. enterica serovar Typhimurium str. SL1344]	1085.95	acnAB	E1W6Y5_SALTS	Translation initiation factor IF-1	infA SL1344_0891	8250
378701187	ref YP_005183145.1 protein chain initiation factor 2 [Salmonella enterica subsp. enterica serovar Typhimurium str. SL1344]	380.59	acnAB	E1WI70_SALTS	Translation initiation factor IF-2	infB SL1344_3259	97402
378699207	ref YP_005181164.1 catalase HPII [Salmonella enterica subsp. enterica serovar Typhimurium str. SL1344]	510.1	acnAB	E1WFI5_SALTS	Catalase (EC 1.11.1.6)	katE SL1344_1253	83626
378701965	ref YP_005183923.1 catalase (hydroperoxidase I) [Salmonella enterica subsp. enterica serovar Typhimurium str. SL1344]	268.78	acnAB	E1WEG2_SALTS	Catalase-peroxidase (CP) (EC 1.11.1.21) (Peroxidase/catalase)	katG SL1344_4056	79656
378699648	ref YP_005181605.1 2-dehydro-3-deoxyphosphooctonate aldolase [Salmonella enterica subsp. enterica serovar Typhimurium str. SL1344]	476.1	acnAB	E1WG09_SALTS	2-dehydro-3-deoxyphosphooctonate aldolase (EC 2.5.1.55) (3-deoxy-D-manno-octulosonic acid 8-phosphate synthase) (KDO-8-phosphate synthase) (Phospho-2-dehydro-3-deoxyoctonate aldolase)	kdsA SL1344_1700	30795
378698883	ref YP_005180840.1 3-deoxy-manno-octulosonate cytidylyltransferase [Salmonella enterica subsp. enterica serovar Typhimurium str. SL1344]	372.47	acnAB	E1W719_SALTS	3-deoxy-manno-octulosonate cytidylyltransferase (EC 2.7.7.38) (CMP-2-keto-3-deoxyoctulosonic acid synthase)	kdsB SL1344_0925	27432
378700483	ref YP_005182440.1 GTP-binding protein LepA [Salmonella enterica subsp. enterica serovar Typhimurium str. SL1344]	296.25	acnAB	E1WJ58_SALTS	Elongation factor 4 (EF-4) (EC 3.6.5.n1) (Ribosomal back-translocase LepA)	lepA SL1344_2545	66538
378698092	ref YP_005180049.1 3-isopropylmalate dehydrogenase [Salmonella enterica subsp. enterica serovar Typhimurium str. SL1344]	173.66	acnAB	E1W7Y4_SALTS	3-isopropylmalate dehydrogenase (EC 1.1.1.85) (3-IPM-DH) (Beta-IPM dehydrogenase)	leuB SL1344_0112	39513
378698601	ref YP_005180558.1 leucyl-tRNA synthetase [Salmonella enterica subsp. enterica serovar Typhimurium str. SL1344]	244.72	acnAB	E1W9E9_SALTS	Leucine--tRNA ligase (EC 6.1.1.4) (Leucyl-tRNA synthetase)	leuS SL1344_0636	96985
378699111	ref YP_005181068.1 ABC transporter ATP-binding protein [Salmonella enterica subsp. enterica serovar Typhimurium str. SL1344]	216.95	acnAB	E1WF87_SALTS	Lipoprotein-releasing system ATP-binding protein LolD (EC 3.6.3.-)	lolD SL1344_1155	25479
378698413	ref YP_005180370.1 Lon protease [Salmonella enterica subsp. enterica serovar Typhimurium str. SL1344]	218.26	acnAB	E1W8W0_SALTS	Lon protease (EC 3.4.21.53) (ATP-dependent protease La)	lon SL1344_0444	87411
378698194	ref YP_005180151.1 methionine aminopeptidase [Salmonella enterica subsp. enterica serovar Typhimurium str. SL1344]	188.25	acnAB	E1W887_SALTS	Methionine aminopeptidase (MAP) (MetAP) (EC 3.4.11.18) (Peptidase M)	map SL1344_0216	29292
378700865	ref YP_005182822.1 hypothetical protein SL1344_2933 [Salmonella enterica subsp. enterica serovar Typhimurium str. SL1344]	140.25	acnAB	E1WAJ8_SALTS	Uncharacterized protein	mazG SL1344_2933	30831
378700220	ref YP_005182177.1 isochorismate synthase [Salmonella enterica subsp. enterica serovar Typhimurium str. SL1344]	260.46	acnAB	E1WCF0_SALTS	Isochorismate synthase	menF SL1344_2279	48729
378698972	ref YP_005180929.1 methylglyoxal synthase [Salmonella enterica subsp. enterica serovar Typhimurium str. SL1344]	204.17	acnAB	E1W7A8_SALTS	Methylglyoxal synthase (MGS) (EC 4.2.3.3)	mgsA SL1344_1016	16991
378699741	ref YP_005181698.1 Phage Tail Assembly Protein [Salmonella enterica subsp. enterica serovar Typhimurium str. SL1344]	178.17	acnAB	E1WGA6_SALTS	Phage Tail Assembly Protein	mig-3 SL1344_1800	31769
378699174	ref YP_005181131.1 putative outer membrane protein [Salmonella enterica subsp. enterica serovar Typhimurium str. SL1344]	173.17	acnAB	E1WFF2_SALTS	Hypothetical outer membrane protein	mipA SL1344_1221	27992
378698782	ref YP_005180739.1 molybdopterin biosynthesis MoeA protein [Salmonella enterica subsp. enterica serovar Typhimurium str. SL1344]	418.14	acnAB	E1W9Y2_SALTS	Molybdopterin biosynthesis MoeA protein	moeA SL1344_0822	44343
378699557	ref YP_005181514.1 periplasmic murein peptide-binding protein MppA [Salmonella enterica subsp. enterica serovar Typhimurium str. SL1344]	203.52	acnAB	E1WC09_SALTS	Periplasmic murein peptide-binding protein MppA	mppA SL1344_1609	59877
378701274	ref YP_005183232.1 rod shape-determining protein [Salmonella enterica subsp. enterica serovar Typhimurium str. SL1344]	186.69	acnAB	E1WIF7_SALTS	Rod shape-determining protein	mreB SL1344_3346	36952
378700067	ref YP_005182024.1 hypothetical protein SL1344_2131 [Salmonella enterica subsp. enterica serovar Typhimurium str. SL1344]	342.36	acnAB	E1WH87_SALTS	Uncharacterized protein	mrp SL1344_2131	39930
378702361	ref YP_005184319.1 Mrr restriction system protein [Salmonella enterica subsp. enterica serovar Typhimurium str. SL1344]	323.37	acnAB	E1WB61_SALTS	Mrr restriction system protein	mrr SL1344_4458	33596
378701304	ref YP_005183262.1 large-conductance mechanosensitive channel [Salmonella enterica subsp. enterica serovar Typhimurium str. SL1344]	984.04	acnAB	E1WII7_SALTS	Large-conductance mechanosensitive channel	mscL SL1344_3377	15074
378698186	ref YP_005180143.1 MTA/SAH nucleosidase [Salmonella enterica subsp. enterica serovar Typhimurium str. SL1344]	669.71	acnAB	E1W879_SALTS	5'-methylthioadenosine/S-adenosylhomocysteine nucleosidase (MTA/SAH nucleosidase) (MTAN) (EC 3.2.2.9) (5'-methylthioadenosine nucleosidase) (S-adenosylhomocysteine nucleosidase)	mtn mtnN SL1344_0208	24446
378701207	ref YP_005183165.1 UDP-N-acetylglucosamine 1-carboxyvinyltransferase [Salmonella enterica subsp. enterica serovar Typhimurium str. SL1344]	195.96	acnAB	E1WI90_SALTS	UDP-N-acetylglucosamine 1-carboxyvinyltransferase (EC 2.5.1.7) (Enoylpyruvate transferase) (UDP-N-acetylglucosamine enolpyruvyl transferase)	murA SL1344_3279	44741
378702410	ref YP_005184368.1 transcriptional regulator [Salmonella enterica subsp. enterica serovar Typhimurium str. SL1344]	166.89	acnAB	E1WBB0_SALTS	Conserved hypothetical transcriptional regulator	nadR SL1344_4507	48220
378701239	ref YP_005183197.1 N-acetylneuraminate lyase [Salmonella enterica subsp. enterica serovar Typhimurium str. SL1344]	557.09	acnAB	E1WIC2_SALTS	N-acetylneuraminate lyase (NAL) (Neu5Ac lyase) (EC 4.1.3.3) (N-acetylneuraminate pyruvate-lyase) (N-acetylneuraminic acid aldolase) (Sialate lyase) (Sialic acid aldolase) (Sialic acid lyase)	nanA SL1344_3311	32483
378701237	ref YP_005183195.1 putative N-acetylmannosamine-6-phosphate 2-epimerase 2 [Salmonella enterica subsp. enterica serovar Typhimurium str. SL1344]	410.08	acnAB	E1WIC0_SALTS	Putative N-acetylmannosamine-6-phosphate 2-epimerase (EC 5.1.3.9) (ManNAc-6-P epimerase)	nanE SL1344_3309	24030
378700443	ref YP_005182400.1 NifU-like protein [Salmonella enterica subsp. enterica serovar Typhimurium str. SL1344]	146.87	acnAB	E1WJ18_SALTS	NifU-like protein	nifU SL1344_2504	13821
378700836	ref YP_005182793.1 lipoprotein NlpD [Salmonella enterica subsp. enterica serovar Typhimurium str. SL1344]	195.57	acnAB	E1WAG9_SALTS	Lipoprotein NlpD	nlpD SL1344_2904	39641
378700753	ref YP_005182710.1 Nitric oxide reductase FlRd-NAD [Salmonella enterica subsp. enterica serovar Typhimurium str. SL1344]	247.91	acnAB	E1WA86_SALTS	Nitric oxide reductase FlRd-NAD(+) reductase (EC 1.18.1.-) (Flavorubredoxin reductase)	norW flrR SL1344_2821	41172
378700188	ref YP_005182145.1 ribonucleoside-diphosphate reductase 1 beta chain [Salmonella enterica subsp. enterica serovar Typhimurium str. SL1344]	221.08	acnAB	E1WCB8_SALTS	Ribonucleoside-diphosphate reductase 1 beta chain	nrdB SL1344_2247	43552
378700723	ref YP_005182680.1 NrdI protein [Salmonella enterica subsp. enterica serovar Typhimurium str. SL1344]	398.69	acnAB	E1WA56_SALTS	Protein NrdI	nrdI SL1344_2791	15324
378700236	ref YP_005182193.1 NADH dehydrogenase I chain C; chain D [Salmonella enterica subsp. enterica serovar Typhimurium str. SL1344]	175.91	acnAB	E1WCG6_SALTS	NADH-quinone oxidoreductase subunit C/D (EC 1.6.99.5) (NADH dehydrogenase I subunit C/D) (NDH-1 subunit C/D)	nuoC nuoCD nuoD SL1344_2295	68861
378700234	ref YP_005182191.1 NADH dehydrogenase I subunit F [Salmonella enterica subsp. enterica serovar Typhimurium str. SL1344]	353.87	acnAB	E1WCG4_SALTS	NADH dehydrogenase I chain F	nuoF SL1344_2293	49245
378700233	ref YP_005182190.1 NADH dehydrogenase I subunit G [Salmonella enterica subsp. enterica serovar Typhimurium str. SL1344]	224.51	acnAB	E1WCG3_SALTS	NADH-quinone oxidoreductase (EC 1.6.99.5)	nuoG SL1344_2292	100028
378701201	ref YP_005183159.1 GTP-binding protein [Salmonella enterica subsp. enterica serovar Typhimurium str. SL1344]	188.8	acnAB	E1WI84_SALTS	GTPase Obg (GTP-binding protein Obg)	obg obgE SL1344_3273	43104
378699539	ref YP_005181496.1 O6-methylguanine-DNA-alkyltransferase [Salmonella enterica subsp. enterica serovar Typhimurium str. SL1344]	225.3	acnAB	E1WBZ0_SALTS	Methylated-DNA--protein-cysteine methyltransferase (EC 2.1.1.63) (6-O-methylguanine-DNA methyltransferase) (O-6-methylguanine-DNA-alkyltransferase)	ogt SL1344_1590	19008
378699860	ref YP_005181817.1 outer membrane protein S1 [Salmonella enterica subsp. enterica serovar Typhimurium str. SL1344]	361.92	acnAB	E1WGN0_SALTS	Outer membrane protein S1	ompS SL1344_1923	43617
378699622	ref YP_005181579.1 oligopeptide transport ATP-binding protein (OppD) [Salmonella enterica subsp. enterica serovar Typhimurium str. SL1344]	270.45	acnAB	E1WFY3_SALTS	Oligopeptide transport ATP-binding protein (OppD)	oppD SL1344_1674	36864
378699799	ref YP_005181756.1 trehalose-6-phosphate synthase [Salmonella enterica subsp. enterica serovar Typhimurium str. SL1344]	199.26	acnAB	OTSA_SALTS	Alpha,alpha-trehalose-phosphate synthase [UDP-forming] (EC 2.4.1.15) (Osmoregulatory trehalose synthesis protein A) (Trehalose-6-phosphate synthase) (UDP-glucose-glucosephosphate glucosyltransferase)	otsA SL1344_1862	53581
378698160	ref YP_005180117.1 Pantoate--beta-alanine ligase [Salmonella enterica subsp. enterica serovar Typhimurium str. SL1344]	148.69	acnAB	E1W853_SALTS	Pantothenate synthetase (PS) (EC 6.3.2.1) (Pantoate--beta-alanine ligase) (Pantoate-activating enzyme)	panC SL1344_0182	31858
378700280	ref YP_005182237.1 erythronate-4-phosphate dehydrogenase [Salmonella enterica subsp. enterica serovar Typhimurium str. SL1344]	262.13	acnAB	E1WCL0_SALTS	Erythronate-4-phosphate dehydrogenase (EC 1.1.1.290)	pdxB SL1344_2339	41298
378700966	ref YP_005182923.1 proline aminopeptidase II [Salmonella enterica subsp. enterica serovar Typhimurium str. SL1344]	256.79	acnAB	E1WHJ8_SALTS	Proline aminopeptidase II	pepP SL1344_3034	42481
378701921	ref YP_005183879.1 6-phosphofructokinase [Salmonella enterica subsp. enterica serovar Typhimurium str. SL1344]	169.24	acnAB	E1WEB7_SALTS	ATP-dependent 6-phosphofructokinase (ATP-PFK) (Phosphofructokinase) (EC 2.7.1.11) (Phosphohexokinase)	pfkA SL1344_4011	34915
378698392	ref YP_005180349.1 periplasmic binding component of 2-aminoethylphosphonate transporter [Salmonella enterica subsp. enterica serovar Typhimurium str. SL1344]	233.19	acnAB	E1W8T9_SALTS	Periplasmic binding component of 2-aminoethylphosphonate transporter	phnS SL1344_0423	34148
378698621	ref YP_005180578.1 PhoH-like ATP-binding protein [Salmonella enterica subsp. enterica serovar Typhimurium str. SL1344]	191.02	acnAB	E1W9H0_SALTS	PhoH-like ATP-binding protein	phoL SL1344_0658	40957
378701859	ref YP_005183817.1 DNA polymerase I [Salmonella enterica subsp. enterica serovar Typhimurium str. SL1344]	170.15	acnAB	E1WE55_SALTS	DNA polymerase I	polA SL1344_3947	103129
378698496	ref YP_005180453.1 peptidyl-prolyl cis-trans isomerase B [Salmonella enterica subsp. enterica serovar Typhimurium str. SL1344]	210.66	acnAB	E1W943_SALTS	Peptidyl-prolyl cis-trans isomerase (EC 5.2.1.8)	ppiB SL1344_0529	18140
378701314	ref YP_005183272.1 preprotein translocase subunit [Salmonella enterica subsp. enterica serovar Typhimurium str. SL1344]	175.4	acnAB	E1WIJ7_SALTS	Protein translocase subunit SecY	prlA secY SL1344_3387	48530
378701484	ref YP_005183442.1 oligopeptidase A [Salmonella enterica subsp. enterica serovar Typhimurium str. SL1344]	133.27	acnAB	E1WD24_SALTS	Oligopeptidase A	prlC SL1344_3559	76944
378699096	ref YP_005181053.1 PTS system glucose-specific transporter subunit IIBC [Salmonella enterica subsp. enterica serovar Typhimurium str. SL1344]	695.77	acnAB	E1WF72_SALTS	PTS system, glucose-specific IIBC component	ptsG SL1344_1140	50497
378699125	ref YP_005181082.1 adenylosuccinate lyase [Salmonella enterica subsp. enterica serovar Typhimurium str. SL1344]	212.83	acnAB	E1WFA2_SALTS	Adenylosuccinate lyase (ASL) (EC 4.3.2.2) (Adenylosuccinase)	purB SL1344_1170	51547
378702023	ref YP_005183981.1 phosphoribosylaminoimidazolecarboxamide formyltransferase and IMP cyclohydrolase (bifunctional enzyme) [Salmonella enterica subsp. enterica serovar Typhimurium str. SL1344]	484.99	acnAB	E1WEM0_SALTS	Bifunctional purine biosynthesis protein PurH	purH SL1344_4115	57467
378700466	ref YP_005182423.1 Phosphoribosylformylglycinamidine synthase [Salmonella enterica subsp. enterica serovar Typhimurium str. SL1344]	231.97	acnAB	E1WJ41_SALTS	Phosphoribosylformylglycinamidine synthase (FGAM synthase) (FGAMS) (EC 6.3.5.3) (Formylglycinamide ribonucleotide amidotransferase)	purL purG SL1344_2527	141472
378700403	ref YP_005182360.1 Phosphoribosylformylglycinamidine cyclo-ligase [Salmonella enterica subsp. enterica serovar Typhimurium str. SL1344]	258.87	acnAB	E1WCY3_SALTS	Phosphoribosylformylglycinamidine cyclo-ligase (EC 6.3.3.1) (AIR synthase) (AIRS) (Phosphoribosyl-aminoimidazole synthetase)	purM SL1344_2462	37370
378700864	ref YP_005182821.1 CTP synthase [Salmonella enterica subsp. enterica serovar Typhimurium str. SL1344]	179.86	acnAB	E1WAJ7_SALTS	CTP synthase (EC 6.3.4.2) (CTP synthetase) (UTP--ammonia ligase)	pyrG SL1344_2932	60122
378700010	ref YP_005181967.1 dTDP-glucose 4,6-dehydratase [Salmonella enterica subsp. enterica serovar Typhimurium str. SL1344]	249.52	acnAB	E1WH30_SALTS	dTDP-glucose 4,6-dehydratase (EC 4.2.1.46)	rfbB SL1344_2074	40719
378700007	ref YP_005181964.1 dTDP-4-dehydrorhamnose 3,5-epimerase [Salmonella enterica subsp. enterica serovar Typhimurium str. SL1344]	284.97	acnAB	E1WH27_SALTS	dTDP-4-dehydrorhamnose 3,5-epimerase	rfbC SL1344_2071	20663
378700004	ref YP_005181961.1 CDP-glucose 4,6-dehydratase [Salmonella enterica subsp. enterica serovar Typhimurium str. SL1344]	231.09	acnAB	E1WH24_SALTS	CDP-glucose 4,6-dehydratase	rfbG SL1344_2068	41022
378700006	ref YP_005181963.1 putative reductase RfbI [Salmonella enterica subsp. enterica serovar Typhimurium str. SL1344]	300.2	acnAB	E1WH26_SALTS	Reductase	rfbI SL1344_2070	36583
378699998	ref YP_005181955.1 putative rhamnosyltransferase [Salmonella enterica subsp. enterica serovar Typhimurium str. SL1344]	197.85	acnAB	E1WH18_SALTS	Rhamnosyltransferase	rfbN SL1344_2062	35509
378701902	ref YP_005183860.1 hypothetical protein SL1344_3992 [Salmonella enterica subsp. enterica serovar Typhimurium str. SL1344]	402.08	acnAB	E1WE98_SALTS	L-rhamnose mutarotase (EC 5.1.3.32) (Rhamnose 1-epimerase) (Type-3 mutarotase)	rhaM yiiL SL1344_3992	12334
378698757	ref YP_005180714.1 putative ATP-dependent RNA helicase rhlE [Salmonella enterica subsp. enterica serovar Typhimurium str. SL1344]	178.47	acnAB	E1W9V7_SALTS	ATP-dependent RNA helicase RhlE (EC 3.6.4.13)	rhlE SL1344_0796	50051
378701318	ref YP_005183276.1 50S ribosomal protein L18 [Salmonella enterica subsp. enterica serovar Typhimurium str. SL1344]	156.14	acnAB	E1WIK1_SALTS	50S ribosomal protein L18	rl18 rplR SL1344_3391	12770
378698976	ref YP_005180933.1 hypothetical protein SL1344_1020 [Salmonella enterica subsp. enterica serovar Typhimurium str. SL1344]	213.86	acnAB	E1W7B2_SALTS	Ribosomal RNA large subunit methyltransferase I (EC 2.1.1.191) (23S rRNA m5C1962 methyltransferase) (rRNA (cytosine-C(5)-)-methyltransferase RlmI)	rlmI yccW SL1344_1020	45176
378702207	ref YP_005184165.1 ribonuclease R (RNase R) [Salmonella enterica subsp. enterica serovar Typhimurium str. SL1344]	170.92	acnAB	E1WF54_SALTS	Ribonuclease R (RNase R) (EC 3.1.13.1)	rnr SL1344_4301	92049
378698216	ref YP_005180173.1 ROF protein [Salmonella enterica subsp. enterica serovar Typhimurium str. SL1344]	222.78	acnAB	E1W8A9_SALTS	ROF protein	rof SL1344_0238	9395
378701203	ref YP_005183161.1 50S ribosomal protein L27 [Salmonella enterica subsp. enterica serovar Typhimurium str. SL1344]	1176.18	acnAB	E1WI86_SALTS	50S ribosomal protein L27	rpmA SL1344_3275	9125
378701316	ref YP_005183274.1 50S ribosomal protein L30 [Salmonella enterica subsp. enterica serovar Typhimurium str. SL1344]	1467.95	acnAB	E1WIJ9_SALTS	50S ribosomal protein L30	rpmD SL1344_3389	6514
378700543	ref YP_005182500.1 RNA polymerase sigma-E factor (sigma-24) [Salmonella enterica subsp. enterica serovar Typhimurium str. SL1344]	136.89	acnAB	E1WJB8_SALTS	RNA polymerase sigma factor	rpoE SL1344_2604	21712
378701321	ref YP_005183279.1 30S ribosomal protein S14 [Salmonella enterica subsp. enterica serovar Typhimurium str. SL1344]	516.38	acnAB	E1WIK4_SALTS	30S ribosomal protein S14	rpsN SL1344_3394	11063
378701184	ref YP_005183142.1 30S ribosomal protein S15 [Salmonella enterica subsp. enterica serovar Typhimurium str. SL1344]	1203.12	acnAB	E1WI67_SALTS	30S ribosomal protein S15	rpsO SL1344_3256	10198
378701330	ref YP_005183288.1 30S ribosomal protein S19 [Salmonella enterica subsp. enterica serovar Typhimurium str. SL1344]	1248.31	acnAB	E1WIL3_SALTS	30S ribosomal protein S19	rpsS SL1344_3403	10416
378702387	ref YP_005184345.1 hypothetical protein SL1344_4484 [Salmonella enterica subsp. enterica serovar Typhimurium str. SL1344]	136.47	acnAB	E1WB87_SALTS	Ribosomal RNA small subunit methyltransferase C (EC 2.1.1.172) (16S rRNA m2G1207 methyltransferase) (rRNA (guanine-N(2)-)-methyltransferase RsmC)	rsmC SL1344_4484	37616
378701413	ref YP_005183371.1 hypothetical protein SL1344_3486 [Salmonella enterica subsp. enterica serovar Typhimurium str. SL1344]	213.49	acnAB	E1WIU6_SALTS	RNA-splicing ligase RtcB (EC 6.5.1.-)	rtcB SL1344_3486	44810
378698238	ref YP_005180195.1 hypothetical protein SL1344_0260 [Salmonella enterica subsp. enterica serovar Typhimurium str. SL1344]	158.61	acnAB	E1W8D1_SALTS	Uncharacterized protein	sciA SL1344_0260	38407
378699703	ref YP_005181660.1 L-serine deaminase 1 [Salmonella enterica subsp. enterica serovar Typhimurium str. SL1344]	154.49	acnAB	E1WG64_SALTS	L-serine deaminase 1	sdaA SL1344_1755	49052
378698371	ref YP_005180328.1 protein-export membrane protein SecD [Salmonella enterica subsp. enterica serovar Typhimurium str. SL1344]	131.35	acnAB	E1W8R8_SALTS	Protein translocase subunit SecD	secD SL1344_0402	66605
378701570	ref YP_005183528.1 L-seryl-tRNA(Ser) selenium transferase [Salmonella enterica subsp. enterica serovar Typhimurium str. SL1344]	173.97	acnAB	E1WDB1_SALTS	L-seryl-tRNA(Sec) selenium transferase (EC 2.9.1.1) (Selenocysteine synthase) (Selenocysteinyl-tRNA(Sec) synthase)	selA SL1344_3648	50893
378700774	ref YP_005182731.1 Iron transport protein, ATP-binding component [Salmonella enterica subsp. enterica serovar Typhimurium str. SL1344]	161.56	acnAB	E1WAA7_SALTS	Iron transport protein, ATP-binding component	sitB SL1344_2842	29782
378697999	ref YP_005179956.1 hypothetical protein SL1344_0016 [Salmonella enterica subsp. enterica serovar Typhimurium str. SL1344]	194.52	acnAB	E1W7N9_SALTS	Uncharacterized protein	SL1344_0016	19890
378698062	ref YP_005180019.1 putative lipoprotein [Salmonella enterica subsp. enterica serovar Typhimurium str. SL1344]	276.14	acnAB	E1W7V4_SALTS	Hypothetical lipoprotein	SL1344_0081	8217
378698128	ref YP_005180085.1 glycosyl hydrolase [Salmonella enterica subsp. enterica serovar Typhimurium str. SL1344]	182.57	acnAB	E1W820_SALTS	Putatuve glycosysl hydrolase	SL1344_0148	36526
378698298	ref YP_005180255.1 hypothetical protein SL1344_0329 [Salmonella enterica subsp. enterica serovar Typhimurium str. SL1344]	202.82	acnAB	E1W8J5_SALTS	Uncharacterized protein	SL1344_0329	10122
378698520	ref YP_005180477.1 hypothetical protein SL1344_0555 [Salmonella enterica subsp. enterica serovar Typhimurium str. SL1344]	147.07	acnAB	E1W968_SALTS	Uncharacterized protein	SL1344_0555	45484
378698974	ref YP_005180931.1 hypothetical protein SL1344_1018 [Salmonella enterica subsp. enterica serovar Typhimurium str. SL1344]	192.74	acnAB	E1W7B0_SALTS	Uncharacterized protein	SL1344_1018	14908
378699149	ref YP_005181106.1 putative ABC transport ATP-binding subunit [Salmonella enterica subsp. enterica serovar Typhimurium str. SL1344]	221.61	acnAB	E1WFC6_SALTS	Hypothetical ABC transport ATP-binding subunit	SL1344_1195	21940
378699429	ref YP_005181386.1 hypothetical protein SL1344_1478 [Salmonella enterica subsp. enterica serovar Typhimurium str. SL1344]	262.19	acnAB	E1WBN0_SALTS	Uncharacterized protein	SL1344_1478	14336
378699466	ref YP_005181423.1 ATP-binding protein [Salmonella enterica subsp. enterica serovar Typhimurium str. SL1344]	241.58	acnAB	E1WBR7_SALTS	Possible ATP-binding protein	SL1344_1517	38504
378699708	ref YP_005181665.1 phosphotransferase enzyme II, D component [Salmonella enterica subsp. enterica serovar Typhimurium str. SL1344]	303.29	acnAB	E1WG69_SALTS	Phosphotransferase enzyme II, D component	SL1344_1761	31263
378699907	ref YP_005181864.1 bacteriophage protein [Salmonella enterica subsp. enterica serovar Typhimurium str. SL1344]	184.99	acnAB	E1WGS7_SALTS	Predicted bacteriophage protein	SL1344_1969	30671
378700250	ref YP_005182207.1 putative transketolase C-terminal section [Salmonella enterica subsp. enterica serovar Typhimurium str. SL1344]	383.47	acnAB	E1WCI0_SALTS	Hypothetical transketolase C-terminal section	SL1344_2309	34562
378700495	ref YP_005182452.1 bacteriophage protein [Salmonella enterica subsp. enterica serovar Typhimurium str. SL1344]	157	acnAB	E1WJ70_SALTS	Predicted bacteriophage protein	SL1344_2556	25463
378700510	ref YP_005182467.1 bacteriophage protein [Salmonella enterica subsp. enterica serovar Typhimurium str. SL1344]	449.15	acnAB	E1WJ85_SALTS	Predicted bacteriophage protein	SL1344_2571	7385
378700513	ref YP_005182470.1 bacteriophage protein [Salmonella enterica subsp. enterica serovar Typhimurium str. SL1344]	143.13	acnAB	E1WJ88_SALTS	Predicted bacteriophage protein	SL1344_2574	14755
378700520	ref YP_005182477.1 bacteriophage protein [Salmonella enterica subsp. enterica serovar Typhimurium str. SL1344]	323.46	acnAB	E1WJ95_SALTS	Predicted bacteriophage protein	SL1344_2581	22972
378700533	ref YP_005182490.1 bacteriophage protein [Salmonella enterica subsp. enterica serovar Typhimurium str. SL1344]	195.46	acnAB	E1WJA8_SALTS	Predicted bacteriophage protein	SL1344_2594	39937
378700603	ref YP_005182560.1 putative type I secretion protein [Salmonella enterica subsp. enterica serovar Typhimurium str. SL1344]	203.64	acnAB	E1WJH8_SALTS	Hypothetical type I secretion protein	SL1344_2664	42980
378700680	ref YP_005182637.1 DNA-binding bacteriophage protein [Salmonella enterica subsp. enterica serovar Typhimurium str. SL1344]	146.96	acnAB	E1WA12_SALTS	DNA-binding bacteriophage protein	SL1344_2744	32410
378700816	ref YP_005182773.1 pathogenicity island 1 protein [Salmonella enterica subsp. enterica serovar Typhimurium str. SL1344]	277.43	acnAB	E1WAE9_SALTS	Salmonella pathogenicity island 1 protein	SL1344_2884	10679
378700992	ref YP_005182949.1 GntR family transcriptional regulator [Salmonella enterica subsp. enterica serovar Typhimurium str. SL1344]	135.65	acnAB	E1WHM4_SALTS	Hypothetical GntR-family regulatory protein	SL1344_3060	29451
378701153	ref YP_005183110.1 carbohydrate kinase [Salmonella enterica subsp. enterica serovar Typhimurium str. SL1344]	280.78	acnAB	E1WI35_SALTS	Probable carbohydrate kinase	SL1344_3224	34495
378701158	ref YP_005183115.1 PTS-transport family phosphoryl transfer protein [Salmonella enterica subsp. enterica serovar Typhimurium str. SL1344]	242.68	acnAB	E1WI40_SALTS	PTS-transport family phosphoryl transfer protein	SL1344_3229	29145
378701491	ref YP_005183449.1 putative phosphosugar-binding protein [Salmonella enterica subsp. enterica serovar Typhimurium str. SL1344]	156.93	acnAB	E1WD31_SALTS	Hypothetical phosphosugar-binding protein	SL1344_3566	36275
378701676	ref YP_005183634.1 putative carbohydrate kinase [Salmonella enterica subsp. enterica serovar Typhimurium str. SL1344]	217.15	acnAB	E1WDL8_SALTS	Hypothetical carbohydrate kinase	SL1344_3759	33229
378701891	ref YP_005183849.1 putative DNA-binding protein [Salmonella enterica subsp. enterica serovar Typhimurium str. SL1344]	268.04	acnAB	E1WE87_SALTS	Hypothetical DNA-binding protein	SL1344_3980	10972
378701916	ref YP_005183874.1 hypothetical protein SL1344_4006 [Salmonella enterica subsp. enterica serovar Typhimurium str. SL1344]	178.78	acnAB	E1WEB2_SALTS	Uncharacterized protein	SL1344_4006	14786
378702164	ref YP_005184122.1 putative regulatory protein [Salmonella enterica subsp. enterica serovar Typhimurium str. SL1344]	173.69	acnAB	E1WF11_SALTS	Hypothetical regulatory protein	SL1344_4258	12228
378702325	ref YP_005184283.1 hypothetical protein SL1344_4421 [Salmonella enterica subsp. enterica serovar Typhimurium str. SL1344]	206.19	acnAB	E1WB24_SALTS	Uncharacterized protein	SL1344_4421	94775
378702354	ref YP_005184312.1 hypothetical protein SL1344_4451 [Salmonella enterica subsp. enterica serovar Typhimurium str. SL1344]	266.22	acnAB	E1WB54_SALTS	Uncharacterized protein	SL1344_4451	5187
378699596	ref YP_005181553.1 putative protease [Salmonella enterica subsp. enterica serovar Typhimurium str. SL1344]	142.4	acnAB	E1WC48_SALTS	Hypothetical protease	sohB SL1344_1648	38965
378700986	ref YP_005182943.1 Agmatinase [Salmonella enterica subsp. enterica serovar Typhimurium str. SL1344]	172.74	acnAB	E1WHL8_SALTS	Agmatinase (EC 3.5.3.11) (Agmatine ureohydrolase)	speB SL1344_3054	33603
378701983	ref YP_005183941.1 pyridine nucleotide-disulfide oxidoreductase [Salmonella enterica subsp. enterica serovar Typhimurium str. SL1344]	503.33	acnAB	E1WEI0_SALTS	Soluble pyridine nucleotide transhydrogenase (STH) (EC 1.6.1.1) (NAD(P)(+) transhydrogenase [B-specific])	sthA udhA SL1344_4075	51608
378702423	ref YP_005184381.1 Outer membrane fimbrial usher protein [Salmonella enterica subsp. enterica serovar Typhimurium str. SL1344]	155.07	acnAB	E1WBC3_SALTS	Outer membrane fimbrial usher protein	sthB SL1344_4520	92654
378698968	ref YP_005180925.1 hypothetical protein SL1344_1012 [Salmonella enterica subsp. enterica serovar Typhimurium str. SL1344]	125.23	acnAB	E1W7A4_SALTS	Required for gene induction	sxy SL1344_1012	23175
378701144	ref YP_005183101.1 formate acetyltransferase [Salmonella enterica subsp. enterica serovar Typhimurium str. SL1344]	152.39	acnAB	E1WI26_SALTS	Probable formate acetyltransferase	tdcE SL1344_3213	85864
378698688	ref YP_005180645.1 TolQ protein [Salmonella enterica subsp. enterica serovar Typhimurium str. SL1344]	206.94	acnAB	E1W9N8_SALTS	TolQ protein	tolQ SL1344_0727	25572
378699594	ref YP_005181551.1 DNA topoisomerase I, omega protein I [Salmonella enterica subsp. enterica serovar Typhimurium str. SL1344]	131.89	acnAB	E1WC46_SALTS	DNA topoisomerase 1 (EC 5.99.1.2) (DNA topoisomerase I)	topA SL1344_1646	97303
378698376	ref YP_005180333.1 nucleoside-specific channel-forming protein tsx [Salmonella enterica subsp. enterica serovar Typhimurium str. SL1344]	179.02	acnAB	E1W8S3_SALTS	Nucleoside-specific channel-forming protein tsx	tsx SL1344_0407	32778
378701866	ref YP_005183824.1 GTP-binding protein [Salmonella enterica subsp. enterica serovar Typhimurium str. SL1344]	254.26	acnAB	E1WE62_SALTS	GTP-binding protein	typA SL1344_3955	67377
378701836	ref YP_005183794.1 ubiquinone/menaquinone biosynthesis methyltransferase UbiE [Salmonella enterica subsp. enterica serovar Typhimurium str. SL1344]	191.26	acnAB	E1WE32_SALTS	Ubiquinone/menaquinone biosynthesis C-methyltransferase UbiE (EC 2.1.1.163) (EC 2.1.1.201) (2-methoxy-6-polyprenyl-1,4-benzoquinol methylase) (Demethylmenaquinone methyltransferase)	ubiE SL1344_3924	28136
378701444	ref YP_005183402.1 glycerophosphoryl diester phosphodiesterase [Salmonella enterica subsp. enterica serovar Typhimurium str. SL1344]	348.05	acnAB	E1WIX8_SALTS	Glycerophosphoryl diester phosphodiesterase	ugpQ SL1344_3519	27381
378702310	ref YP_005184268.1 valyl-tRNA synthetase [Salmonella enterica subsp. enterica serovar Typhimurium str. SL1344]	125.88	acnAB	E1WB09_SALTS	Valine--tRNA ligase (EC 6.1.1.9) (Valyl-tRNA synthetase)	valS SL1344_4405	108175
378701790	ref YP_005183748.1 lipopolysaccharide biosynthesis protein [Salmonella enterica subsp. enterica serovar Typhimurium str. SL1344]	142.54	acnAB	E1WDY5_SALTS	Lipopolysaccharide biosynthesis protein	wzzE SL1344_3878	39461
378698115	ref YP_005180072.1 hypothetical protein SL1344_0135 [Salmonella enterica subsp. enterica serovar Typhimurium str. SL1344]	237.08	acnAB	E1W807_SALTS	Uncharacterized protein	yacA SL1344_0135	15312
378698232	ref YP_005180189.1 putative methyltransferase [Salmonella enterica subsp. enterica serovar Typhimurium str. SL1344]	157.27	acnAB	E1W8C5_SALTS	Hypothetical methyltransferase	yafE SL1344_0254	28388
378698384	ref YP_005180341.1 putative oxidoreductase [Salmonella enterica subsp. enterica serovar Typhimurium str. SL1344]	212.94	acnAB	E1W8T1_SALTS	Hypothetical oxidoreductase	yajO SL1344_0415	36162
378698456	ref YP_005180413.1 hypothetical protein SL1344_0488 [Salmonella enterica subsp. enterica serovar Typhimurium str. SL1344]	156.65	acnAB	E1W903_SALTS	Cys-tRNA(Pro)/Cys-tRNA(Cys) deacylase (EC 4.2.-.-)	ybaK SL1344_0488	17054
378698462	ref YP_005180419.1 hypothetical protein SL1344_0494 [Salmonella enterica subsp. enterica serovar Typhimurium str. SL1344]	156.72	acnAB	E1W909_SALTS	Hypothetical membrane protein	ybbK SL1344_0494	33660
378698632	ref YP_005180589.1 putative outer membrane protein [Salmonella enterica subsp. enterica serovar Typhimurium str. SL1344]	164.5	acnAB	E1W9I1_SALTS	Hypothetical outer membrane protein	ybfM SL1344_0669	52664
378698755	ref YP_005180712.1 HlyD family secretion protein [Salmonella enterica subsp. enterica serovar Typhimurium str. SL1344]	204.16	acnAB	E1W9V5_SALTS	UPF0194 membrane protein YbhG	ybhG SL1344_0794	36311
378698756	ref YP_005180713.1 tetR family transcriptional regulator [Salmonella enterica subsp. enterica serovar Typhimurium str. SL1344]	135.49	acnAB	E1W9V6_SALTS	Hypothetical tetR-family transcriptional regulator	ybiH SL1344_0795	25081
378698773	ref YP_005180730.1 hypothetical protein SL1344_0812 [Salmonella enterica subsp. enterica serovar Typhimurium str. SL1344]	239.79	acnAB	E1W9X3_SALTS	Hypothetical exported protein	ybiS SL1344_0812	33292
378698774	ref YP_005180731.1 ABC transporter ATP-binding protein [Salmonella enterica subsp. enterica serovar Typhimurium str. SL1344]	131.45	acnAB	E1W9X4_SALTS	ABC transporter ATP-binding protein	ybiT SL1344_0813	59789
378698839	ref YP_005180796.1 ABC transporter [Salmonella enterica subsp. enterica serovar Typhimurium str. SL1344]	166.28	acnAB	E1W6X5_SALTS	Macrolide export ATP-binding/permease protein MacB (EC 3.6.3.-)	ybjZ macB SL1344_0881	70769
378698858	ref YP_005180815.1 hypothetical protein SL1344_0900 [Salmonella enterica subsp. enterica serovar Typhimurium str. SL1344]	166.59	acnAB	E1W6Z4_SALTS	Uncharacterized protein	ycaJ SL1344_0900	49573
378698891	ref YP_005180848.1 hypothetical protein SL1344_0933 [Salmonella enterica subsp. enterica serovar Typhimurium str. SL1344]	136.49	acnAB	E1W727_SALTS	Outer membrane protein	ycbK SL1344_0933	20354
378698892	ref YP_005180849.1 hypothetical protein SL1344_0934 [Salmonella enterica subsp. enterica serovar Typhimurium str. SL1344]	239.46	acnAB	E1W728_SALTS	Uncharacterized protein	ycbL SL1344_0934	23737
378699029	ref YP_005180986.1 hypothetical protein SL1344_1073 [Salmonella enterica subsp. enterica serovar Typhimurium str. SL1344]	218.16	acnAB	E1W7G5_SALTS	Probable phosphatase YcdX (EC 3.1.3.-)	ycdX SL1344_1073	26906
378699092	ref YP_005181049.1 hypothetical protein SL1344_1136 [Salmonella enterica subsp. enterica serovar Typhimurium str. SL1344]	144.67	acnAB	E1WF68_SALTS	Hypothetical secreted protein	yceG SL1344_1136	36010
378699660	ref YP_005181617.1 putative ATP/GTP-binding protein [Salmonella enterica subsp. enterica serovar Typhimurium str. SL1344]	319.36	acnAB	E1WG21_SALTS	Ribosome-binding ATPase YchF	ychF SL1344_1712	39630
378699347	ref YP_005181304.1 putative oxidoreductase [Salmonella enterica subsp. enterica serovar Typhimurium str. SL1344]	145.27	acnAB	E1WFX6_SALTS	Hypothetical oxidoreductase	ydgJ SL1344_1394	38407
378699245	ref YP_005181202.1 Putative acyl-CoA dehydrogenase [Salmonella enterica subsp. enterica serovar Typhimurium str. SL1344]	169.56	acnAB	E1WFM3_SALTS	Putative acyl-CoA dehydrogenase	ydiO SL1344_1290	42990
378699209	ref YP_005181166.1 putative sodium:dicarboxylate symporter [Salmonella enterica subsp. enterica serovar Typhimurium str. SL1344]	238.59	acnAB	E1WFI7_SALTS	Hypothetical sodium:dicarboxylate symporter	ydjN SL1344_1255	48646
378699181	ref YP_005181138.1 hypothetical protein SL1344_1227 [Salmonella enterica subsp. enterica serovar Typhimurium str. SL1344]	398.14	acnAB	E1WFF9_SALTS	Uncharacterized protein	yeaC SL1344_1227	10452
378699696	ref YP_005181653.1 putative lipoprotein [Salmonella enterica subsp. enterica serovar Typhimurium str. SL1344]	202.34	acnAB	E1WG57_SALTS	Inner or outer membrane protein	yeaY SL1344_1748	20963
378699771	ref YP_005181728.1 hypothetical protein SL1344_1834 [Salmonella enterica subsp. enterica serovar Typhimurium str. SL1344]	192.44	acnAB	E1WGE0_SALTS	Probable transcriptional regulatory protein YebC	yebC SL1344_1834	26419
378700069	ref YP_005182026.1 putative lipoprotein [Salmonella enterica subsp. enterica serovar Typhimurium str. SL1344]	186.05	acnAB	E1WH89_SALTS	Hypothetical lipoprotein	yehR SL1344_2133	16309
378700245	ref YP_005182202.1 hypothetical protein SL1344_2304 [Salmonella enterica subsp. enterica serovar Typhimurium str. SL1344]	150.64	acnAB	E1WCH5_SALTS	UPF0304 protein YfbU	yfbU SL1344_2304	19524
378700710	ref YP_005182667.1 putative transcriptional regulator [Salmonella enterica subsp. enterica serovar Typhimurium str. SL1344]	290.81	acnAB	E1WA43_SALTS	Hypothetical transcriptional regulator	ygaE SL1344_2778	25693
378700881	ref YP_005182838.1 hypothetical protein SL1344_2949 [Salmonella enterica subsp. enterica serovar Typhimurium str. SL1344]	256.09	acnAB	E1WAL4_SALTS	Uncharacterized protein	ygdH SL1344_2949	50754
378700956	ref YP_005182913.1 hypothetical protein SL1344_3024 [Salmonella enterica subsp. enterica serovar Typhimurium str. SL1344]	193.36	acnAB	E1WHI8_SALTS	tRNA-modifying protein YgfZ	ygfZ SL1344_3024	35972
378700975	ref YP_005182932.1 hypothetical protein SL1344_3043 [Salmonella enterica subsp. enterica serovar Typhimurium str. SL1344]	222.66	acnAB	E1WHK7_SALTS	Hypothetical membrane protein	yggB SL1344_3043	31060
378701014	ref YP_005182971.1 hypothetical protein SL1344_3082 [Salmonella enterica subsp. enterica serovar Typhimurium str. SL1344]	171.79	acnAB	E1WHP6_SALTS	Uncharacterized protein	yggN SL1344_3082	26265
378701007	ref YP_005182964.1 hypothetical protein SL1344_3075 [Salmonella enterica subsp. enterica serovar Typhimurium str. SL1344]	189.83	acnAB	E1WHN9_SALTS	Uncharacterized protein	yggS SL1344_3075	25671
378701108	ref YP_005183065.1 hypothetical protein SL1344_3176 [Salmonella enterica subsp. enterica serovar Typhimurium str. SL1344]	203.81	acnAB	E1WHZ0_SALTS	Hypothetical signal transduction protein	ygiM SL1344_3176	22855
378701219	ref YP_005183177.1 ABC transporter ATP-binding protein [Salmonella enterica subsp. enterica serovar Typhimurium str. SL1344]	272.84	acnAB	E1WIA2_SALTS	Probable ABC transport protein, ATP-binding component	yhbG SL1344_3291	26797
378701398	ref YP_005183356.1 putative transcription accessory protein [Salmonella enterica subsp. enterica serovar Typhimurium str. SL1344]	148.62	acnAB	E1WIT1_SALTS	Hypothetical transcription accessory protein	yhgF SL1344_3471	84863
378701486	ref YP_005183444.1 hypothetical protein SL1344_3561 [Salmonella enterica subsp. enterica serovar Typhimurium str. SL1344]	138.76	acnAB	E1WD26_SALTS	Ribosomal RNA large subunit methyltransferase J (EC 2.1.1.266) (23S rRNA (adenine(2030)-N6)-methyltransferase) (23S rRNA m6A2030 methyltransferase)	yhiR rlmJ SL1344_3561	32137
378701536	ref YP_005183494.1 putative HTH-type transcriptional regulator [Salmonella enterica subsp. enterica serovar Typhimurium str. SL1344]	247.41	acnAB	E1WD77_SALTS	Hypothetical HTH-type transcriptional regulator	yiaG SL1344_3614	11258
378701554	ref YP_005183512.1 putative transcriptional regulator [Salmonella enterica subsp. enterica serovar Typhimurium str. SL1344]	132.76	acnAB	E1WD95_SALTS	Hypothetical transcriptional regulator	yiaJ SL1344_3632	29465
378701571	ref YP_005183529.1 putative glutathione transferase [Salmonella enterica subsp. enterica serovar Typhimurium str. SL1344]	473.77	acnAB	E1WDB2_SALTS	Hypothetical glutathione transferase	yibF SL1344_3649	22574
378701591	ref YP_005183549.1 hypothetical protein SL1344_3669 [Salmonella enterica subsp. enterica serovar Typhimurium str. SL1344]	557.97	acnAB	E1WDD2_SALTS	Hypothetical secreted protein	yibN SL1344_3669	15664
378701733	ref YP_005183691.1 hypothetical protein SL1344_3817 [Salmonella enterica subsp. enterica serovar Typhimurium str. SL1344]	424.88	acnAB	E1WDS6_SALTS	Uncharacterized protein	yieF SL1344_3817	20835
378701835	ref YP_005183793.1 hypothetical protein SL1344_3923 [Salmonella enterica subsp. enterica serovar Typhimurium str. SL1344]	183.7	acnAB	E1WE31_SALTS	Hypothetical membrane protein	yigN SL1344_3923	54588
378702411	ref YP_005184369.1 ABC transporter [Salmonella enterica subsp. enterica serovar Typhimurium str. SL1344]	252.84	acnAB	E1WBB1_SALTS	Conserved hypothetical ABC transporter	yjjK SL1344_4508	62310
378701937	ref YP_005183895.1 hypothetical protein SL1344_4028 [Salmonella enterica subsp. enterica serovar Typhimurium str. SL1344]	1341.16	acnAB	E1WED4_SALTS	Uncharacterized protein	yneC SL1344_4028	11365
378701070	ref YP_005183027.1 alcohol dehydrogenase [Salmonella enterica subsp. enterica serovar Typhimurium str. SL1344]	302.92	acnAB	E1WHV2_SALTS	Probable alcohol dehydrogenase	yqhD SL1344_3138	42084
378701132	ref YP_005183089.1 hypothetical protein SL1344_3201 [Salmonella enterica subsp. enterica serovar Typhimurium str. SL1344]	412.3	acnAB	E1WI14_SALTS	Hypothetical exported protein	yqjC SL1344_3201	14065
378701136	ref YP_005183093.1 hypothetical protein SL1344_3205 [Salmonella enterica subsp. enterica serovar Typhimurium str. SL1344]	156.61	acnAB	E1WI18_SALTS	Uncharacterized protein	yqjG SL1344_3205	37381
378701208	ref YP_005183166.1 hypothetical protein SL1344_3280 [Salmonella enterica subsp. enterica serovar Typhimurium str. SL1344]	390.65	acnAB	E1WI91_SALTS	Uncharacterized protein	yrbA SL1344_3280	11028
378701217	ref YP_005183175.1 hypothetical protein SL1344_3289 [Salmonella enterica subsp. enterica serovar Typhimurium str. SL1344]	215.02	acnAB	E1WIA0_SALTS	Lipopolysaccharide export system protein LptC	yrbK SL1344_3289	21567
378699759	ref YP_005181716.1 glucose 6-phosphate dehydrogenase [Salmonella enterica subsp. enterica serovar Typhimurium str. SL1344]	230.19	acnAB	E1WGC6_SALTS	Glucose-6-phosphate 1-dehydrogenase (G6PD) (EC 1.1.1.49)	zwf SL1344_1820	55922
